# Supplementary material for: Stability Matters: Revealing Causal Roles of G-Quadruplexes (G4s) in Regulation of Chromatin and Transcription
Source: Genes (Basel). 2025 Oct 17;16(10):1231. doi: 10.3390/genes16101231 (PMC12564469; doi:10.3390/genes16101231)
Supplement: Supplementary file 1 [file genes-16-01231-s001.zip]

Archive with 2 entries (2 files):
- genes-3892667-supplementary.xlsx
- Supplementary Figures.pdf
