# Supplementary material for: Stability Matters: Revealing Causal Roles of G-Quadruplexes (G4s) in Regulation of Chromatin and Transcription
Source: Genes (Basel). 2025 Oct 17;16(10):1231. doi: 10.3390/genes16101231 (PMC12564469; doi:10.3390/genes16101231)
Supplement: Supplementary file 1 [file genes-16-01231-s001.zip › genes-3892667-supplementary.xlsx]

## Sheet: Table S1 
Dataset prepared for K562
index	chrom	start	end	pqs.position	eG4Sig	Stability	phyloP	annotation	geneId	transcriptId	distanceToTSS	ChromState	ATACSig	Type	ZNF165	EWSR1	ZNF257	ZMIZ1	THAP1	ZNF215	ZNF319	RB1	ZBTB33	ZNF316	BDP1	ZNF436	REST	MCM7	ATF4	RLF	ESRRB	BHLHE40	MCM2	ATF7	NFYA	CEBPD	ZNF134	IKZF1	ZNF41	ILK	PRMT5	TARDBP	STAT5A	BRD2	VEZF1	SIN3A	KDM5B	FUS	FOSL1
chr1:762905	chr1	762826	762985	762936	16.665	39.3	8.903	Promoter	79854	uc010nxx.2	-4	1_TssA	97.6697	K562	0	0	0	0	1	0	0	0	0	0	0	0	0	0	0	0	0	0	0	0	0	0	0	0	0	0	0	0	0	0	0	1	0	0	0
chr1:875817	chr1	875625	876010	875912	19.644	29	8.903	Promoter	148398	uc031pkp.1	-706	2_TssFlnk	104.527	K562	0	0	0	1	1	0	0	1	0	0	0	0	1	0	0	0	0	0	0	0	0	1	0	0	0	0	0	1	0	0	1	1	0	0	0
chr1:894758	chr1	894557	894959	894704	18.132	31.3	8.903	Promoter	26155	uc009vjr.2	-80	2_TssFlnk	92.0566	K562	0	0	0	0	0	0	0	0	0	0	0	0	0	0	0	0	0	0	0	0	0	0	0	0	0	0	0	0	0	0	0	0	0	0	0
chr1:896724	chr1	896609	896840	896697	13.546	16.4	8.903	Promoter	339451	uc001acb.1	-104	4_TssFlnkD	21.0678	K562	0	0	0	0	0	0	0	0	1	0	0	0	1	0	0	0	0	1	0	0	0	0	0	0	0	0	0	0	0	0	0	1	1	0	0
chr1:901756	chr1	901608	901905	901864	15.201	9.8	8.903	Promoter	84069	uc001acd.3	-120	3_TssFlnkU	53.2188	K562	0	0	0	0	0	0	0	0	0	0	0	0	0	0	0	0	0	0	0	1	0	0	0	0	0	0	0	1	0	1	1	0	0	0	1
chr1:914185	chr1	914079	914291	914174	14.033	6.1	8.903	Intron (uc001ach.2/84808, intron 3 of 4)	84808	uc001acg.2	-2165	17_ReprPCWk	12.2025	K562	0	0	0	0	1	0	0	0	0	0	0	0	0	0	0	0	0	0	0	0	0	0	0	0	0	0	0	1	0	0	0	0	0	0	0
chr1:935768	chr1	935219	936318	935773	62.638	23	8.903	Promoter	57801	uc010nyc.1	-217	1_TssA	135.599	K562	0	0	0	1	1	0	0	1	0	0	0	0	1	0	0	0	0	1	0	0	1	1	0	0	0	0	0	1	0	1	1	0	0	1	1
chr1:937294	chr1	937155	937433	937336	18.01	15.6	8.903	Distal Intergenic	57801	uc010nyc.1	-1743	1_TssA	113.887	K562	0	0	0	1	1	0	0	1	1	0	0	0	1	0	0	0	0	1	0	1	0	1	0	0	0	0	0	1	0	1	1	1	1	1	0
chr1:940590	chr1	940435	940746	940713	10.833	10.9	8.903	Distal Intergenic	57801	uc010nyc.1	-5039	3_TssFlnkU	56.695	K562	0	0	0	0	0	1	0	1	0	0	0	0	1	0	0	0	0	1	0	1	0	1	0	1	0	0	0	1	0	1	1	0	1	0	0
chr1:941438	chr1	941304	941573	941463	8.332	17.9	8.903	Distal Intergenic	57801	uc010nyc.1	-5887	11_EnhWk	6.71094	K562	0	0	0	0	0	0	0	0	0	0	0	0	0	0	0	0	0	0	0	0	0	0	0	0	0	0	0	0	0	0	0	0	0	0	0
chr1:948986	chr1	948730	949242	949146	15.713	3.6	8.903	Intron (uc001acj.4/9636, intron 1 of 1)	9636	uc001acj.4	140	1_TssA	57.1613	K562	0	0	0	0	1	0	0	0	0	0	0	0	0	0	0	0	0	1	0	1	0	0	0	0	0	0	0	1	0	1	0	1	1	0	0
chr1:954929	chr1	954636	955223	954912	36.07	12.9	8.903	Promoter	375790	uc001ack.2	-573	2_TssFlnk	163.841	K562	0	0	0	0	1	0	0	1	0	0	0	0	1	0	0	0	0	0	0	0	1	1	0	0	0	0	0	0	0	0	0	0	0	0	0
chr1:956585	chr1	956382	956788	956667	15.299	24.3	8.903	Intron (uc001ack.2/375790, intron 1 of 35)	375790	uc001ack.2	1083	4_TssFlnkD	50.2548	K562	0	0	0	0	1	0	0	1	0	0	0	0	1	0	0	0	0	1	0	1	0	0	0	1	0	0	0	1	0	1	0	1	1	0	0
chr1:960685	chr1	960496	960875	960616	14.033	28.5	8.903	Intron (uc001ack.2/375790, intron 2 of 35)	375790	uc001ack.2	5183	6_TxWk	7.29152	K562	0	0	0	0	0	0	0	0	0	0	0	0	0	0	0	0	0	0	0	0	0	0	0	0	0	0	0	0	0	0	0	0	0	0	0
chr1:962481	chr1	962098	962865	962515	11.994	20.1	8.903	Intron (uc001ack.2/375790, intron 2 of 35)	375790	uc001ack.2	6979	6_TxWk	7.88394	K562	0	0	0	0	0	0	0	0	0	0	0	0	0	0	0	0	0	0	0	0	0	0	0	0	0	0	0	0	0	0	0	0	0	0	0
chr1:968660	chr1	968422	968899	968681	27.484	25.8	8.903	Intron (uc001ack.2/375790, intron 2 of 35)	375790	uc001ack.2	13158	4_TssFlnkD	108.48	K562	0	0	0	0	1	0	0	1	1	0	0	0	1	0	0	0	0	1	0	1	1	0	0	0	0	0	0	1	0	1	1	1	0	1	0
chr1:976318	chr1	976106	976531	976327	29.82	37.7	8.903	Intron (uc001ack.2/375790, intron 4 of 35)	375790	uc001ack.2	20816	11_EnhWk	98.9179	K562	0	0	0	0	0	0	0	0	0	0	0	0	0	0	0	0	0	0	0	0	0	0	0	0	0	0	0	0	0	0	1	0	0	0	0
chr1:994931	chr1	994681	995181	994895	25.154	16	8.903	Distal Intergenic	401934	uc021oen.1	14755	1_TssA	132.036	K562	0	0	0	1	1	0	0	1	0	0	0	0	0	0	0	0	0	1	0	1	1	0	0	0	0	0	0	1	0	1	1	1	0	1	0
chr1:999646	chr1	999160	1000132	999798	26.124	38.3	8.903	Intron (uc001acl.1/uc001acl.1, intron 3 of 3)	401934	uc021oen.1	10040	3_TssFlnkU	63.4441	K562	0	0	0	0	1	0	0	1	0	0	0	0	1	0	1	0	0	1	0	1	0	1	0	0	0	0	0	0	0	0	1	1	1	0	1
chr1:1003358	chr1	1003053	1003664	1003446	12.478	11.7	8.903	Distal Intergenic	401934	uc021oen.1	6328	11_EnhWk	22.7466	K562	0	0	0	0	0	0	0	0	1	0	0	0	0	0	0	0	0	0	0	0	0	0	0	0	0	0	0	1	0	0	0	0	1	0	0
chr1:1004975	chr1	1004635	1005316	1004945	36.07	12	8.903	Distal Intergenic	401934	uc021oen.1	4711	2_TssFlnk	73.4634	K562	0	0	0	0	0	0	0	1	0	0	0	0	0	0	0	0	0	0	0	1	0	0	0	0	0	0	0	1	0	0	0	1	1	1	0
chr1:1015302	chr1	1014791	1015814	1015391	32.358	18.5	8.903	Distal Intergenic	401934	uc021oen.1	-5616	3_TssFlnkU	72.7889	K562	0	0	0	0	0	0	0	0	0	0	0	0	1	0	0	0	0	1	0	0	0	0	0	0	0	0	0	1	0	1	1	0	1	0	0
chr1:1016646	chr1	1016514	1016778	1016643	14.617	5.3	8.903	Distal Intergenic	401934	uc021oen.1	-6960	18_Quies	11.2521	K562	0	0	0	0	1	0	0	1	0	0	0	0	0	0	0	0	0	0	0	0	0	0	0	0	0	0	0	0	0	0	0	0	0	0	0
chr1:1051629	chr1	1051468	1051790	1051638	22.348	11.7	8.903	Exon (uc001acr.2/54991, exon 1 of 12)	54991	uc001acr.2	106	2_TssFlnk	353.266	K562	0	0	0	1	1	1	0	1	0	0	0	0	1	0	0	0	0	1	0	1	1	0	1	0	1	0	0	1	0	1	1	1	0	0	0
chr1:1085848	chr1	1085622	1086075	1085823	13.449	7.6	8.903	Distal Intergenic	254099	uc001acv.3	13452	17_ReprPCWk	5.91986	K562	0	0	0	0	0	0	0	0	0	0	0	0	0	0	0	0	0	0	0	0	0	0	0	0	0	0	0	0	0	0	0	0	0	0	0
chr1:1092996	chr1	1092870	1093123	1092952	16.177	11.6	8.903	Distal Intergenic	406984	uc001acw.2	-9487	4_TssFlnkD	136.758	K562	0	0	0	1	0	0	0	1	0	0	0	0	1	0	0	0	0	1	0	1	1	1	0	1	1	0	0	0	0	1	1	1	1	0	0
chr1:1115046	chr1	1114928	1115165	1114965	12.284	8.4	8.903	Promoter	254173	uc001acz.2	-30	17_ReprPCWk	6.59698	K562	0	0	0	0	0	0	0	0	0	0	0	0	0	0	0	0	0	0	0	0	0	0	0	0	0	0	0	0	0	0	0	0	0	0	0
chr1:1116093	chr1	1115969	1116217	1116048	12.964	11.8	8.903	Intron (uc001acy.2/254173, intron 7 of 15)	254173	uc001acz.2	1017	17_ReprPCWk	11.6234	K562	0	0	0	0	0	0	0	0	0	0	0	0	0	0	0	0	0	0	0	0	0	0	0	0	0	0	0	0	0	0	0	0	0	0	0
chr1:1134594	chr1	1134454	1134734	1134576	14.227	12.9	8.903	Distal Intergenic	8784	uc001ada.3	6465	18_Quies	12.9272	K562	0	0	0	0	0	0	0	0	0	0	0	0	0	0	0	0	0	0	0	0	0	0	0	0	0	0	0	0	0	0	0	0	0	0	0
chr1:1134999	chr1	1134860	1135138	1135029	10.833	10.9	8.903	Distal Intergenic	8784	uc001ada.3	6060	18_Quies	9.40578	K562	0	0	0	0	0	0	0	0	0	0	0	0	0	0	0	0	0	0	0	1	0	0	0	0	0	0	0	0	0	0	0	0	0	0	0
chr1:1167488	chr1	1167257	1167719	1167386	35.091	9.7	8.903	Promoter	51150	uc009vjw.3	-42	10_EnhA2	177.248	K562	0	0	0	1	1	0	0	1	0	0	0	0	1	0	0	0	0	1	0	1	1	0	0	0	0	0	0	1	0	1	0	1	1	1	1
chr1:1171768	chr1	1171547	1171990	1171750	10.736	3.8	8.903	Distal Intergenic	126792	uc001adk.3	4140	6_TxWk	10.3816	K562	0	0	0	0	0	0	0	0	1	0	0	0	0	0	0	0	0	0	0	0	0	0	0	0	0	0	0	0	0	0	0	0	0	0	0
chr1:1172890	chr1	1172756	1173024	1172768	11.703	26.7	8.903	Distal Intergenic	126792	uc001adk.3	5262	6_TxWk	13.3693	K562	0	0	0	0	0	0	0	0	1	0	0	0	0	0	0	0	0	0	0	0	0	0	0	0	0	0	0	0	0	0	0	0	1	0	0
chr1:1176818	chr1	1176634	1177003	1176801	14.617	11.5	8.903	Distal Intergenic	388581	uc001adl.2	5283	6_TxWk	6.80855	K562	0	0	0	0	0	0	0	0	0	0	0	0	0	0	0	0	0	0	0	0	0	0	0	0	0	0	0	0	0	0	0	0	0	0	0
chr1:1182047	chr1	1181828	1182266	1181993	14.033	14.8	8.903	Exon (uc001adl.2/388581, exon 1 of 8)	388581	uc001adl.2	54	6_TxWk	6.78386	K562	0	0	0	0	0	0	0	0	0	0	0	0	0	0	0	0	0	0	0	0	0	0	0	0	0	0	0	0	0	0	0	0	0	0	0
chr1:1183205	chr1	1182627	1183783	1183304	31.38	34.5	8.903	Distal Intergenic	388581	uc001adl.2	-1104	6_TxWk	6.61922	K562	0	0	0	0	0	0	0	0	0	0	0	0	1	0	0	0	0	0	0	0	0	0	0	0	0	0	0	0	0	0	0	0	0	0	0
chr1:1209615	chr1	1209167	1210063	1209571	50.109	44.4	8.903	Promoter	118424	uc001adr.3	-382	1_TssA	91.5571	K562	0	0	0	0	1	0	0	0	0	0	0	0	0	0	0	0	0	0	0	1	0	0	0	0	0	0	0	1	0	1	1	1	1	0	0
chr1:1229243	chr1	1228846	1229641	1229180	32.165	18	8.903	Exon (uc001ady.2/116983, exon 13 of 14)	116983	uc001ady.2	5091	4_TssFlnkD	155.798	K562	0	0	0	0	1	0	0	1	0	0	0	0	1	0	0	0	0	0	0	0	1	0	0	0	0	0	0	0	0	1	0	1	0	0	0
chr1:1235633	chr1	1235505	1235762	1235628	11.026	2.2	8.903	Intron (uc001aea.2/116983, intron 5 of 21)	116983	uc001ady.2	-1299	18_Quies	25.8892	K562	0	0	0	0	0	0	0	1	0	0	0	0	1	0	0	0	0	0	0	0	0	0	0	0	0	0	0	0	0	0	0	0	0	0	0
chr1:1240282	chr1	1240004	1240561	1240361	22.249	6.8	8.903	Exon (uc001aea.2/116983, exon 1 of 22)	116983	uc001aea.2	1026	3_TssFlnkU	50.9219	K562	0	0	0	0	1	0	0	1	0	0	0	0	1	0	0	0	0	1	0	1	0	0	0	1	0	0	0	1	0	0	0	1	0	0	0
chr1:1241146	chr1	1240821	1241472	1241200	38.223	28.3	8.903	Exon (uc001aea.2/116983, exon 1 of 22)	116983	uc001aea.2	162	3_TssFlnkU	110.312	K562	0	0	0	0	0	0	0	0	0	0	0	0	1	0	0	0	0	0	0	0	0	0	0	0	0	0	0	1	0	0	1	1	1	0	1
chr1:1243381	chr1	1243190	1243573	1243319	12.672	13.5	8.903	Promoter	116983	uc001aeb.2	-113	2_TssFlnk	237.828	K562	0	0	0	0	1	0	0	1	0	0	0	0	0	0	0	0	0	1	0	0	0	1	0	0	0	0	0	0	0	0	1	1	0	1	0
chr1:1243837	chr1	1243626	1244049	1243858	30.015	9	8.903	Promoter	126789	uc001aed.3	-156	1_TssA	208.056	K562	0	0	0	1	1	0	0	1	0	0	0	0	1	0	0	0	0	1	0	1	1	1	0	0	0	0	0	0	0	1	1	1	0	1	0
chr1:1260134	chr1	1259932	1260337	1260104	11.994	23.4	8.903	Promoter	80772	uc001aeo.3	-8	2_TssFlnk	149.323	K562	0	0	0	0	0	0	0	0	0	0	0	0	1	0	0	0	0	0	0	0	1	0	0	0	0	0	0	0	0	1	1	1	1	0	0
chr1:1260523	chr1	1260414	1260633	1260567	10.833	14.2	8.903	Intron (uc001aeo.3/80772, intron 1 of 2)	80772	uc001aeo.3	381	1_TssA	61.2681	K562	0	0	0	0	0	0	0	1	0	0	0	0	0	0	0	0	0	0	0	1	0	0	0	0	0	0	0	1	0	1	1	1	1	0	0
chr1:1263557	chr1	1263229	1263886	1263434	12.199	11.1	8.903	Exon (uc001aeo.3/80772, exon 3 of 3)	83756	uc010nyk.2	-3168	6_TxWk	12.4477	K562	0	0	0	0	0	0	0	0	0	0	0	0	0	0	0	0	0	0	0	0	0	0	0	0	0	0	0	0	0	0	0	0	1	0	0
chr1:1281232	chr1	1281015	1281449	1281228	10.833	25.3	8.903	Intron (uc001aer.4/1855, intron 1 of 14)	1855	uc001aer.4	3259	9_EnhA1	10.9857	K562	0	0	0	0	0	0	0	0	0	0	0	0	0	0	0	0	0	0	0	0	0	0	0	0	0	0	0	0	0	0	0	0	0	0	0
chr1:1284880	chr1	1284697	1285064	1284903	11.413	7.1	8.903	Promoter	1855	uc001aer.4	-389	2_TssFlnk	148.131	K562	0	0	0	0	0	0	0	0	0	0	0	0	0	0	0	0	0	0	0	0	1	0	0	0	0	0	0	0	0	1	1	1	0	0	0
chr1:1294168	chr1	1293953	1294384	1294125	31.478	4.4	8.903	Promoter	54587	uc001aez.3	-254	3_TssFlnkU	82.0956	K562	0	0	0	0	0	0	0	1	1	0	0	0	1	0	0	0	0	1	0	1	1	0	0	0	0	0	0	1	0	0	1	0	0	0	0
chr1:1307615	chr1	1307449	1307782	1307594	21.766	2.2	8.903	Distal Intergenic	54998	uc001afb.1	2630	7_EnhG1	50.2333	K562	0	0	0	0	0	0	0	1	1	0	0	0	1	0	0	0	0	1	0	0	0	0	0	0	0	0	0	1	0	0	1	1	1	0	0
chr1:1334882	chr1	1334707	1335057	1334889	41.262	11	8.903	Promoter	148413	uc001afm.3	-27	1_TssA	339.093	K562	0	0	0	1	1	0	0	1	0	0	0	0	1	0	0	0	0	1	0	1	1	1	0	0	0	0	0	1	0	1	1	1	0	1	0
chr1:1367443	chr1	1367139	1367747	1367417	14.13	31.9	8.903	Distal Intergenic	64856	uc001afr.3	-3459	11_EnhWk	11.5731	K562	0	0	0	0	0	0	0	0	0	0	0	0	0	0	0	0	0	0	0	0	0	0	0	1	0	0	0	0	0	0	0	0	0	0	0
chr1:1371054	chr1	1370883	1371225	1371026	30.6	27.1	8.903	Exon (uc001afr.3/64856, exon 1 of 3)	64856	uc001afs.3	152	2_TssFlnk	135.199	K562	0	0	0	0	0	0	0	1	0	0	0	0	1	0	0	0	0	1	0	1	1	0	0	0	0	0	0	1	0	1	0	1	1	0	0
chr1:1376564	chr1	1376311	1376817	1376509	24.863	7.8	8.903	Exon (uc001afr.3/64856, exon 3 of 3)	64856	uc001afs.3	5662	4_TssFlnkD	47.1854	K562	0	0	0	0	0	0	0	1	1	0	0	0	1	0	0	0	0	1	0	0	1	0	0	0	0	0	0	1	0	1	0	1	0	0	0
chr1:1407096	chr1	1406995	1407198	1407009	28.068	22.7	8.903	Promoter	83858	uc001afv.3	-67	1_TssA	137.321	K562	0	0	0	0	1	0	0	1	0	0	0	0	1	0	0	0	0	1	0	1	1	0	0	0	0	0	0	1	0	1	1	1	1	0	0
chr1:1430880	chr1	1430740	1431020	1430783	14.422	5.2	8.903	Exon (uc001afv.3/83858, exon 16 of 16)	83858	uc021oeq.1	9719	6_TxWk	7.61257	K562	0	0	0	0	0	0	0	0	0	0	0	0	0	0	0	0	0	0	0	0	0	0	0	0	0	0	0	0	0	0	0	0	0	0	0
chr1:1447240	chr1	1446888	1447593	1447003	37.831	27.5	8.903	Promoter	55210	uc001afz.2	-282	1_TssA	157.65	K562	0	0	0	1	1	0	0	1	1	0	0	0	1	0	0	0	0	1	0	1	1	0	0	1	0	0	0	1	0	1	0	1	1	1	0
chr1:1550938	chr1	1550528	1551348	1550880	44.894	10.5	8.903	Exon (uc021oet.1/142678, exon 1 of 2)	142678	uc001agk.3	144	1_TssA	214.468	K562	0	0	0	1	1	0	0	1	0	0	0	0	1	0	0	0	0	1	0	1	1	1	0	0	0	0	0	1	0	1	1	1	1	1	0
chr1:1563939	chr1	1563808	1564070	1563854	9.195	24.3	8.903	Promoter	142678	uc001ago.3	-546	6_TxWk	5.85879	K562	0	0	0	0	0	0	0	0	1	0	0	0	0	0	0	0	0	0	0	0	0	0	0	0	0	0	0	0	0	0	0	0	0	0	0
chr1:1690572	chr1	1690236	1690909	1690503	53.255	20.1	8.865	Promoter	65220	uc010nyv.2	-492	8_EnhG2	86.8806	K562	0	0	0	1	0	0	0	1	0	0	0	0	0	0	0	0	0	1	0	1	0	1	0	0	0	0	0	1	0	1	1	1	1	0	0
chr1:1710331	chr1	1710185	1710478	1710358	26.804	8.3	8.865	Promoter	65220	uc001aid.4	-35	1_TssA	144.403	K562	0	0	0	1	1	0	0	0	0	0	0	0	1	0	0	0	0	1	0	1	0	0	0	0	0	0	0	1	0	1	1	0	1	1	0
chr1:1822527	chr1	1822247	1822807	1822535	21.072	23.6	8.865	Promoter	2782	uc009vky.3	-2	1_TssA	105.061	K562	1	0	0	1	1	0	0	1	0	0	0	0	1	0	0	0	0	1	0	1	1	1	0	0	1	0	0	1	0	1	0	1	1	1	1
chr1:1823080	chr1	1822875	1823285	1823211	25.736	26.2	8.865	Promoter	2782	uc009vky.3	-555	1_TssA	98.7972	K562	0	0	0	0	1	0	0	1	0	0	0	0	1	0	0	0	0	1	0	1	0	1	0	0	0	0	0	0	0	1	0	1	1	0	1
chr1:1840599	chr1	1840325	1840874	1840619	46.466	32.2	8.865	Distal Intergenic	163688	uc001aih.1	-5666	1_TssA	182.315	K562	0	0	0	0	1	0	0	1	0	0	0	0	1	0	0	0	0	1	0	1	1	1	0	0	0	0	0	1	0	1	1	1	1	1	0
chr1:1850800	chr1	1850264	1851337	1850830	61.537	36.5	8.865	Promoter	339456	uc001aij.2	-61	2_TssFlnk	220.969	K562	0	0	0	0	0	0	0	1	0	0	0	0	0	0	0	0	0	1	0	1	1	0	0	0	0	0	0	0	0	1	1	1	0	1	0
chr1:1856264	chr1	1856064	1856465	1856283	18.817	16	8.865	Intron (uc001aik.3/uc001aik.3, intron 5 of 10)	339456	uc001aij.2	-5525	17_ReprPCWk	5.24302	K562	0	0	0	0	0	0	0	0	0	0	0	0	0	0	0	0	0	0	0	0	0	0	0	0	0	0	0	0	0	0	0	0	0	0	0
chr1:1904726	chr1	1904594	1904858	1904798	9.965	36.3	8.865	Intron (uc001aim.1/85452, intron 7 of 17)	85452	uc009vkz.1	17687	17_ReprPCWk	4.62185	K562	0	0	0	0	0	0	0	0	0	0	0	0	0	0	0	0	0	0	0	0	0	0	0	0	0	0	0	0	0	0	0	0	0	0	0
chr1:2064875	chr1	2064535	2065216	2064905	38.125	26.2	8.865	Intron (uc001aiq.3/5590, intron 4 of 17)	5590	uc009vlb.3	-11920	2_TssFlnk	217.487	K562	0	0	0	0	0	0	0	0	0	0	0	0	0	0	0	0	0	1	0	1	1	0	0	0	0	0	0	0	0	0	1	1	0	0	0
chr1:2121134	chr1	2120897	2121371	2121078	41.654	5.3	8.865	Exon (uc001aiy.3/199990, exon 4 of 4)	199990	uc001aiv.2	5079	2_TssFlnk	170.151	K562	0	0	0	1	0	0	0	1	0	0	0	0	0	0	0	0	0	1	0	1	1	1	0	0	0	0	0	1	0	1	1	1	1	0	1
chr1:2126821	chr1	2126030	2127612	2126731	49.049	5.5	8.865	Promoter	199990	uc031pkv.1	-608	3_TssFlnkU	80.0253	K562	0	0	0	1	0	0	0	1	0	0	0	0	1	0	0	0	0	1	0	1	1	0	1	0	1	0	0	1	0	1	1	1	1	0	0
chr1:2129122	chr1	2128954	2129291	2129079	14.227	2.4	8.865	Intron (uc001aix.2/199990, intron 6 of 7)	199990	uc031pkv.1	-2909	9_EnhA1	9.14779	K562	0	0	0	0	0	0	0	0	0	0	0	0	0	0	0	0	0	0	0	1	0	0	0	0	0	0	0	0	0	0	0	0	0	0	0
chr1:2130786	chr1	2130566	2131006	2130834	30.308	40.4	8.865	Intron (uc001aix.2/199990, intron 5 of 7)	199990	uc031pkv.1	-4573	3_TssFlnkU	192.988	K562	0	0	0	1	0	0	0	0	0	0	0	0	1	0	0	0	0	1	0	1	1	1	0	0	0	0	0	1	0	0	1	1	1	0	0
chr1:2136612	chr1	2136202	2137022	2136633	45.826	0	8.865	Intron (uc001aix.2/199990, intron 3 of 7)	199990	uc001aix.2	2559	2_TssFlnk	108.563	K562	0	0	0	0	0	0	0	0	0	0	0	0	0	0	0	0	0	0	0	0	0	0	0	0	0	0	0	0	0	0	1	0	0	0	0
chr1:2144269	chr1	2144148	2144390	2144202	14.13	10.5	8.865	Distal Intergenic	199990	uc001aix.2	-5098	3_TssFlnkU	56.9563	K562	0	0	0	1	0	1	0	1	1	0	0	0	1	0	0	0	0	1	0	1	1	0	0	1	0	0	0	1	0	1	1	0	1	0	1
chr1:2159163	chr1	2158809	2159517	2159154	100.431	13.4	8.865	Promoter	6497	uc001aja.4	-970	1_TssA	304.264	K562	0	0	0	1	1	0	0	1	0	0	0	0	0	0	0	0	0	1	0	1	1	0	0	0	0	0	0	0	0	1	1	0	1	0	0
chr1:2243144	chr1	2242797	2243492	2243108	14.812	12.5	8.865	Distal Intergenic	100129534	uc001ajc.3	40955	11_EnhWk	31.09	K562	1	0	0	0	0	0	0	0	0	0	0	0	1	0	0	0	0	0	0	0	0	0	0	0	0	0	0	1	0	0	0	0	0	0	0
chr1:2313495	chr1	2313225	2313765	2313546	16.958	33	8.865	Intron (uc001ajb.1/79906, intron 6 of 13)	79906	uc001ajb.1	9497	17_ReprPCWk	45.0111	K562	0	0	0	0	0	0	0	1	0	0	0	0	1	0	0	0	0	0	0	0	0	0	0	0	0	0	0	1	0	0	0	0	0	0	0
chr1:2344177	chr1	2343876	2344478	2344154	47.056	29.8	8.865	Promoter	5192	uc001ajh.3	-168	2_TssFlnk	224.694	K562	0	0	0	0	1	0	0	1	0	0	0	0	0	0	0	0	0	1	0	1	1	0	0	0	0	0	0	1	0	1	1	1	1	0	0
chr1:2344845	chr1	2344708	2344983	2344934	13.935	26.5	8.865	Promoter	5192	uc001ajh.3	-836	3_TssFlnkU	50.9229	K562	0	0	0	0	0	0	0	0	0	0	0	0	0	0	0	0	0	0	0	0	0	0	0	0	0	0	0	0	0	0	0	0	1	0	0
chr1:2406142	chr1	2406002	2406283	2406061	15.982	46.4	8.865	Distal Intergenic	9651	uc001aji.1	-1611	17_ReprPCWk	12.0139	K562	0	0	0	0	0	0	0	0	0	0	0	0	0	0	0	0	0	0	0	0	0	0	0	0	0	0	0	0	0	0	0	0	0	0	0
chr1:2407716	chr1	2407310	2408123	2407712	19.601	28.6	8.865	Promoter	9651	uc001aji.1	-37	18_Quies	6.85458	K562	0	0	0	0	0	0	0	0	0	0	0	0	0	0	0	0	0	0	0	0	0	0	0	0	0	0	0	0	0	0	0	0	0	0	0
chr1:2409629	chr1	2409361	2409897	2409765	17.051	37.6	8.865	Intron (uc001aji.1/9651, intron 1 of 21)	9651	uc001aji.1	1876	18_Quies	7.33206	K562	0	0	0	0	0	0	0	0	0	0	0	0	0	0	0	0	0	0	0	0	0	0	0	0	0	0	0	0	0	0	0	0	0	0	0
chr1:2457793	chr1	2457631	2457955	2457818	19.503	15.4	8.865	Intron (uc001ajm.1/55229, intron 1 of 18)	55229	uc001ajm.1	241	1_TssA	350.16	K562	1	0	1	1	1	1	0	1	0	0	0	0	0	0	0	0	0	1	0	0	0	0	1	0	1	0	0	0	0	1	1	0	0	1	0
chr1:2458235	chr1	2458081	2458390	2458228	11.316	17	8.865	Promoter	55229	uc010nza.1	-201	4_TssFlnkD	101.571	K562	0	0	0	0	0	0	0	1	0	0	0	0	0	0	0	0	0	0	0	0	0	0	0	0	0	0	0	1	0	0	0	1	0	0	0
chr1:2475896	chr1	2475232	2476561	2476145	39.46	19.6	8.865	Distal Intergenic	115110	uc001ajo.2	8387	3_TssFlnkU	46.6408	K562	0	0	0	0	0	0	0	0	1	1	0	0	0	0	0	0	0	0	0	1	0	0	0	0	0	0	0	1	0	1	0	0	1	0	0
chr1:2477571	chr1	2477294	2477849	2477610	38.263	7.8	8.865	Distal Intergenic	115110	uc001ajo.2	6712	3_TssFlnkU	117.076	K562	0	0	0	0	0	0	0	1	0	0	0	0	1	0	0	0	0	1	0	0	0	0	0	0	0	0	0	0	0	0	0	0	1	0	0
chr1:2478516	chr1	2478360	2478673	2478518	14.033	34.2	8.865	Distal Intergenic	115110	uc001ajo.2	5767	1_TssA	149.725	K562	0	0	0	0	0	0	0	1	0	0	0	0	1	0	0	0	0	0	0	0	0	1	0	0	0	0	0	1	0	0	0	0	0	0	0
chr1:2489256	chr1	2488962	2489551	2489181	18.621	11.9	8.865	Promoter	100133445	uc021oev.1	-807	6_TxWk	10.2905	K562	0	0	0	0	0	0	0	0	0	0	0	0	0	0	0	0	0	0	0	0	0	0	0	0	0	0	0	0	0	0	0	0	0	0	0
chr1:2518037	chr1	2517718	2518357	2518044	50.203	35.4	8.865	Intron (uc021oew.1/127281, intron 1 of 6)	127281	uc021oex.1	139	1_TssA	216.982	K562	0	0	0	0	0	0	0	1	0	0	0	0	1	0	0	0	0	1	0	1	0	0	0	0	0	0	0	0	0	0	1	0	1	0	0
chr1:3412731	chr1	3412627	3412836	3412740	14.422	48.2	8.898	Intron (uc001akk.3/1953, intron 23 of 29)	27237	uc010nzh.2	24561	17_ReprPCWk	7.33739	K562	0	0	0	0	0	0	0	0	0	0	0	0	0	0	0	0	0	0	0	0	0	0	0	0	0	0	0	0	0	0	0	0	0	0	0
chr1:3414126	chr1	3413966	3414286	3414088	13.352	12.1	8.898	Intron (uc001akk.3/1953, intron 21 of 29)	27237	uc010nzh.2	25956	17_ReprPCWk	13.1737	K562	0	0	0	0	0	0	0	0	0	0	0	0	0	0	0	0	0	0	0	0	0	0	0	0	0	0	0	0	0	0	0	0	0	0	0
chr1:3418517	chr1	3418381	3418653	3418420	10.833	12.8	8.898	Intron (uc001akk.3/1953, intron 14 of 29)	1953	uc001akk.3	29494	17_ReprPCWk	1.77037	K562	0	0	0	0	0	0	0	0	0	0	0	0	0	0	0	0	0	0	0	0	0	0	0	0	0	0	0	1	0	0	0	0	0	0	0
chr1:3483625	chr1	3483249	3484001	3483600	26.124	7.2	8.898	Intron (uc001akl.3/1953, intron 4 of 36)	693135	uc021ofa.1	-6272	18_Quies	11.054	K562	0	0	0	0	0	0	0	0	0	0	0	0	0	0	0	0	0	0	0	0	0	0	0	0	0	0	0	0	0	0	0	0	0	0	0
chr1:3541410	chr1	3541218	3541603	3541412	32.454	15.7	8.898	Promoter	127262	uc001akm.3	-145	2_TssFlnk	162.196	K562	0	0	0	0	1	0	0	1	0	0	0	0	0	0	0	0	0	1	0	1	1	0	0	0	0	0	0	1	0	1	1	1	1	0	0
chr1:3663903	chr1	3663725	3664081	3663862	26.707	20.7	8.898	Exon (uc009vlm.3/57212, exon 1 of 4)	57212	uc009vlm.3	33	2_TssFlnk	106.397	K562	0	0	0	1	1	0	0	1	0	0	0	0	0	0	0	0	0	0	0	1	1	0	0	0	0	0	0	1	0	1	1	1	1	0	0
chr1:3689104	chr1	3688760	3689448	3689096	32.454	29.7	8.898	Promoter	388588	uc031pkx.1	-229	2_TssFlnk	180.159	K562	0	0	0	0	0	0	0	0	0	0	0	0	0	0	0	0	0	0	0	0	0	0	0	0	0	0	0	0	0	0	1	0	0	0	0
chr1:3691555	chr1	3691330	3691781	3691499	10.833	8.7	8.898	Intron (uc031pkx.1/388588, intron 2 of 3)	388588	uc001akw.4	2204	1_TssA	159.997	K562	0	0	0	1	0	0	0	1	0	0	0	0	1	0	0	0	0	0	0	1	1	1	1	1	0	0	0	1	1	1	0	0	1	0	1
chr1:3692377	chr1	3691965	3692790	3692265	29.236	17	8.898	Exon (uc031pkx.1/388588, exon 4 of 4)	388588	uc001akw.4	3026	3_TssFlnkU	134.941	K562	0	0	0	0	0	0	0	0	0	0	0	0	0	0	0	0	0	0	0	1	0	0	0	0	0	0	0	0	0	1	0	0	0	0	0
chr1:3713155	chr1	3713063	3713247	3713209	29.139	32.4	8.898	Promoter	57470	uc001akx.1	-88	1_TssA	169.073	K562	0	0	0	1	1	0	0	1	0	0	0	0	1	0	0	0	0	1	0	1	1	1	0	0	0	0	0	1	1	1	1	1	1	0	1
chr1:3773952	chr1	3773536	3774369	3773813	48.236	7.1	8.898	Exon (uc009vln.1/1677, exon 1 of 3)	1677	uc010nzn.2	108	1_TssA	161.856	K562	0	0	0	1	1	0	0	1	0	0	0	0	1	0	0	0	0	1	0	1	1	0	0	0	0	0	0	0	0	1	0	1	1	0	0
chr1:3786684	chr1	3786344	3787025	3786408	29.918	31.3	8.898	Intron (uc001alb.3/1677, intron 5 of 6)	1677	uc010nzn.2	12840	4_TssFlnkD	53.1195	K562	0	0	0	1	0	0	0	1	1	0	0	0	1	0	0	0	0	1	0	1	1	0	0	0	0	0	0	1	0	1	0	1	0	0	1
chr1:3816767	chr1	3816578	3816957	3816694	12.478	35.5	8.898	Exon (uc001alf.3/339448, exon 1 of 4)	339448	uc001alf.3	89	1_TssA	205.266	K562	0	0	0	1	1	0	0	1	0	0	0	0	1	0	0	0	0	1	0	0	1	1	0	0	0	0	0	0	0	0	0	1	0	1	0
chr1:3817670	chr1	3817217	3818124	3817760	39.365	35.8	8.898	Intron (uc001alg.3/100133612, intron 1 of 3)	100133612	uc001alh.4	703	1_TssA	287.596	K562	0	0	0	1	0	0	0	1	0	0	0	0	0	0	0	0	0	0	0	0	1	0	0	0	0	0	0	1	0	1	0	1	0	0	0
chr1:6052476	chr1	6052107	6052846	6052206	22.829	23.9	8.903	Exon (uc009vlv.2/8514, exon 1 of 16)	261734	uc001alq.2	56	1_TssA	209.025	K562	0	0	0	1	1	0	0	1	0	0	0	0	1	0	0	0	0	1	0	1	1	0	0	0	0	0	0	1	0	1	0	1	1	1	0
chr1:6069188	chr1	6068994	6069383	6069226	10.157	14	8.903	Intron (uc009vlv.2/8514, intron 1 of 15)	261734	uc009vlt.2	-16656	6_TxWk	4.49173	K562	0	0	0	0	0	0	0	0	0	0	0	0	0	0	0	0	0	0	0	0	0	0	0	0	0	0	0	0	0	0	0	0	0	0	0
chr1:6187967	chr1	6187680	6188254	6187960	23.894	39.9	8.903	Intron (uc001alz.2/26038, intron 5 of 20)	26038	uc001alz.2	3840	11_EnhWk	120.976	K562	0	0	0	0	0	0	0	0	0	0	0	0	1	0	0	0	0	1	0	0	0	0	0	0	0	0	0	0	0	1	0	0	0	0	0
chr1:6266152	chr1	6265833	6266471	6266388	23.119	9.4	8.903	Promoter	388591	uc001amf.1	-36	1_TssA	67.5003	K562	0	0	1	0	1	0	0	1	1	0	0	0	1	0	0	0	0	0	0	1	0	0	0	1	0	0	0	1	0	1	0	1	1	0	0
chr1:6296078	chr1	6295898	6296258	6296171	44.403	35.3	8.903	Promoter	23463	uc001aml.3	-35	2_TssFlnk	170.301	K562	0	0	0	1	1	0	0	1	1	0	0	0	1	0	0	0	0	1	0	1	1	1	0	0	0	0	0	1	0	1	1	1	1	1	0
chr1:6306965	chr1	6306830	6307100	6306920	10.061	33.1	8.903	Distal Intergenic	390992	uc009vly.2	2714	11_EnhWk	48.0224	K562	0	0	0	1	0	0	0	1	0	0	0	0	1	0	0	0	0	1	0	1	1	0	0	0	0	0	0	1	0	0	1	0	0	0	0
chr1:6340930	chr1	6340776	6341085	6340911	13.158	36.2	8.903	Intron (uc001amq.3/11332, intron 8 of 8)	387509	uc001amp.2	-19896	6_TxWk	16.5396	K562	0	0	0	0	0	0	0	1	1	0	0	0	1	0	0	0	0	0	0	0	0	0	0	0	0	0	0	1	0	0	0	0	0	0	0
chr1:6453655	chr1	6453291	6454020	6453559	39.137	38.6	8.903	Exon (uc001amt.3/11332, exon 1 of 9)	11332	uc001amt.3	170	1_TssA	334.605	K562	0	0	0	1	1	0	0	1	0	0	0	0	0	0	0	1	0	0	0	1	1	1	0	0	0	0	1	1	0	1	1	1	1	1	0
chr1:6485446	chr1	6485293	6485599	6485390	13.838	9	8.903	Intron (uc001amy.3/83715, intron 1 of 12)	83715	uc001amy.3	599	11_EnhWk	9.03695	K562	0	0	0	0	1	0	0	0	0	0	0	0	0	0	0	0	0	0	0	0	0	0	0	0	0	0	0	1	0	0	0	0	0	0	0
chr1:6486690	chr1	6486555	6486826	6486743	15.104	7.9	8.903	Intron (uc001amy.3/83715, intron 1 of 12)	83715	uc001amy.3	1843	9_EnhA1	19.4189	K562	0	0	0	0	0	0	0	0	0	0	0	0	0	0	0	0	0	1	0	0	0	0	0	0	0	0	0	0	0	0	1	0	0	0	0
chr1:6550147	chr1	6550025	6550269	6550220	19.74	32.6	8.903	Intron (uc001anl.2/57449, intron 1 of 20)	57449	uc001anl.2	506	17_ReprPCWk	61.7018	K562	0	0	0	1	0	0	0	1	0	0	0	0	1	0	0	0	0	1	0	0	1	0	0	0	0	0	0	1	0	0	0	0	0	0	0
chr1:6614474	chr1	6614253	6614695	6614473	19.644	18.8	8.903	Exon (uc001ans.3/79707, exon 1 of 12)	79707	uc001ans.3	183	1_TssA	125.29	K562	0	0	0	0	1	0	0	1	1	0	0	0	1	0	0	0	0	1	0	1	1	0	0	0	0	0	0	1	0	1	0	1	1	1	0
chr1:6662868	chr1	6662469	6663268	6662842	48.432	30.4	8.903	Exon (uc001anz.1/9903, exon 1 of 3)	9903	uc001anz.1	60	1_TssA	217.024	K562	0	0	0	1	1	0	0	1	0	0	0	0	1	0	0	0	0	1	0	0	0	1	0	0	0	0	0	1	0	1	1	1	0	1	0
chr1:6673561	chr1	6673053	6674070	6673539	75.54	37.5	8.903	Promoter	148479	uc001aob.4	-194	2_TssFlnk	228.255	K562	0	0	0	1	0	0	0	1	0	0	0	0	1	0	0	0	0	1	0	0	1	1	0	0	0	0	0	1	0	1	0	1	0	0	0
chr1:6674485	chr1	6674394	6674577	6674502	16.47	27.3	8.903	Intron (uc001aob.4/148479, intron 1 of 3)	148479	uc001aob.4	730	1_TssA	71.9024	K562	0	0	0	0	1	0	0	0	0	0	0	0	0	0	0	0	0	0	0	0	0	1	0	0	0	0	0	0	0	0	0	0	0	0	0
chr1:6685220	chr1	6685023	6685418	6685205	21.661	25.2	8.903	Exon (uc001aoc.3/90326, exon 2 of 6)	90326	uc001aoe.2	11	1_TssA	162.119	K562	0	0	0	1	1	0	0	1	0	0	0	0	0	0	0	0	0	0	0	0	0	0	0	0	0	0	0	0	0	1	1	1	0	0	0
chr1:6845426	chr1	6845247	6845605	6845505	45.876	30.2	8.903	Exon (uc001aoh.3/23261, exon 1 of 4)	23261	uc001aoi.3	43	2_TssFlnk	297.168	K562	0	0	0	0	1	0	0	1	0	0	0	0	0	0	0	0	0	0	0	0	1	0	0	0	0	0	0	0	0	1	0	0	0	0	0
chr1:7764727	chr1	7764528	7764927	7764714	47.449	32.1	8.903	Intron (uc001aoi.3/23261, intron 11 of 22)	23261	uc001aok.4	24580	2_TssFlnk	163.283	K562	0	0	0	0	0	0	0	1	0	0	0	0	0	0	0	0	0	1	0	1	1	0	0	0	0	0	0	0	0	1	0	0	0	0	0
chr1:7831268	chr1	7831166	7831370	7831253	17.243	31.3	8.903	Promoter	9341	uc001aol.3	-60	2_TssFlnk	91.3456	K562	0	0	0	0	0	0	0	0	0	0	0	0	1	0	0	0	0	0	0	1	1	0	0	0	0	0	0	0	0	1	1	1	1	0	0
chr1:7844191	chr1	7843892	7844491	7844198	68.746	12	8.903	Promoter	8863	uc001aon.3	-188	2_TssFlnk	204.013	K562	0	0	0	0	1	0	0	1	0	0	0	0	1	0	0	0	0	1	0	1	1	1	0	0	0	0	0	1	0	1	1	1	0	0	0
chr1:8014336	chr1	8014218	8014455	8014443	35.58	5.1	8.903	Distal Intergenic	11315	uc001aou.4	-7377	1_TssA	117.346	K562	0	0	0	0	0	0	0	1	0	0	0	0	0	0	0	0	0	1	0	1	1	0	0	0	0	0	0	1	0	1	1	1	1	0	0
chr1:8021744	chr1	8021442	8022047	8021654	42.537	7.2	8.903	Exon (uc001aou.4/11315, exon 1 of 7)	11315	uc001aox.4	31	1_TssA	202.663	K562	0	0	0	1	1	0	0	1	0	0	0	0	1	0	0	0	0	1	0	1	1	0	0	0	0	0	0	1	0	1	0	1	1	1	0
chr1:8086387	chr1	8086210	8086565	8086441	38.027	12.1	8.903	Exon (uc001aoz.3/54206, exon 1 of 4)	54206	uc001aoz.3	5	2_TssFlnk	130.983	K562	0	0	0	1	1	0	0	1	0	0	0	0	1	0	0	1	0	1	0	1	1	0	0	0	0	0	0	0	0	1	0	0	1	1	0
chr1:8763430	chr1	8763157	8763703	8763641	30.308	8.5	8.903	Intron (uc001ape.3/473, intron 2 of 23)	473	uc001aph.1	50466	2_TssFlnk	113.868	K562	0	0	0	1	1	0	0	1	0	0	0	0	1	0	0	0	0	1	0	1	1	1	0	0	0	0	0	1	0	1	1	1	1	1	1
chr1:8877780	chr1	8877643	8877917	8877777	34.016	9.3	8.903	Promoter	473	uc001apf.3	-82	1_TssA	103.483	K562	0	0	0	1	1	0	0	1	0	0	0	0	1	0	0	0	0	1	0	1	1	1	0	0	0	0	0	1	0	1	1	1	1	1	0
chr1:8939020	chr1	8938614	8939427	8939050	16.19	18	8.903	Exon (uc001apj.2/2023, exon 1 of 12)	100505975	uc021oft.1	127	1_TssA	199.384	K562	0	0	0	1	0	0	0	0	0	0	0	0	0	0	0	0	0	0	0	0	1	1	0	0	0	0	0	1	0	0	0	1	0	1	0
chr1:9189061	chr1	9188708	9189415	9189081	28.263	20.5	8.903	Exon (uc001apq.1/80045, exon 1 of 4)	80045	uc001apq.1	167	2_TssFlnk	57.6618	K562	0	0	0	0	1	0	0	1	0	0	0	0	1	0	0	0	0	1	0	1	0	0	0	0	0	0	0	0	0	0	0	0	1	1	0
chr1:9189658	chr1	9189487	9189830	9189662	25.003	43.4	8.903	Promoter	80045	uc001apr.3	-430	2_TssFlnk	66.9563	K562	0	0	0	0	1	0	0	1	0	0	0	0	0	0	0	0	0	0	0	0	0	0	0	0	0	0	0	1	0	1	1	0	0	0	1
chr1:9294815	chr1	9294416	9295214	9294819	46.24	14.4	8.903	Promoter	9563	uc001apt.3	-47	1_TssA	155.591	K562	0	0	0	1	0	0	0	1	0	0	0	0	0	0	0	0	0	1	0	1	0	1	0	0	0	0	0	0	0	1	1	1	1	0	0
chr1:9555597	chr1	9555443	9555752	9555556	14.519	39	8.903	Distal Intergenic	84275	uc001apw.3	-43930	2_TssFlnk	37.7133	K562	1	0	0	0	0	0	0	1	0	0	0	0	1	0	0	0	0	1	0	1	1	0	0	0	0	0	0	1	0	1	0	0	0	0	0
chr1:9599364	chr1	9599159	9599570	9599327	71.118	27.4	8.903	Promoter	84275	uc001apw.3	-163	1_TssA	195.76	K562	0	0	0	0	0	0	0	1	1	0	0	0	1	0	0	0	0	1	0	1	1	1	0	0	0	0	0	0	0	1	1	1	1	0	0
chr1:9648678	chr1	9648483	9648874	9648657	47.351	36.5	8.903	Promoter	199953	uc001apy.3	-253	2_TssFlnk	178.571	K562	0	0	0	1	1	0	0	1	0	0	0	0	1	0	0	0	0	0	0	1	1	0	0	0	0	0	0	0	0	0	1	0	1	0	0
chr1:9662891	chr1	9662725	9663058	9662863	15.104	8.8	8.903	Exon (uc001apy.3/199953, exon 6 of 6)	199953	uc021ofz.1	5975	5_Tx	5.7984	K562	0	0	0	0	0	0	0	0	0	0	0	0	0	0	0	0	0	0	0	0	0	0	0	0	0	0	0	0	0	0	0	0	0	0	0
chr1:9687188	chr1	9687108	9687268	9687196	14.227	1	8.903	Distal Intergenic	5293	uc001aqa.2	-24601	2_TssFlnk	85.1719	K562	0	0	0	1	1	0	0	1	0	0	0	0	1	0	0	1	0	1	0	1	1	0	0	1	0	0	0	1	0	0	0	1	0	1	0
chr1:9747740	chr1	9747578	9747902	9747685	23.603	18.8	8.903	Intron (uc001aqa.2/5293, intron 1 of 3)	5293	uc010oaf.2	-3784	1_TssA	68.4557	K562	0	0	0	0	0	0	0	0	0	0	0	0	0	0	0	0	0	1	0	0	0	0	0	0	0	0	0	0	0	1	1	1	1	0	0
chr1:9749488	chr1	9749367	9749609	9749521	24.019	4.9	8.903	Intron (uc001aqa.2/5293, intron 1 of 3)	5293	uc010oaf.2	-2036	2_TssFlnk	176.96	K562	0	0	0	0	0	0	0	0	0	0	0	0	0	0	0	0	0	1	0	0	0	0	0	0	0	0	0	0	0	1	1	1	0	0	0
chr1:9776660	chr1	9776476	9776844	9776736	11.123	13.4	8.903	Exon (uc001aqb.4/5293, exon 6 of 24)	5293	uc001aqe.4	6498	3_TssFlnkU	7.80573	K562	0	0	0	0	0	0	0	0	0	0	0	0	0	0	0	0	0	0	0	0	0	0	0	0	0	0	0	0	0	0	0	0	1	0	0
chr1:9777991	chr1	9777758	9778224	9778005	19.644	36.5	8.903	Intron (uc001aqb.4/5293, intron 8 of 23)	5293	uc001aqe.4	7829	3_TssFlnkU	93.2827	K562	0	0	0	1	0	1	0	1	0	0	0	0	0	0	0	0	0	0	0	1	1	0	0	1	0	0	0	1	1	0	1	1	1	0	0
chr1:9779294	chr1	9779084	9779505	9779399	29.041	5.9	8.903	Intron (uc001aqb.4/5293, intron 9 of 23)	5293	uc001aqe.4	9132	3_TssFlnkU	99.69	K562	0	0	0	1	0	0	0	0	0	0	0	0	1	0	0	0	0	1	0	1	0	0	0	1	0	0	0	1	0	1	0	1	1	0	1
chr1:9782049	chr1	9781827	9782271	9782015	19.548	27	8.903	Exon (uc001aqb.4/5293, exon 17 of 24)	22883	uc001aqf.3	11554	6_TxWk	30.0912	K562	0	0	0	0	0	0	0	1	1	0	0	0	1	0	0	0	0	1	0	1	0	0	0	0	0	0	0	0	0	0	0	0	0	0	0
chr1:9785136	chr1	9784908	9785364	9785261	22.829	11.4	8.903	Intron (uc001aqb.4/5293, intron 23 of 23)	22883	uc001aqf.3	8467	11_EnhWk	34.855	K562	0	0	0	0	0	0	0	1	1	0	0	0	1	0	0	0	0	0	0	0	0	0	0	0	0	0	0	1	0	1	0	0	0	0	0
chr1:9884212	chr1	9884034	9884391	9884159	30.308	0	8.903	Exon (uc001aqh.3/22883, exon 1 of 19)	22883	uc001aqh.3	337	2_TssFlnk	84.1953	K562	0	0	0	0	1	0	0	1	0	0	0	0	0	0	0	0	0	0	0	0	0	0	0	0	0	0	0	0	0	1	1	0	0	0	1
chr1:9969915	chr1	9969788	9970042	9969847	16.177	16.6	8.903	Intron (uc001aqk.1/56998, intron 1 of 5)	56998	uc001aqk.1	400	1_TssA	36.1973	K562	0	0	0	0	0	0	0	0	0	0	0	0	0	0	0	0	0	0	0	0	0	0	0	0	0	0	0	0	0	1	0	1	0	0	0
chr1:9970558	chr1	9970088	9971028	9970524	108.01	41.3	8.903	Promoter	56998	uc001aql.1	-243	2_TssFlnk	343.928	K562	0	0	0	0	0	0	0	0	0	0	0	0	0	0	0	0	0	0	0	1	1	0	0	0	0	0	0	0	0	0	1	0	0	0	0
chr1:10003452	chr1	10003334	10003571	10003416	20.679	17.8	8.903	Promoter	84328	uc010oah.2	-26	1_TssA	123.217	K562	1	0	0	1	1	0	0	1	1	0	0	0	1	0	0	1	0	1	0	1	1	1	0	0	1	0	0	1	1	1	1	1	1	0	1
chr1:10093001	chr1	10092646	10093357	10093078	47.744	31.9	8.903	Promoter	10277	uc001aqr.4	-39	1_TssA	217.79	K562	0	0	0	0	0	0	0	1	0	0	0	0	1	0	0	0	0	1	0	1	1	0	0	0	0	0	0	0	0	1	1	1	0	0	0
chr1:10270488	chr1	10270270	10270707	10270442	44.403	19.9	8.903	Promoter	23095	uc009vmt.3	-275	2_TssFlnk	236.284	K562	0	0	0	1	1	0	0	1	0	0	0	0	1	0	0	0	0	1	0	1	1	1	0	0	0	0	0	1	0	1	1	1	1	1	0
chr1:10459232	chr1	10458779	10459686	10459219	61.695	8.5	8.903	Intron (uc001arc.3/5226, intron 1 of 12)	5226	uc010oak.2	148	1_TssA	210.531	K562	0	0	0	1	1	0	0	1	0	0	0	0	1	0	0	0	0	1	0	1	1	0	0	0	0	0	0	1	0	1	1	0	1	1	0
chr1:10490464	chr1	10490180	10490748	10490652	18.817	40.7	8.903	Exon (uc001are.3/378708, exon 1 of 5)	378708	uc001are.3	306	1_TssA	106.881	K562	0	0	0	1	1	0	0	1	0	0	0	0	1	0	0	0	0	1	0	1	0	1	0	0	0	0	0	1	0	1	1	1	0	1	1
chr1:10534984	chr1	10534797	10535172	10534960	21.766	32.8	8.903	Promoter	5195	uc001arl.3	-18	1_TssA	135.819	K562	0	0	0	1	1	0	0	1	1	0	0	0	1	0	0	0	0	1	0	1	1	1	0	0	0	0	0	1	1	1	1	1	1	0	1
chr1:10754826	chr1	10754671	10754981	10754884	34.212	0	8.903	Promoter	54897	uc009vmx.2	-320	2_TssFlnk	97.149	K562	0	0	0	0	1	0	0	1	0	0	0	0	1	0	0	0	0	0	0	0	0	0	0	0	0	0	0	0	0	1	1	0	0	0	1
chr1:11072479	chr1	11072342	11072616	11072354	14.812	31.8	8.903	Promoter	23435	uc001art.3	-199	1_TssA	155.914	K562	0	0	0	0	0	0	0	1	1	0	0	0	1	0	0	0	0	1	0	1	1	0	0	0	0	0	0	1	0	1	1	0	0	0	0
chr1:11072984	chr1	11072737	11073232	11072992	12.284	2.3	8.903	Intron (uc001art.3/23435, intron 1 of 5)	23435	uc010oap.2	306	1_TssA	113.761	K562	0	0	0	0	1	0	0	1	0	0	0	0	0	0	0	0	0	0	0	0	0	0	0	0	0	0	1	1	0	1	0	1	1	1	0
chr1:11120207	chr1	11119947	11120467	11120279	43.421	13.4	8.903	Promoter	6723	uc001arz.1	-117	1_TssA	246.897	K562	0	0	0	0	1	0	0	1	0	0	0	0	1	0	0	0	0	1	0	1	1	0	0	0	0	0	0	0	0	1	0	1	1	1	0
chr1:11322726	chr1	11322483	11322970	11322575	30.91	18.9	8.903	Promoter	2475	uc001asd.3	-119	1_TssA	213.247	K562	0	0	0	1	1	0	0	1	0	0	0	0	1	0	0	0	0	1	0	1	1	0	0	0	0	0	0	0	1	1	0	0	0	0	0
chr1:11333173	chr1	11332874	11333473	11333164	25.241	22.8	8.903	Promoter	29914	uc001asg.3	-81	2_TssFlnk	121.452	K562	0	0	0	0	0	0	0	0	0	0	0	0	0	0	0	0	0	0	0	0	0	0	0	0	0	0	0	0	0	0	1	0	0	0	0
chr1:11714890	chr1	11714750	11715031	11714892	10.736	37.1	8.903	Promoter	26232	uc009vna.3	-3	2_TssFlnk	94.2087	K562	0	0	0	0	0	0	0	0	0	0	0	0	0	0	0	0	0	1	0	0	0	0	0	0	0	0	0	0	0	1	1	0	0	0	0
chr1:11741290	chr1	11741084	11741496	11741326	34.896	19.5	8.903	Exon (uc001asp.3/10459, exon 1 of 9)	10459	uc001asp.3	204	1_TssA	170.101	K562	0	0	0	1	1	0	0	1	0	0	0	0	1	0	0	0	0	1	0	1	1	1	0	0	0	0	0	1	0	1	1	1	1	1	1
chr1:11767708	chr1	11767541	11767876	11767780	9.676	34	8.903	Intron (uc001asr.1/374946, intron 2 of 6)	374946	uc001asr.1	15928	3_TssFlnkU	48.4908	K562	0	0	0	0	0	0	0	0	1	0	0	0	0	0	0	0	0	0	0	1	0	0	0	1	0	0	0	1	0	0	0	0	0	0	0
chr1:11796096	chr1	11795971	11796221	11796175	8.811	27.4	8.903	Promoter	57085	uc001ast.3	-45	1_TssA	77.2462	K562	0	0	0	0	1	0	0	1	0	0	0	0	1	0	0	0	0	1	0	1	1	0	0	0	0	0	0	1	0	1	1	1	1	0	1
chr1:11845346	chr1	11845225	11845468	11845369	19.013	20	8.903	Intron (uc001asz.3/uc001asz.3, intron 9 of 13)	4524	uc031plg.1	11200	11_EnhWk	103.203	K562	0	0	0	1	1	0	0	1	1	1	0	0	1	0	0	1	0	1	0	1	1	1	1	0	0	0	0	1	0	1	0	1	1	1	1
chr1:11860925	chr1	11860766	11861085	11860806	12.188	7.3	8.903	Intron (uc001atb.1/4524, intron 2 of 10)	4524	uc001atb.1	2514	8_EnhG2	14.7871	K562	0	0	0	0	0	1	0	0	1	0	0	0	0	0	0	0	0	0	0	0	0	0	0	1	0	0	0	0	0	1	0	0	0	0	1
chr1:11863683	chr1	11863450	11863917	11863710	23.216	43.2	8.903	Promoter	4524	uc001atb.1	-244	1_TssA	161.571	K562	0	0	0	0	0	0	0	1	0	0	0	0	1	0	0	0	0	1	0	1	0	0	0	1	0	0	0	1	0	0	1	1	1	0	0
chr1:11866007	chr1	11865522	11866493	11866022	57.591	11.4	8.903	Promoter	1185	uc009vne.2	-145	1_TssA	221.076	K562	0	0	0	1	0	0	0	1	0	0	0	0	1	0	0	0	0	1	0	0	1	1	0	0	0	0	0	1	0	1	1	1	0	1	1
chr1:11943226	chr1	11942935	11943518	11943313	43.813	24.4	8.903	Distal Intergenic	4879	uc001atj.3	-24235	3_TssFlnkU	92.3714	K562	1	0	0	1	0	1	0	0	0	0	0	0	1	0	0	0	0	1	0	1	1	1	1	1	1	0	0	1	1	1	1	0	0	0	0
chr1:11986563	chr1	11986441	11986686	11986592	25.348	44	8.903	Promoter	90231	uc001atl.2	-79	2_TssFlnk	129.55	K562	0	0	0	1	1	0	1	1	0	0	0	0	1	0	0	0	0	1	0	1	1	0	0	1	0	0	0	1	0	1	0	1	1	0	0
chr1:11994727	chr1	11994441	11995013	11994711	40.496	35.5	8.903	Exon (uc001atm.3/5351, exon 1 of 19)	5351	uc010obb.2	4	1_TssA	151.155	K562	0	0	0	1	0	0	0	1	0	0	0	0	1	0	0	1	0	1	0	1	1	1	0	0	0	0	0	1	0	1	1	1	1	0	0
chr1:12040413	chr1	12040029	12040798	12040363	55.127	13.5	8.903	Exon (uc001atn.4/9927, exon 1 of 19)	9927	uc009vni.3	176	1_TssA	217.553	K562	0	0	0	1	1	0	0	1	0	0	0	0	1	0	0	0	0	1	0	1	1	1	0	0	0	0	0	1	0	1	1	1	1	1	0
chr1:12079466	chr1	12079239	12079693	12079628	38.321	11.9	8.903	Exon (uc001ato.2/60672, exon 1 of 10)	60672	uc001ato.2	168	1_TssA	207.134	K562	0	0	0	0	0	0	0	0	0	0	0	0	1	0	0	1	0	1	0	1	1	1	0	0	0	0	0	1	1	1	0	1	1	0	0
chr1:12227319	chr1	12226879	12227759	12227332	38.109	3.9	8.903	Intron (uc001att.3/7133, intron 1 of 9)	7133	uc009vnk.3	260	1_TssA	49.2085	K562	0	0	0	0	0	0	0	1	0	0	0	0	0	0	0	0	0	1	0	1	0	0	0	0	0	0	0	1	0	1	0	1	1	1	0
chr1:12235396	chr1	12235196	12235596	12235266	20.287	48.2	8.903	Intron (uc001att.3/7133, intron 1 of 9)	7133	uc009vnk.3	8337	9_EnhA1	61.6927	K562	0	0	0	1	0	0	0	0	1	0	0	0	1	0	1	0	0	1	0	1	1	1	0	1	0	0	0	1	1	1	1	1	1	0	1
chr1:12290108	chr1	12289752	12290464	12290156	21.186	19.4	8.903	Promoter	55187	uc001atv.3	-4	1_TssA	100.299	K562	0	0	0	1	1	0	0	1	0	0	0	0	1	0	0	0	0	1	0	1	1	1	0	0	0	0	0	1	1	1	1	1	1	1	0
chr1:12601564	chr1	12601288	12601841	12601521	30.893	4.9	8.707	Distal Intergenic	677882	uc001atz.1	34265	3_TssFlnkU	36.1794	K562	0	0	0	0	0	1	0	0	0	0	0	0	0	0	0	0	0	0	0	0	0	0	0	1	0	0	0	0	0	1	0	0	0	0	0
chr1:14075831	chr1	14075693	14075969	14075784	25.298	29.5	8.903	Promoter	7799	uc021ogk.1	-24	1_TssA	107.642	K562	0	0	0	0	1	0	0	1	0	0	0	0	1	0	0	0	0	1	0	1	1	1	0	0	0	0	0	1	0	1	1	1	1	0	0
chr1:15736322	chr1	15736179	15736465	15736316	26.998	25.9	8.903	Promoter	79180	uc001awh.2	-68	2_TssFlnk	141.857	K562	0	0	0	1	0	0	0	1	0	0	0	0	1	0	0	0	0	1	0	1	0	1	0	0	0	0	0	1	0	1	1	1	1	1	0
chr1:15850758	chr1	15850409	15851107	15850781	64.893	31.6	8.903	Exon (uc001awm.2/842, exon 1 of 8)	842	uc001awm.2	181	1_TssA	180.959	K562	0	0	0	0	1	0	0	0	0	0	0	0	0	0	0	0	0	0	0	0	0	1	0	0	0	0	0	0	0	1	1	1	1	0	0
chr1:15851450	chr1	15851161	15851739	15851462	33.43	42.4	8.903	Promoter	842	uc010obm.3	-166	2_TssFlnk	214.244	K562	0	0	0	0	0	0	0	0	0	0	0	0	0	0	1	0	0	1	0	1	0	1	0	0	0	0	0	1	0	1	1	0	0	0	0
chr1:15853313	chr1	15853025	15853601	15853340	33.039	11.6	8.903	Promoter	23341	uc001awr.1	-38	1_TssA	190.894	K562	0	0	0	0	1	0	0	1	0	1	0	0	1	0	0	0	0	1	0	1	1	1	0	0	0	0	0	1	0	1	1	1	1	0	0
chr1:15943993	chr1	15943739	15944247	15943903	65.091	19.5	8.903	Exon (uc001aww.3/84301, exon 1 of 4)	84301	uc001awx.2	41	2_TssFlnk	169.59	K562	0	0	0	1	0	0	1	1	0	0	0	0	1	0	0	0	0	1	0	0	1	1	0	0	0	0	0	1	0	1	1	1	1	1	1
chr1:16174102	chr1	16173815	16174390	16174176	45.09	14.4	8.903	Promoter	23013	uc001axk.1	-256	2_TssFlnk	169.261	K562	0	0	0	1	1	0	0	1	0	0	0	0	1	0	0	0	0	1	0	1	1	1	0	0	0	0	0	1	0	1	1	1	1	1	0
chr1:16279253	chr1	16279136	16279371	16279216	11.316	3.1	8.903	Intron (uc001axl.4/7709, intron 2 of 15)	7709	uc001axl.4	23373	3_TssFlnkU	79.3881	K562	0	0	0	1	0	1	0	1	0	0	0	0	1	0	1	0	0	1	0	1	0	1	0	0	0	0	0	1	0	1	1	1	0	0	1
chr1:16318011	chr1	16317796	16318226	16317985	14.13	1.5	8.903	Distal Intergenic	149563	uc001axn.3	-12719	17_ReprPCWk	4.87474	K562	0	0	0	0	0	0	0	0	0	0	0	0	0	0	0	0	0	0	0	0	0	0	0	0	0	0	0	0	0	0	0	0	0	0	0
chr1:16339552	chr1	16339245	16339859	16339533	27.776	21.2	8.903	Distal Intergenic	27129	uc001axo.2	5732	1_TssA	85.2279	K562	0	0	0	1	1	0	0	1	0	0	0	0	0	0	0	1	0	0	0	1	0	1	0	0	0	0	0	0	0	1	1	1	1	0	0
chr1:16353437	chr1	16353344	16353531	16353435	12.284	25.1	8.903	Intron (uc001axt.3/1187, intron 11 of 23)	1187	uc010obx.1	-1569	4_TssFlnkD	33.4395	K562	0	0	0	0	0	0	0	0	0	0	0	0	0	0	0	0	0	0	0	0	0	0	0	0	0	0	0	0	0	0	1	0	0	0	0
chr1:16359493	chr1	16359267	16359720	16359496	50.4	22.1	8.903	Intron (uc001axt.3/1187, intron 22 of 23)	1188	uc021ogl.1	3873	11_EnhWk	77.0957	K562	0	0	0	0	1	0	0	1	0	0	0	0	1	0	0	0	0	1	0	0	1	0	0	0	0	0	0	1	0	1	1	0	0	0	0
chr1:16375163	chr1	16375067	16375260	16375215	22.152	19.1	8.903	Promoter	1188	uc001axy.5	-93	2_TssFlnk	90.9777	K562	0	0	0	0	0	0	0	0	0	0	0	0	0	0	0	0	0	0	0	1	0	0	0	0	0	0	0	0	0	0	1	1	0	0	0
chr1:16375802	chr1	16375702	16375903	16375805	17.545	7.6	8.903	Intron (uc021ogl.1/1188, intron 1 of 4)	1188	uc001axy.5	546	11_EnhWk	11.2499	K562	0	0	0	0	0	0	0	0	0	0	0	0	0	0	0	0	0	0	0	0	0	0	0	0	0	0	0	0	0	0	0	0	0	0	0
chr1:16382731	chr1	16382609	16382854	16382645	25.057	16.8	8.903	Intron (uc001axx.5/1188, intron 18 of 19)	1188	uc001axy.5	7475	9_EnhA1	94.5653	K562	0	0	0	1	1	0	0	1	1	0	0	0	1	0	0	0	0	1	0	1	1	0	0	0	0	0	0	1	0	1	0	1	0	0	1
chr1:16470509	chr1	16470369	16470649	16470536	12.964	4.2	8.903	Intron (uc001aya.2/1969, intron 3 of 16)	1969	uc001aya.2	12072	3_TssFlnkU	87.9632	K562	0	0	0	1	0	0	0	0	1	0	0	0	1	0	0	1	0	1	0	1	1	1	0	0	0	0	0	1	1	1	1	0	0	0	1
chr1:16489099	chr1	16488990	16489208	16489074	36.363	13.8	8.903	Distal Intergenic	1969	uc010oca.2	-6518	1_TssA	53.4972	K562	0	0	0	0	1	0	0	1	0	0	0	0	1	0	0	0	0	0	0	1	0	0	0	1	0	0	0	1	0	1	0	0	0	0	0
chr1:16502448	chr1	16502268	16502629	16502439	22.442	3.7	8.903	Distal Intergenic	1969	uc010oca.2	-19867	11_EnhWk	28.419	K562	0	0	0	0	1	0	0	0	0	0	0	0	1	0	0	0	0	1	0	1	0	0	0	0	0	0	0	0	0	1	0	0	0	0	1
chr1:16533316	chr1	16532961	16533671	16533356	63.906	43.4	8.903	Intron (uc009voo.2/128272, intron 1 of 10)	128272	uc009voo.2	388	1_TssA	315.964	K562	0	0	0	1	1	0	0	0	0	0	0	0	1	0	0	1	0	1	0	1	1	1	0	0	0	0	0	1	0	1	1	1	1	0	1
chr1:16542831	chr1	16542669	16542994	16542777	29.626	40.1	8.903	Distal Intergenic	128272	uc001ayc.1	-3728	4_TssFlnkD	88.218	K562	0	0	0	0	0	0	0	0	0	0	0	0	0	0	0	0	0	0	0	1	1	0	0	0	0	0	0	0	0	1	1	0	0	0	0
chr1:16544076	chr1	16543818	16544335	16544047	56.211	42.4	8.903	Distal Intergenic	128272	uc001ayc.1	-4973	2_TssFlnk	152.577	K562	0	0	0	0	0	0	0	1	0	0	0	0	0	0	0	0	0	1	0	1	1	0	0	0	0	0	0	1	0	0	1	1	0	0	0
chr1:16563698	chr1	16563512	16563885	16563747	15.689	39.4	8.903	Promoter	79363	uc001ayd.3	-40	1_TssA	93.2319	K562	0	0	0	1	1	0	0	1	0	0	0	0	1	0	0	0	0	1	0	1	1	0	0	0	0	0	0	1	0	1	1	1	1	0	1
chr1:16678865	chr1	16678460	16679271	16679046	51.218	7.3	8.903	Exon (uc001ayg.3/54455, exon 1 of 10)	54455	uc001ayg.3	82	1_TssA	119.965	K562	0	0	0	1	1	0	0	1	0	0	0	0	1	0	0	1	0	1	0	0	1	1	0	0	0	0	0	1	0	1	0	1	1	1	0
chr1:16693922	chr1	16693702	16694143	16693860	12.284	14.2	8.903	Intron (uc010ocb.2/26099, intron 1 of 3)	26099	uc031plh.1	398	1_TssA	160.603	K562	0	0	0	0	1	0	0	1	0	0	0	0	1	0	0	0	0	0	0	1	0	0	0	0	0	0	0	1	0	1	1	1	1	0	0
chr1:16825804	chr1	16825553	16826055	16825777	30.795	15.2	8.903	Distal Intergenic	114819	uc001ayt.2	-6609	2_TssFlnk	139.148	K562	0	0	0	0	0	0	0	1	0	0	0	0	1	0	0	0	0	1	0	1	1	0	0	0	0	0	0	0	0	1	1	1	1	1	0
chr1:16940064	chr1	16939675	16940454	16940215	45.778	8.7	8.903	Exon (uc001ayw.4/55672, exon 1 of 29)	55672	uc001ayw.4	35	1_TssA	349.979	K562	0	0	0	1	1	0	0	1	0	0	0	0	1	0	0	0	0	1	0	1	1	0	0	0	0	0	0	1	0	1	0	1	1	1	0
chr1:16971171	chr1	16970804	16971538	16971138	68.105	6.5	8.903	Exon (uc001azg.1/84809, exon 1 of 10)	84809	uc001azg.1	6	1_TssA	158.248	K562	0	0	0	1	1	0	0	1	1	0	0	0	1	0	0	0	0	1	0	0	1	1	0	0	0	0	0	1	0	1	0	1	1	1	0
chr1:16971899	chr1	16971772	16972026	16971859	18.394	4.1	8.903	Promoter	11209	uc009vow.2	-169	3_TssFlnkU	100.609	K562	0	0	0	0	0	0	0	0	0	0	0	0	0	0	0	0	0	0	0	0	0	0	0	0	0	0	0	1	0	1	0	1	0	0	0
chr1:17034272	chr1	17034085	17034460	17034285	22.539	35.7	8.903	Intron (uc001azn.1/284729, intron 2 of 10)	284729	uc001azn.1	12379	2_TssFlnk	122.645	K562	0	0	0	0	0	0	0	0	0	0	0	0	0	0	0	0	0	0	0	0	0	0	0	0	0	0	0	0	0	0	0	0	0	0	0
chr1:17231457	chr1	17231248	17231667	17231407	43.715	25.3	8.903	Intron (uc009voy.1/9696, intron 1 of 8)	9696	uc001azt.2	-16987	1_TssA	209.906	K562	0	0	0	0	0	0	0	0	0	0	0	0	0	0	0	0	0	0	0	1	1	0	0	0	0	0	0	0	0	0	1	0	0	0	0
chr1:17240554	chr1	17240341	17240768	17240559	37.538	17.5	8.903	Intron (uc009voy.1/9696, intron 1 of 8)	9696	uc001azt.2	-7890	2_TssFlnk	172.529	K562	0	0	0	0	1	0	0	1	0	0	0	0	1	0	0	0	0	0	0	1	1	0	0	0	0	0	0	0	0	1	0	0	0	0	0
chr1:17287369	chr1	17287199	17287540	17287204	12.188	42.3	8.903	Exon (uc001azt.2/9696, exon 27 of 37)	9696	uc001azv.2	-7328	4_TssFlnkD	43.3961	K562	0	0	0	0	1	0	0	1	0	0	0	0	0	0	0	0	0	1	0	0	1	0	0	0	0	0	0	1	0	0	0	1	0	0	0
chr1:17338438	chr1	17338220	17338656	17338463	36.905	10.8	8.903	Promoter	23400	uc001bac.2	-16	2_TssFlnk	169.727	K562	0	0	0	0	1	0	0	1	0	0	0	0	1	0	0	0	0	1	0	1	1	0	0	0	0	0	0	1	0	1	1	1	1	0	0
chr1:17380632	chr1	17380379	17380885	17380672	47.449	19.6	8.903	Exon (uc001bae.3/6390, exon 1 of 8)	6390	uc001bae.3	32	2_TssFlnk	209.25	K562	0	0	0	1	0	0	0	1	0	0	0	0	0	0	0	0	0	1	0	1	1	0	0	0	0	0	0	1	0	1	0	1	1	0	0
chr1:17634553	chr1	17634442	17634664	17634445	10.254	15.6	8.903	Promoter	23569	uc009vpc.2	-136	11_EnhWk	19.9722	K562	0	0	0	0	0	0	0	0	0	0	0	0	0	0	0	0	0	0	0	0	0	0	0	0	0	0	0	1	0	0	1	0	0	0	1
chr1:17764533	chr1	17764370	17764697	17764451	11.123	5	8.903	Intron (uc001bal.3/55920, intron 1 of 11)	55920	uc001bal.3	525	1_TssA	76.2144	K562	0	0	0	1	1	0	0	1	0	0	0	0	1	0	0	0	0	0	0	0	0	0	0	0	0	0	0	0	0	1	1	1	1	0	1
chr1:19239746	chr1	19239587	19239905	19239724	9.965	5.1	8.903	Intron (uc001bbd.2/126917, intron 5 of 8)	8659	uc021ohl.1	-10454	11_EnhWk	45.3174	K562	0	0	0	1	0	0	0	1	0	0	0	0	1	0	0	0	0	1	0	1	1	0	0	1	0	0	0	1	0	1	0	0	0	0	0
chr1:19283249	chr1	19283015	19283483	19283273	59.958	37.6	8.903	Promoter	126917	uc001bbd.2	-424	2_TssFlnk	163.122	K562	0	0	0	0	0	0	0	0	0	0	0	0	0	0	0	0	0	0	0	0	0	0	0	0	0	0	0	0	0	1	0	0	0	0	0
chr1:19578162	chr1	19577925	19578399	19578263	31.283	6	8.903	Exon (uc001bbs.3/51154, exon 1 of 8)	51154	uc001bbs.3	88	1_TssA	94.4587	K562	1	0	0	1	0	0	0	1	1	0	0	0	1	0	0	0	0	1	0	1	1	1	0	0	1	0	0	1	0	1	0	1	1	1	0
chr1:19638811	chr1	19638212	19639410	19638769	56.306	18.4	8.903	Exon (uc001bby.3/54896, exon 1 of 9)	54896	uc021ohq.1	72	1_TssA	164.15	K562	0	0	0	1	1	0	0	1	0	0	0	0	1	0	0	0	0	1	0	1	1	1	0	0	0	0	0	1	0	1	1	1	1	1	1
chr1:19812037	chr1	19811399	19812676	19812061	49.167	22.9	8.903	Exon (uc001bce.3/832, exon 1 of 9)	832	uc001bce.3	28	2_TssFlnk	149.469	K562	0	0	0	0	1	0	0	1	0	0	0	0	0	0	0	0	0	0	0	0	1	1	0	0	0	0	0	0	0	1	1	1	1	0	0
chr1:19923424	chr1	19923270	19923579	19923517	23.7	16.8	8.903	Promoter	100532736	uc009vpl.2	-46	1_TssA	187.292	K562	0	0	0	1	1	0	0	0	1	0	0	0	1	0	0	0	0	0	0	0	1	0	0	0	0	0	0	0	0	1	1	1	1	0	0
chr1:20479003	chr1	20478922	20479085	20479059	9.099	29.8	8.903	Distal Intergenic	64600	uc009vpp.1	13181	18_Quies	52.7797	K562	0	0	0	1	0	0	0	1	0	1	0	0	1	0	0	0	0	1	0	1	1	0	0	0	0	0	0	1	0	0	1	0	0	0	0
chr1:20512423	chr1	20512322	20512525	20512503	15.201	32.7	8.903	Promoter	127733	uc001bdb.3	-154	1_TssA	101.81	K562	0	0	0	1	1	0	0	1	0	0	0	0	0	0	0	0	0	1	0	0	0	1	0	0	0	0	0	1	0	0	1	0	1	0	0
chr1:20988112	chr1	20987773	20988451	20988161	27.096	12	8.903	Promoter	1650	uc010ode.1	-76	1_TssA	183.521	K562	0	0	0	1	1	0	0	1	0	0	0	0	0	0	0	0	0	1	0	1	1	0	0	0	0	0	0	0	0	1	1	1	1	0	0
chr1:21113334	chr1	21113025	21113643	21113269	31.283	27.8	8.903	Promoter	50809	uc001bdw.1	-154	1_TssA	250.871	K562	0	0	0	1	1	0	0	1	0	0	0	0	1	0	0	0	0	1	0	0	1	1	0	0	0	0	0	1	0	1	1	0	1	1	0
chr1:21113840	chr1	21113659	21114022	21113821	22.635	13.9	8.903	Promoter	50809	uc001bea.2	-42	1_TssA	186.875	K562	0	0	0	0	0	0	0	1	0	0	0	0	0	0	0	0	0	0	0	0	0	0	0	0	0	0	0	0	0	1	1	1	1	1	0
chr1:21503392	chr1	21503064	21503721	21503185	39.399	1	8.903	Promoter	8672	uc001bef.3	-12	1_TssA	205.625	K562	0	0	0	1	0	0	0	1	0	0	0	0	1	0	0	0	0	1	0	1	1	1	0	0	0	0	0	0	0	1	1	0	1	0	0
chr1:21672113	chr1	21671875	21672352	21672132	36.754	13.8	8.903	Promoter	1889	uc001bem.2	-80	1_TssA	148.412	K562	0	0	0	1	0	0	0	1	0	0	0	0	1	0	0	0	0	1	0	1	1	1	0	0	0	0	0	1	0	1	1	1	1	1	0
chr1:21835690	chr1	21835589	21835792	21835688	13.838	13.3	8.903	Promoter	249	uc001bet.3	-167	11_EnhWk	47.6611	K562	0	0	0	0	0	0	0	1	0	0	0	0	1	0	0	0	0	1	0	1	0	0	0	0	0	0	0	0	0	0	0	0	0	0	0
chr1:21934547	chr1	21934168	21934927	21934576	65.621	36.6	8.903	Intron (uc001bev.3/5909, intron 14 of 22)	5909	uc001bev.3	11995	2_TssFlnk	221.313	K562	0	0	0	1	0	0	0	0	0	0	0	0	1	0	0	0	0	1	0	1	1	0	0	1	0	0	0	0	0	1	0	1	0	0	0
chr1:21946960	chr1	21946801	21947120	21947003	16.763	4	8.903	Promoter	5909	uc001bev.3	-418	11_EnhWk	4.47548	K562	0	0	0	0	0	0	0	0	0	0	0	0	0	0	0	0	0	0	0	0	0	0	0	0	0	0	0	0	0	0	0	0	0	0	0
chr1:21974670	chr1	21974571	21974770	21974636	11.51	15.1	8.903	Intron (uc001bew.3/5909, intron 2 of 24)	5909	uc001bew.3	3677	11_EnhWk	62.5991	K562	0	0	0	0	0	0	0	1	0	0	0	0	1	0	0	0	0	1	0	1	1	0	0	0	1	0	0	1	1	1	1	1	0	0	0
chr1:21978295	chr1	21978192	21978399	21978264	24.96	40.9	8.903	Exon (uc001bew.3/5909, exon 1 of 25)	5909	uc001bew.3	52	11_EnhWk	102.442	K562	0	0	0	0	1	0	0	1	0	0	0	0	1	0	0	0	0	1	0	0	0	0	0	0	0	0	0	0	0	0	1	1	0	0	0
chr1:21985977	chr1	21985796	21986158	21985955	17.447	30.3	8.903	Intron (uc001bex.3/5909, intron 1 of 24)	5909	uc001bew.3	-7630	2_TssFlnk	59.7752	K562	0	0	0	0	1	1	0	1	0	0	0	0	1	0	0	1	0	1	0	1	1	1	0	0	0	0	0	1	0	0	1	1	0	1	0
chr1:21996211	chr1	21995818	21996604	21996391	19.163	6.2	8.903	Promoter	5909	uc001bey.3	-356	3_TssFlnkU	91.521	K562	0	0	0	0	0	1	0	1	1	0	0	0	1	0	0	1	0	0	0	1	0	0	0	1	1	0	0	1	0	1	1	1	1	0	0
chr1:22109848	chr1	22109328	22110368	22109619	55.512	25.5	8.903	Promoter	84196	uc001bff.3	-161	1_TssA	173.399	K562	1	0	0	1	1	0	0	1	0	0	0	0	1	0	1	0	0	1	0	0	1	1	1	0	1	0	0	1	1	1	0	1	1	0	0
chr1:22231362	chr1	22231143	22231581	22231191	9.772	3.6	8.903	Intron (uc001bfj.3/3339, intron 1 of 96)	3339	uc009vqe.1	-8560	3_TssFlnkU	60.0295	K562	1	0	0	1	0	0	0	0	0	0	0	0	0	0	0	0	0	1	0	0	0	0	0	0	1	0	0	0	0	1	0	0	0	0	1
chr1:22263884	chr1	22263638	22264131	22263874	30.015	11	8.903	Promoter	3339	uc009vqd.3	-135	2_TssFlnk	102.339	K562	0	0	0	0	0	0	0	0	0	0	0	0	0	0	0	0	0	0	0	0	0	0	0	0	0	0	0	0	0	1	1	0	0	0	0
chr1:22379097	chr1	22378867	22379327	22379104	48.727	29	8.903	Promoter	998	uc009vqg.1	-22	1_TssA	150.257	K562	0	0	0	0	1	0	0	1	0	0	0	0	1	0	0	0	0	1	0	1	1	0	0	0	0	0	0	1	0	1	1	0	1	1	1
chr1:22448104	chr1	22447957	22448251	22448096	23.822	7.1	8.903	Intron (uc001bfs.4/54361, intron 2 of 4)	54361	uc001bfs.4	21414	4_TssFlnkD	118.887	K562	0	0	0	0	0	0	0	0	0	0	0	0	1	0	0	0	0	1	0	1	1	0	0	0	0	0	0	1	0	1	1	0	0	0	0
chr1:22612138	chr1	22611968	22612308	22612122	13.935	1.9	8.903	Distal Intergenic	54361	uc010odt.2	-141754	3_TssFlnkU	52.2469	K562	0	0	0	0	1	0	0	1	1	0	0	0	1	0	0	1	0	1	0	1	0	0	0	1	0	0	0	1	0	1	1	0	0	0	1
chr1:22778499	chr1	22778192	22778806	22778339	35.189	20.8	8.903	Intron (uc001bft.2/9923, intron 1 of 18)	9923	uc009vqi.1	156	1_TssA	113.572	K562	0	0	0	1	1	0	0	1	1	0	0	0	1	0	0	0	0	1	0	1	1	1	0	0	0	0	0	1	1	1	1	1	1	0	1
chr1:23345996	chr1	23345754	23346238	23345907	32.746	15.1	8.903	Exon (uc001bgi.2/23028, exon 1 of 19)	23028	uc001bgj.2	56	1_TssA	163.643	K562	0	0	0	1	0	0	0	1	0	0	0	0	1	0	0	1	0	1	0	1	1	1	0	0	0	0	0	1	0	1	1	1	1	1	0
chr1:23495378	chr1	23495287	23495469	23495401	14.325	14.1	8.903	Exon (uc001bgk.2/7798, exon 1 of 5)	7798	uc001bgk.2	138	1_TssA	86.281	K562	0	0	0	1	0	0	0	1	0	0	0	0	1	0	0	0	0	0	0	1	1	1	0	0	0	0	0	0	0	1	1	1	1	0	0
chr1:23670988	chr1	23670640	23671336	23671032	48.629	29.5	8.903	Promoter	10236	uc010odx.2	-136	1_TssA	263.575	K562	0	0	0	1	1	0	0	0	0	0	0	0	1	0	0	0	0	1	0	1	1	1	0	0	0	0	0	1	0	1	0	1	1	0	0
chr1:23694845	chr1	23694535	23695156	23694693	55.718	11.6	8.903	Exon (uc001bgt.3/80818, exon 1 of 3)	80818	uc001bgt.3	33	1_TssA	282.477	K562	0	0	0	1	0	0	0	0	0	0	0	0	0	0	0	0	0	0	0	0	1	0	0	0	0	0	0	0	0	0	0	0	1	0	0
chr1:23695524	chr1	23695228	23695820	23695439	38.811	10.9	8.903	Exon (uc001bgw.3/148898, exon 1 of 1)	148898	uc001bgw.3	61	1_TssA	225.002	K562	0	0	0	1	1	0	0	1	0	1	0	0	1	0	0	0	0	1	0	0	1	1	0	0	0	0	0	1	0	1	1	0	1	1	0
chr1:23763265	chr1	23763143	23763388	23763273	14.519	53.2	8.903	Promoter	55616	uc001bgy.1	-96	11_EnhWk	85.2382	K562	0	0	0	0	0	0	0	0	1	0	0	0	0	0	0	0	0	0	0	0	0	0	0	0	0	0	0	0	0	0	0	0	0	0	0
chr1:23810987	chr1	23810575	23811399	23810999	52.783	48.2	8.903	Exon (uc001bhc.1/55616, exon 1 of 7)	55616	uc001bhc.1	69	1_TssA	185.797	K562	0	0	0	0	0	0	0	1	0	0	0	0	1	0	0	0	0	0	0	0	1	0	0	1	0	0	0	0	0	1	1	1	0	0	0
chr1:23881462	chr1	23881206	23881719	23881468	57.098	25.8	8.903	Distal Intergenic	3399	uc001bhh.4	4822	2_TssFlnk	126.217	K562	0	0	0	1	0	0	0	1	0	0	0	0	1	0	0	0	0	0	0	0	1	1	0	0	0	0	0	1	0	1	1	1	1	0	0
chr1:23885987	chr1	23885771	23886203	23886084	30.795	11.8	8.903	Exon (uc001bhh.4/3399, exon 1 of 3)	3399	uc001bhh.4	297	1_TssA	131.212	K562	0	0	0	1	0	0	0	1	0	0	0	0	1	0	0	0	0	1	0	0	0	1	0	0	0	0	0	1	0	1	1	0	0	0	0
chr1:24127389	chr1	24127210	24127569	24127350	20.415	15.6	8.903	Promoter	2582	uc009vqq.1	-96	1_TssA	149.1	K562	0	0	0	1	1	0	0	1	1	0	0	0	1	0	0	0	0	1	0	1	1	1	0	0	0	0	0	1	0	1	1	1	1	1	0
chr1:24151903	chr1	24151737	24152070	24151986	19.013	30.7	8.903	Exon (uc001bib.3/3155, exon 1 of 9)	3155	uc001bib.3	45	1_TssA	47.2959	K562	0	0	0	1	1	0	0	1	0	0	0	0	1	0	0	0	0	1	0	1	1	1	0	0	1	0	0	1	0	1	1	1	1	0	1
chr1:24742126	chr1	24741925	24742328	24742023	17.626	7.5	8.903	Promoter	57185	uc010oek.2	-118	1_TssA	136.055	K562	0	0	0	1	1	0	0	1	0	0	0	0	0	0	0	0	0	1	0	1	1	0	0	0	0	0	0	1	0	1	0	1	0	0	0
chr1:24829353	chr1	24829103	24829604	24829244	46.073	27.3	8.903	Promoter	11123	uc001bjj.3	-33	2_TssFlnk	136.051	K562	0	0	0	0	0	0	0	1	0	0	0	0	0	0	0	0	0	1	0	0	1	0	0	0	0	0	0	0	0	1	1	1	1	0	0
chr1:25071788	chr1	25071357	25072220	25071827	86.555	16.1	8.903	Exon (uc001bjo.2/25932, exon 1 of 6)	25932	uc001bjo.2	29	2_TssFlnk	251.725	K562	0	0	0	1	0	0	0	1	0	0	0	0	1	0	0	1	0	1	0	1	1	1	0	0	0	0	0	1	0	1	1	1	1	1	0
chr1:25174792	chr1	25174558	25175027	25174807	14.664	9.6	8.903	Distal Intergenic	864	uc001bjq.3	81977	1_TssA	112.417	K562	0	0	0	1	0	0	0	1	0	0	0	0	1	0	0	1	0	1	0	1	1	1	0	0	0	0	0	1	1	1	1	1	1	1	1
chr1:25574173	chr1	25573936	25574410	25574169	32.356	28.3	8.903	Promoter	57035	uc021oji.1	-189	1_TssA	207.289	K562	0	0	1	0	0	0	0	0	0	0	0	0	0	0	0	0	0	1	0	0	1	1	0	0	0	0	0	0	0	1	1	0	0	0	0
chr1:25664944	chr1	25664822	25665066	25664954	11.51	23.3	8.903	Exon (uc001bke.3/23585, exon 1 of 7)	23585	uc010oeq.2	156	1_TssA	140.246	K562	0	0	0	1	1	0	0	1	0	0	0	0	1	0	0	1	0	1	0	1	1	1	0	0	0	0	0	1	0	1	1	1	1	1	1
chr1:25756709	chr1	25756576	25756843	25756718	18.719	10	8.903	Promoter	6006	uc001bkj.3	-27	1_TssA	169.659	K562	0	0	0	1	1	0	0	1	0	0	0	0	1	0	0	0	0	1	0	0	1	1	0	0	0	0	0	1	0	1	1	1	1	1	1
chr1:25870200	chr1	25869845	25870556	25870308	42.441	10.8	8.903	Exon (uc001bkl.4/26119, exon 1 of 9)	26119	uc001bkl.4	125	1_TssA	124.297	K562	0	0	0	1	1	0	0	1	0	0	0	0	0	0	0	0	0	0	0	1	1	1	0	0	0	0	0	1	0	1	1	1	1	1	0
chr1:25943159	chr1	25942907	25943412	25943141	21.669	0	8.903	Promoter	57134	uc001bkm.2	-799	2_TssFlnk	145.928	K562	0	0	0	0	0	0	0	1	0	0	0	0	0	0	0	0	0	0	0	0	1	0	0	0	0	0	0	1	0	0	1	0	1	0	0
chr1:26146518	chr1	26146283	26146754	26146443	46.269	13	8.903	Exon (uc001bkq.4/56181, exon 1 of 7)	56181	uc010oet.2	122	1_TssA	164.128	K562	0	0	0	1	0	0	1	1	1	0	0	0	1	0	0	0	0	1	0	1	1	1	0	0	0	0	0	1	0	1	1	1	1	1	0
chr1:26147447	chr1	26147243	26147651	26147527	20.581	16.3	8.903	Exon (uc001bkt.4/56181, exon 1 of 7)	56181	uc001bkt.4	129	3_TssFlnkU	95.8276	K562	0	0	0	0	0	0	0	0	1	0	0	0	1	0	0	0	0	0	0	0	0	0	0	0	0	0	0	1	0	0	0	0	1	0	0
chr1:26185958	chr1	26185798	26186118	26186001	20.029	34.7	8.903	Promoter	79000	uc001bkw.1	-111	1_TssA	144.757	K562	0	0	0	0	1	0	0	1	0	0	0	0	1	0	0	0	0	1	0	0	1	1	0	0	0	0	0	1	0	1	1	1	1	0	0
chr1:26202006	chr1	26201750	26202262	26202007	26.998	15.4	8.903	Distal Intergenic	164091	uc001bkx.3	-4263	1_TssA	118.696	K562	0	0	0	0	1	0	0	1	0	0	0	0	1	0	0	1	0	0	0	1	1	1	0	0	0	0	0	1	0	1	1	1	1	0	0
chr1:26232182	chr1	26231977	26232388	26232192	26.221	30.1	8.903	Intron (uc010oev.2/3925, intron 1 of 4)	3925	uc001bkz.3	461	2_TssFlnk	197.477	K562	0	0	0	0	0	0	0	1	0	0	0	0	0	0	0	0	0	0	0	0	0	1	0	0	0	0	0	1	0	0	1	1	0	0	0
chr1:26233044	chr1	26232849	26233239	26233029	23.134	22.6	8.903	Promoter	3925	uc001blb.3	-52	1_TssA	136.703	K562	0	0	0	1	1	0	0	1	0	0	0	0	1	0	0	0	0	1	0	0	1	0	0	0	0	0	0	1	0	1	1	1	1	0	0
chr1:26362608	chr1	26362479	26362737	26362692	16.763	12.7	8.903	Exon (uc001blf.3/2134, exon 11 of 11)	7780	uc001blg.1	9995	3_TssFlnkU	104.614	K562	0	0	0	1	0	0	0	1	0	0	0	0	1	0	0	0	0	1	0	1	1	0	0	1	0	0	0	1	0	1	0	0	1	0	0
chr1:26438400	chr1	26437869	26438932	26438274	58.995	9.4	8.903	Exon (uc001blj.4/149420, exon 1 of 4)	149420	uc009vsb.3	133	1_TssA	159.959	K562	0	0	0	1	0	0	0	1	0	0	0	0	0	0	0	0	0	1	0	0	1	1	0	0	0	0	0	1	1	0	1	1	1	0	0
chr1:26527709	chr1	26527405	26528013	26527766	53.858	16.9	8.903	Intron (uc010oey.1/378807, intron 7 of 7)	378807	uc010oez.2	10591	3_TssFlnkU	122.574	K562	0	0	0	1	1	0	0	0	0	0	0	0	0	0	1	0	0	1	0	0	1	1	0	1	0	0	0	1	0	1	1	0	1	0	1
chr1:26560789	chr1	26560272	26561307	26560971	56.111	5.5	8.903	Exon (uc001blr.3/64793, exon 1 of 14)	64793	uc010ofa.1	97	1_TssA	184.587	K562	0	0	0	1	0	0	0	1	0	0	0	0	1	0	0	0	0	1	0	1	1	1	0	0	0	0	0	1	0	1	0	1	1	0	0
chr1:26606474	chr1	26606208	26606741	26606496	26.707	28.5	8.903	Exon (uc001blu.3/83442, exon 1 of 3)	83442	uc001blu.3	262	1_TssA	182.689	K562	0	0	0	1	1	0	0	1	0	0	0	0	1	0	0	0	0	1	0	1	1	1	0	0	0	0	0	1	0	1	1	1	1	1	1
chr1:26611500	chr1	26611286	26611715	26611609	18.327	21	8.903	Exon (uc010ofb.1/91544, exon 8 of 8)	83442	uc001blu.3	5288	3_TssFlnkU	110.106	K562	0	0	0	1	0	1	0	1	1	0	0	0	1	0	0	0	0	1	0	1	1	0	1	0	0	0	0	1	0	1	1	1	0	0	1
chr1:26633100	chr1	26632841	26633360	26633039	22.152	3.5	8.903	Exon (uc001blw.3/91544, exon 1 of 16)	91544	uc001blw.3	94	1_TssA	102.166	K562	0	0	0	0	1	0	0	1	0	0	0	0	0	0	0	0	0	1	0	1	1	0	0	0	0	0	0	1	0	1	1	1	1	0	0
chr1:26663224	chr1	26662833	26663615	26663301	52.664	8.7	8.903	Intron (uc001bmd.4/55057, intron 11 of 19)	55057	uc001bmf.3	1743	3_TssFlnkU	143.873	K562	0	0	0	0	0	1	0	1	0	0	0	0	1	0	0	0	0	1	0	1	1	0	0	0	0	0	0	1	0	1	1	1	0	0	1
chr1:26758741	chr1	26758526	26758956	26758902	39.007	12.7	8.903	Promoter	79947	uc001bmk.3	-31	1_TssA	110.04	K562	0	0	0	1	1	0	0	1	1	0	0	0	1	0	0	0	0	1	0	1	1	0	1	0	0	0	0	1	0	1	1	1	1	0	1
chr1:26799595	chr1	26799418	26799772	26799567	17.447	25	8.903	Intron (uc001bmp.4/3151, intron 1 of 5)	3151	uc001bmp.4	694	2_TssFlnk	167.735	K562	0	0	0	1	1	0	0	1	0	0	0	0	1	0	0	0	0	1	0	1	1	1	0	0	0	0	0	1	0	1	0	1	0	1	1
chr1:26826899	chr1	26826670	26827129	26826810	29.139	9.2	8.903	Distal Intergenic	3151	uc001bmp.4	27998	1_TssA	111.245	K562	0	0	0	1	0	0	0	1	1	0	0	0	1	0	0	1	0	1	0	0	1	1	0	0	0	0	0	1	0	1	1	0	1	1	0
chr1:26947066	chr1	26946863	26947270	26947058	39.105	14.2	8.903	Distal Intergenic	100302190	uc021ojp.1	66034	1_TssA	165.748	K562	0	0	0	1	1	0	0	0	0	0	0	0	1	0	0	0	0	0	0	0	1	1	0	1	0	0	0	1	0	0	0	1	1	1	0
chr1:27019780	chr1	27019651	27019909	27019825	10.447	10.7	8.903	Distal Intergenic	8289	uc001bmt.1	-2741	1_TssA	78.0833	K562	0	0	0	1	0	0	0	1	1	0	0	0	1	0	1	0	0	1	0	1	1	1	0	0	1	0	0	1	1	1	1	1	0	0	0
chr1:27022167	chr1	27021753	27022582	27022426	23.894	18.1	8.903	Promoter	8289	uc001bmt.1	-354	1_TssA	147.16	K562	1	0	0	1	1	0	1	1	0	0	0	0	1	0	0	1	0	1	0	1	1	1	0	1	1	0	1	1	1	1	1	1	1	1	0
chr1:27022786	chr1	27022658	27022914	27022819	10.254	40.5	8.903	Exon (uc001bmt.1/8289, exon 1 of 19)	8289	uc001bmv.1	265	1_TssA	79.6646	K562	0	0	0	0	0	0	0	0	0	0	0	0	0	0	0	0	0	0	0	0	0	0	0	0	0	0	0	0	0	0	1	0	0	0	0
chr1:27114488	chr1	27114097	27114880	27114506	25.154	18.5	8.903	Exon (uc001bmz.3/55650, exon 1 of 4)	55650	uc001bmz.3	35	1_TssA	130.443	K562	0	0	0	1	1	0	0	1	0	0	0	0	1	0	0	0	0	0	0	0	1	1	0	0	0	0	0	1	0	0	1	1	0	0	0
chr1:27153133	chr1	27152940	27153327	27153142	33.332	35.6	8.903	Promoter	84243	uc001bnb.3	-67	2_TssFlnk	115.174	K562	0	0	0	1	1	0	0	1	0	0	0	0	1	0	0	0	0	1	0	0	0	0	0	0	0	0	0	0	0	1	1	1	1	0	0
chr1:27189459	chr1	27189326	27189593	27189573	14.422	28.8	8.903	Promoter	2810	uc001bnc.1	-173	4_TssFlnkD	40.6293	K562	0	0	0	1	0	0	0	1	0	0	0	0	1	0	0	0	0	1	0	1	0	0	0	0	0	0	0	1	0	0	0	1	0	0	1
chr1:27191719	chr1	27191457	27191982	27191511	31.088	22.6	8.903	Intron (uc021ojq.1/uc021ojq.1, intron 1 of 1)	2810	uc001bnc.1	2087	1_TssA	198.263	K562	0	0	0	0	1	0	0	1	0	0	0	0	1	0	0	0	0	1	0	1	1	0	0	0	0	0	0	1	0	1	1	1	1	1	0
chr1:27240886	chr1	27240740	27241033	27240987	15.884	1.4	8.903	Promoter	8431	uc001bnf.3	-320	3_TssFlnkU	31.9969	K562	1	0	1	1	0	0	0	1	0	0	0	0	1	0	0	0	0	0	0	1	1	1	0	0	1	0	0	1	0	1	0	0	1	0	1
chr1:27320214	chr1	27320113	27320315	27320177	19.993	33.5	8.903	Exon (uc001bnj.4/388610, exon 1 of 2)	388610	uc001bnj.4	20	2_TssFlnk	107.659	K562	0	0	0	0	1	0	0	1	0	0	0	0	0	0	0	0	0	1	0	0	1	1	0	0	0	0	0	1	0	1	1	1	1	1	0
chr1:27339493	chr1	27339253	27339734	27339530	30.99	29.9	8.903	Promoter	115572	uc010ofj.2	-161	1_TssA	159.913	K562	0	0	0	0	0	0	0	1	0	0	0	0	0	0	0	0	0	1	0	1	1	0	0	1	0	0	0	1	0	1	1	1	1	0	1
chr1:27426432	chr1	27426321	27426543	27426346	10.64	4.8	8.903	Exon (uc001bnl.3/6548, exon 7 of 7)	6548	uc001bnl.3	4080	11_EnhWk	28.6243	K562	0	0	0	0	0	0	0	0	0	0	0	0	0	0	0	0	0	0	0	1	0	0	0	0	0	0	0	1	0	0	0	0	0	0	0
chr1:27481619	chr1	27481480	27481758	27481586	12.766	12.6	8.903	Exon (uc001bnm.4/6548, exon 1 of 12)	6548	uc001bnm.4	1	1_TssA	146.46	K562	0	0	0	1	1	0	0	1	1	0	0	1	1	0	0	0	0	1	0	1	1	1	0	0	1	0	1	1	1	1	0	1	1	1	1
chr1:27561049	chr1	27560763	27561335	27561007	55.13	27.7	8.903	Exon (uc001bno.4/23038, exon 1 of 16)	23038	uc009vst.3	43	2_TssFlnk	248.666	K562	0	0	0	1	0	0	0	1	1	0	0	0	1	0	0	0	0	1	0	1	1	1	0	0	0	0	0	1	0	1	0	1	0	1	1
chr1:27633460	chr1	27633337	27633583	27633379	13.352	16.6	8.903	Exon (uc001bno.4/23038, exon 16 of 16)	84065	uc001bnr.4	-15175	6_TxWk	16.8814	K562	0	0	0	0	0	0	0	0	0	0	0	0	1	0	0	0	0	0	0	0	0	0	0	0	0	0	0	0	0	0	0	0	0	0	0
chr1:27648748	chr1	27648407	27649089	27648735	22.635	9.3	8.903	Exon (uc001bnr.4/84065, exon 1 of 6)	84065	uc021ojt.1	113	1_TssA	111.817	K562	0	0	0	1	1	0	0	1	0	0	0	0	1	0	1	1	0	1	0	1	1	1	0	0	0	0	0	1	0	1	1	1	1	1	1
chr1:27692814	chr1	27692604	27693024	27692823	14.519	9	8.903	Exon (uc001bny.1/9064, exon 1 of 29)	9064	uc001bny.1	522	1_TssA	151.957	K562	0	0	0	1	1	0	0	1	0	0	0	0	1	0	0	0	0	0	0	0	1	0	0	0	0	0	0	1	0	1	1	1	1	1	0
chr1:27693581	chr1	27693377	27693785	27693472	26.804	17.1	8.903	Promoter	9064	uc009vsw.1	-245	1_TssA	94.4128	K562	0	0	0	0	0	0	0	1	0	0	0	0	0	0	0	0	0	0	0	1	0	0	0	1	0	0	0	1	0	1	0	0	0	0	0
chr1:27719058	chr1	27718836	27719281	27719115	39.595	17.8	8.903	Promoter	2827	uc001bod.4	-89	1_TssA	143.412	K562	0	0	0	0	1	0	0	1	0	1	0	0	1	0	0	0	0	1	0	0	1	0	0	0	0	0	0	1	0	1	1	1	0	0	1
chr1:27816619	chr1	27816416	27816823	27816629	22.345	32.4	8.903	Exon (uc001bof.2/10163, exon 1 of 9)	10163	uc001bof.2	58	1_TssA	204.679	K562	0	0	0	0	1	0	0	1	0	0	0	0	1	0	0	0	0	0	0	1	1	1	0	0	0	0	0	1	0	1	1	1	1	0	0
chr1:27852205	chr1	27851903	27852508	27852211	31.401	30.4	8.903	Distal Intergenic	10163	uc010ofl.2	-35528	3_TssFlnkU	86.5927	K562	0	0	0	1	0	0	0	0	0	0	0	0	1	0	0	0	0	1	0	1	1	0	0	1	0	0	0	1	0	1	1	1	1	0	0
chr1:27853926	chr1	27853718	27854135	27853921	9.195	35.1	8.903	Distal Intergenic	10163	uc010ofl.2	-37249	3_TssFlnkU	31.5099	K562	0	0	0	0	0	0	0	1	1	0	0	0	0	0	0	0	0	1	0	0	0	1	0	1	0	0	0	1	0	1	1	1	0	0	0
chr1:27883456	chr1	27883362	27883551	27883457	20.777	32.2	8.903	Intron (uc009vsy.3/27245, intron 3 of 6)	27245	uc009vsy.3	46686	7_EnhG1	53.8668	K562	0	0	0	0	0	0	0	1	0	0	0	0	1	0	0	0	0	0	0	0	1	0	0	0	0	0	0	1	0	0	1	1	0	0	0
chr1:27895081	chr1	27894868	27895294	27895111	59.86	9.5	8.903	Intron (uc009vsy.3/27245, intron 1 of 6)	27245	uc009vsy.3	35061	2_TssFlnk	202.822	K562	0	0	0	0	1	0	0	1	0	0	0	0	1	0	0	0	0	1	0	1	1	0	0	0	0	0	0	0	0	1	1	1	0	1	0
chr1:27925716	chr1	27925557	27925875	27925703	12.672	3	8.903	Intron (uc009vsy.3/27245, intron 1 of 6)	27245	uc009vsy.3	4426	9_EnhA1	29.25	K562	0	0	0	0	0	0	1	1	0	0	0	0	0	0	0	0	0	0	0	1	0	0	0	0	0	0	0	0	0	0	1	0	0	0	1
chr1:28052309	chr1	28052071	28052547	28052262	50.006	15.3	8.903	Promoter	199870	uc009vtb.3	-180	2_TssFlnk	332.186	K562	0	0	0	0	1	0	0	1	1	0	0	0	1	0	0	0	0	1	0	1	1	0	0	0	0	0	0	1	0	1	0	1	1	0	0
chr1:28099804	chr1	28099520	28100089	28099667	39.595	16.3	8.903	Exon (uc001bou.4/23673, exon 1 of 9)	23673	uc001bou.4	111	1_TssA	155.422	K562	0	0	0	1	1	0	0	0	0	0	0	0	1	0	0	0	0	1	0	1	1	0	0	1	0	0	0	1	0	1	0	1	1	0	0
chr1:28157286	chr1	28157197	28157375	28157210	16.47	11.4	8.903	Exon (uc001bov.2/5511, exon 1 of 7)	5511	uc009vtd.2	35	1_TssA	145.151	K562	0	0	0	1	1	0	0	1	0	0	0	1	1	0	0	0	0	1	0	1	1	1	0	1	0	0	0	1	0	1	1	1	1	0	0
chr1:28286580	chr1	28286426	28286734	28286523	16.958	10.4	8.903	Exon (uc001bph.1/55113, exon 1 of 3)	55113	uc001bph.1	77	2_TssFlnk	54.304	K562	0	0	0	0	0	0	0	1	0	0	0	0	0	0	0	0	0	0	0	1	0	0	0	0	0	0	0	0	0	1	0	0	1	0	0
chr1:28586008	chr1	28585822	28586195	28585981	33.977	20.4	8.903	Exon (uc001bps.3/83667, exon 1 of 10)	83667	uc001bps.3	46	1_TssA	206.178	K562	0	0	0	1	0	0	0	1	0	0	0	0	1	0	0	0	0	1	0	1	1	1	0	0	0	0	0	1	0	1	1	1	1	0	0
chr1:28593614	chr1	28593508	28593720	28593535	24.475	3.6	8.903	Intron (uc001bps.3/83667, intron 1 of 9)	83667	uc001bps.3	7652	3_TssFlnkU	60.8434	K562	0	0	0	1	0	0	0	1	0	0	0	0	1	0	1	0	0	1	0	1	1	1	0	1	0	0	0	1	1	1	1	0	0	0	1
chr1:28696362	chr1	28696028	28696697	28696258	47.181	8.1	8.903	Intron (uc001bpu.3/65979, intron 1 of 5)	65979	uc001bpx.3	270	1_TssA	194.207	K562	1	0	0	1	0	0	0	1	0	0	0	0	1	0	0	1	0	1	0	1	1	1	0	0	0	0	0	1	0	1	1	1	1	0	0
chr1:28844904	chr1	28844538	28845270	28844847	10.157	7.6	8.903	Intron (uc001bqa.2/1104, intron 4 of 12)	1104	uc001bqg.2	160	1_TssA	176.785	K562	0	0	0	1	1	0	0	1	0	0	0	0	1	0	0	0	0	0	0	1	1	1	0	0	1	0	0	1	0	1	0	1	1	1	0
chr1:28879499	chr1	28879343	28879656	28879600	40.379	27.1	8.903	Promoter	54952	uc001bqh.4	-29	2_TssFlnk	189.728	K562	0	0	0	1	1	0	0	1	0	1	0	0	1	0	0	0	0	1	0	1	1	1	0	0	0	0	0	1	0	1	1	1	1	1	1
chr1:28969641	chr1	28969436	28969846	28969606	46.761	10	8.903	Promoter	6883	uc009vti.2	-38	1_TssA	139.633	K562	0	0	0	1	1	0	0	1	0	0	0	0	1	0	1	0	0	1	0	1	1	1	0	0	0	0	0	1	0	1	1	1	1	0	1
chr1:28995601	chr1	28995166	28996036	28995637	37.148	0	8.903	Intron (uc001bqz.3/10691, intron 1 of 9)	10691	uc001brb.3	362	1_TssA	100.587	K562	0	0	0	0	0	0	0	1	0	0	0	0	1	0	0	0	0	0	0	0	0	0	0	0	0	0	0	0	0	1	1	0	1	0	0
chr1:29063387	chr1	29063185	29063590	29063401	41.164	12.6	8.903	Promoter	51441	uc001bre.3	-74	1_TssA	235.493	K562	0	0	0	1	1	0	0	1	0	0	0	0	1	0	0	1	0	1	0	1	1	0	0	0	0	0	0	1	0	1	1	1	1	1	1
chr1:29210559	chr1	29210409	29210710	29210617	17.251	18.3	8.903	Distal Intergenic	2035	uc001brg.2	-3043	1_TssA	105.728	K562	0	0	1	1	1	1	0	1	1	0	0	0	1	0	0	1	0	1	0	0	0	1	1	1	1	0	0	1	1	1	1	1	1	0	1
chr1:29211706	chr1	29211592	29211821	29211786	21.366	25.1	8.903	Distal Intergenic	2035	uc001brg.2	-1896	2_TssFlnk	117.112	K562	0	0	0	1	0	0	0	1	1	1	0	0	1	0	1	1	0	1	0	0	0	1	0	1	0	0	0	1	1	0	1	1	0	0	1
chr1:29213659	chr1	29213509	29213809	29213708	22.635	22.9	8.903	Exon (uc001brg.2/2035, exon 1 of 21)	2035	uc001brm.2	57	1_TssA	113.187	K562	1	0	0	1	0	0	0	1	0	0	0	0	0	0	0	0	0	0	0	0	1	0	0	0	0	0	0	1	0	1	1	1	1	0	0
chr1:29240966	chr1	29240762	29241171	29240975	30.698	13.5	8.903	Promoter	2035	uc009vtk.2	-121	2_TssFlnk	170.961	K562	0	0	0	0	0	0	1	1	0	0	0	0	0	0	0	0	0	1	0	1	1	1	0	1	0	0	0	0	0	1	1	1	1	1	0
chr1:29451489	chr1	29451303	29451676	29451560	18.586	21.5	8.903	Distal Intergenic	399474	uc001brn.2	-1069	1_TssA	74.7758	K562	0	0	0	0	0	0	0	1	0	0	0	0	0	0	0	0	0	0	0	0	0	0	0	0	0	0	0	0	0	1	1	0	1	0	0
chr1:29508036	chr1	29507820	29508253	29507965	30.795	30.2	8.903	Intron (uc001bro.3/6429, intron 1 of 5)	6429	uc001bro.3	600	1_TssA	117.856	K562	0	0	0	1	1	0	0	0	0	0	0	0	1	0	0	0	0	1	0	1	1	1	0	0	0	0	1	1	0	1	1	1	1	0	0
chr1:29508568	chr1	29508369	29508767	29508525	37.44	9.7	8.903	Exon (uc001bro.3/6429, exon 1 of 6)	6429	uc001bro.3	68	1_TssA	221.101	K562	0	0	0	1	1	1	0	1	1	0	0	0	1	0	0	0	0	1	0	1	1	1	0	1	0	0	0	1	0	1	1	0	1	1	0
chr1:29557437	chr1	29557294	29557581	29557502	34.407	20.6	8.903	Exon (uc001brp.1/51102, exon 1 of 10)	51102	uc001brp.1	16	1_TssA	133.687	K562	0	0	0	1	1	0	0	1	0	0	0	0	1	0	0	1	0	1	0	1	1	1	0	0	0	0	0	1	0	1	1	1	1	0	0
chr1:29562968	chr1	29562786	29563151	29562872	30.893	37.3	8.903	Promoter	10076	uc001bru.3	-59	2_TssFlnk	92.1329	K562	0	0	0	1	1	0	0	1	0	0	0	0	1	0	0	0	0	1	0	1	1	0	0	0	0	0	0	1	0	0	0	0	0	1	1
chr1:29609650	chr1	29609443	29609857	29609639	28.457	45.3	8.903	Intron (uc001bru.3/10076, intron 12 of 30)	10076	uc001brx.3	-37071	2_TssFlnk	232.72	K562	0	0	0	1	0	0	0	0	0	0	0	0	0	0	0	0	0	0	0	0	0	0	0	0	0	0	0	0	0	1	1	0	0	0	0
chr1:29651601	chr1	29651486	29651717	29651633	13.449	43.5	8.903	Intron (uc001bru.3/10076, intron 29 of 30)	10076	uc001brx.3	4880	4_TssFlnkD	114.25	K562	0	0	0	0	0	0	0	0	0	0	0	0	0	0	0	0	0	0	0	1	0	0	0	0	0	0	0	0	0	1	1	0	0	0	0
chr1:30664273	chr1	30664137	30664410	30664364	22.442	36.4	8.903	Distal Intergenic	100129196	uc001bsb.1	-527345	9_EnhA1	90.7977	K562	0	0	0	0	0	0	0	0	0	0	0	0	0	0	0	0	0	0	0	1	0	0	0	1	0	0	0	0	0	1	0	0	0	0	1
chr1:31191344	chr1	31190771	31191917	31191326	62.228	31.3	8.903	Promoter	100129196	uc001bsb.1	-274	2_TssFlnk	314.979	K562	0	0	0	0	0	0	0	0	0	0	0	0	0	0	0	0	0	0	0	0	0	0	0	0	0	0	0	1	0	1	1	0	0	0	0
chr1:31192201	chr1	31192054	31192348	31192188	18.875	11.6	8.903	Exon (uc001bsb.1/100129196, exon 1 of 4)	100129196	uc001bsb.1	583	1_TssA	102.891	K562	0	0	0	1	1	0	0	1	0	0	0	0	1	0	0	0	0	1	0	1	1	0	0	1	0	0	0	0	0	1	1	0	1	0	0
chr1:31296942	chr1	31296767	31297118	31296838	13.352	7.9	8.903	Distal Intergenic	9672	uc001bsd.2	54644	3_TssFlnkU	66.5445	K562	0	0	0	0	0	0	0	0	0	0	0	0	0	0	0	0	0	1	0	0	0	0	0	1	0	0	0	1	0	1	0	1	1	0	1
chr1:31297398	chr1	31297282	31297514	31297368	34.7	5.9	8.903	Distal Intergenic	9672	uc001bsd.2	54188	1_TssA	174.634	K562	0	0	0	0	1	0	0	1	0	0	0	0	0	0	0	0	0	0	0	1	1	0	0	0	0	0	0	0	0	0	1	1	1	0	0
chr1:31343865	chr1	31343699	31344032	31343889	11.897	32.9	8.903	Exon (uc001bsd.2/9672, exon 3 of 3)	9672	uc001bsd.2	7721	6_TxWk	5.0963	K562	0	0	0	0	0	0	0	0	0	0	0	0	0	0	0	0	0	0	0	0	0	0	0	0	0	0	0	0	0	0	0	0	0	0	0
chr1:31345125	chr1	31344954	31345297	31344989	11.123	2.6	8.903	Exon (uc001bsd.2/9672, exon 3 of 3)	9672	uc001bsd.2	6461	8_EnhG2	48.7613	K562	0	0	1	0	0	0	0	1	0	0	0	0	1	0	1	0	0	1	0	1	0	0	0	0	1	0	0	0	1	1	1	0	0	0	1
chr1:31628116	chr1	31627655	31628578	31628142	53.972	49	8.903	Distal Intergenic	79570	uc010ogc.2	32917	1_TssA	187.671	K562	0	0	0	0	0	0	0	0	0	0	0	0	0	0	0	0	0	0	0	0	0	0	0	0	0	0	0	0	0	1	1	1	1	1	0
chr1:32170916	chr1	32170806	32171026	32170883	20.091	21.3	8.903	Distal Intergenic	1307	uc001btl.4	-1149	11_EnhWk	42.3053	K562	0	0	0	1	1	1	0	1	1	1	0	0	1	0	0	0	0	1	0	1	0	0	0	0	0	0	0	1	0	0	0	0	0	0	1
chr1:32281013	chr1	32280866	32281160	32281105	17.251	6.8	8.903	Intron (uc001bts.1/90853, intron 1 of 15)	90853	uc001bts.1	566	11_EnhWk	16.6051	K562	0	0	0	0	0	0	0	0	0	0	0	0	0	0	0	0	0	0	0	0	0	0	0	0	0	0	0	0	0	0	0	0	0	0	0
chr1:32403494	chr1	32403336	32403652	32403463	15.299	36.9	8.903	Intron (uc001bty.2/8073, intron 1 of 5)	8073	uc001bty.2	493	1_TssA	102.858	K562	0	0	0	0	1	0	0	0	0	0	0	0	0	0	0	0	0	0	0	0	0	1	0	0	0	0	0	1	0	0	1	0	1	0	0
chr1:32404085	chr1	32403786	32404384	32404115	72.008	12.6	8.903	Promoter	8073	uc001bty.2	-98	2_TssFlnk	215.797	K562	0	0	0	1	0	0	0	1	1	0	0	0	1	0	0	0	0	1	0	1	1	1	0	0	0	0	0	1	0	1	1	1	1	1	1
chr1:32405605	chr1	32405438	32405772	32405637	11.897	3.9	8.903	Distal Intergenic	8073	uc001bty.2	-1618	3_TssFlnkU	68.3212	K562	0	0	1	1	0	0	0	0	1	0	0	0	1	0	0	0	0	1	0	1	0	0	0	1	1	1	0	1	1	1	1	0	0	0	1
chr1:32410139	chr1	32409953	32410326	32410164	25.833	11.5	8.903	Distal Intergenic	8073	uc001bty.2	-6152	1_TssA	155.862	K562	0	0	0	1	0	0	0	1	0	0	0	0	1	0	0	1	0	1	0	1	1	1	0	0	0	0	0	1	1	1	1	1	1	0	1
chr1:32479330	chr1	32479085	32479575	32479140	50.991	40.1	8.903	Exon (uc001bua.2/10657, exon 1 of 8)	10657	uc001buc.2	36	1_TssA	199.854	K562	0	0	0	1	1	0	0	1	0	0	0	0	1	0	0	0	0	1	0	1	1	0	0	0	0	0	0	1	0	1	0	1	0	0	0
chr1:32479947	chr1	32479748	32480146	32479853	19.067	7.6	8.903	Exon (uc001bua.2/10657, exon 1 of 8)	10657	uc001buc.2	653	1_TssA	61.4713	K562	0	0	0	0	1	0	0	0	0	0	0	0	0	0	0	0	0	0	0	0	0	0	0	1	0	0	0	0	0	1	0	0	0	0	0
chr1:32538637	chr1	32538299	32538976	32538645	33.695	14.6	8.903	Exon (uc010ogt.1/55116, exon 1 of 7)	55116	uc010ogw.2	135	1_TssA	263.147	K562	0	0	0	1	1	0	0	1	0	0	0	0	1	0	0	0	0	1	0	1	1	0	0	0	0	0	0	1	0	1	1	1	1	1	0
chr1:32574041	chr1	32573842	32574241	32574065	12.672	6.4	8.903	Exon (uc010ogx.2/23633, exon 1 of 14)	23633	uc010ogx.2	153	1_TssA	63.8838	K562	0	0	0	0	1	0	0	0	0	0	0	0	0	0	0	0	0	0	0	0	0	0	0	0	0	0	0	0	0	1	0	1	0	0	0
chr1:32645433	chr1	32645052	32645814	32645489	38.223	26.1	8.903	Intron (uc001bui.3/200081, intron 1 of 10)	200081	uc001bui.3	89	1_TssA	179.865	K562	0	0	0	1	0	0	0	1	0	0	0	0	1	0	0	0	0	1	0	1	1	1	0	0	1	0	0	1	0	1	1	1	1	1	1
chr1:32757642	chr1	32757403	32757882	32757663	79.031	25	8.903	Promoter	3065	uc010ohd.1	-65	1_TssA	172.268	K562	0	0	0	1	1	0	0	1	0	0	0	0	1	0	0	0	0	1	0	0	1	0	0	0	0	0	0	0	0	1	1	1	1	0	0
chr1:32801748	chr1	32801508	32801988	32801741	22.442	30	8.903	Exon (uc001bvd.4/65108, exon 1 of 2)	65108	uc001bvd.4	91	1_TssA	132.132	K562	0	0	0	1	1	0	0	1	0	0	0	0	1	0	0	0	0	0	0	0	1	1	0	0	0	0	0	1	0	1	1	1	1	1	0
chr1:32817135	chr1	32816937	32817333	32817139	36.167	32.2	8.903	Distal Intergenic	100128071	uc021oku.1	10708	1_TssA	205.611	K562	0	0	0	0	0	0	0	0	0	0	0	0	0	0	0	0	0	1	0	0	0	1	0	0	0	0	0	0	0	1	1	1	1	1	0
chr1:32860121	chr1	32859792	32860450	32860135	40.771	32.7	8.903	Promoter	55108	uc001bvj.3	-60	1_TssA	252.904	K562	0	0	0	0	1	0	0	0	0	1	0	0	0	0	0	0	0	1	0	1	1	0	0	0	0	0	0	1	0	1	1	1	1	0	1
chr1:33116801	chr1	33116524	33117079	33116739	54.142	20.2	8.903	Exon (uc001bvr.3/5928, exon 1 of 12)	5928	uc010ohj.2	53	1_TssA	215.054	K562	0	0	0	1	1	0	0	1	1	0	0	0	1	0	0	0	0	1	0	0	1	0	0	0	0	0	0	1	0	1	1	0	1	1	0
chr1:33178022	chr1	33177838	33178206	33177957	24.087	3.6	8.903	Distal Intergenic	81493	uc010ohl.1	-9662	3_TssFlnkU	79.9099	K562	0	0	0	1	1	0	0	1	1	1	0	0	1	0	0	0	0	1	0	1	1	0	0	0	0	0	0	1	0	1	1	1	0	1	0
chr1:33182380	chr1	33182225	33182536	33182403	25.445	7.3	8.903	Distal Intergenic	81493	uc010ohl.1	-14020	3_TssFlnkU	71.762	K562	0	0	0	0	0	0	0	1	0	0	0	0	0	0	0	0	0	1	0	1	1	1	0	1	0	0	0	1	0	1	0	1	1	0	0
chr1:33190964	chr1	33190734	33191195	33191013	35.385	27.5	8.903	Distal Intergenic	57648	uc001bvu.1	-16547	3_TssFlnkU	79.7745	K562	0	0	0	1	0	0	0	1	0	0	0	0	1	0	0	0	0	1	0	1	1	1	0	1	0	0	0	1	0	1	1	1	0	0	1
chr1:33219546	chr1	33219292	33219801	33219565	53.551	15.7	8.903	Promoter	57648	uc010ohm.1	-140	2_TssFlnk	106.163	K562	0	0	0	0	0	0	0	1	0	0	0	0	1	0	0	0	0	1	0	0	1	0	0	0	0	0	0	0	0	1	1	1	1	0	0
chr1:33283078	chr1	33282853	33283304	33283083	54.634	35.3	8.903	Exon (uc001bvz.4/64766, exon 1 of 7)	64766	uc001bvz.4	36	2_TssFlnk	250.849	K562	0	0	0	1	1	0	0	1	0	0	0	0	1	0	0	0	0	1	0	0	1	1	0	0	0	0	0	1	0	0	1	1	0	1	1
chr1:33352288	chr1	33352181	33352396	33352236	11.219	36.4	8.903	Intron (uc001bwh.3/3208, intron 1 of 3)	3208	uc001bwh.3	191	17_ReprPCWk	104.992	K562	1	0	0	1	1	1	0	1	0	0	0	0	1	0	0	0	0	1	0	0	1	0	1	1	1	0	1	1	0	1	1	1	1	1	0
chr1:33367069	chr1	33366877	33367262	33367028	12.575	35.4	8.903	Promoter	113452	uc001bwk.1	-117	2_TssFlnk	52.4326	K562	0	0	0	0	0	0	0	1	0	0	0	0	0	0	0	0	0	0	0	0	0	0	0	0	0	0	0	0	0	1	1	0	1	0	1
chr1:33430540	chr1	33430378	33430703	33430550	30.21	6.5	8.903	Promoter	127544	uc010ohp.2	-255	1_TssA	200.768	K562	0	0	0	1	1	0	0	1	0	0	0	0	1	0	0	0	0	1	0	1	1	0	0	0	0	0	0	1	0	1	0	1	1	1	0
chr1:33546730	chr1	33546590	33546870	33546712	16.567	36.2	8.903	Exon (uc001bwr.3/113451, exon 1 of 12)	113451	uc001bwt.1	17	2_TssFlnk	98.5509	K562	0	0	0	0	1	0	0	0	0	0	0	0	0	0	0	0	0	0	0	0	1	0	0	0	0	0	0	0	0	1	1	1	1	0	0
chr1:33646586	chr1	33646291	33646882	33646582	38.517	31.8	8.903	Intron (uc001bxb.3/55223, intron 1 of 4)	55223	uc001bxb.3	1084	2_TssFlnk	111.551	K562	0	0	0	0	0	0	0	0	0	0	0	0	0	0	0	0	0	0	0	0	1	0	0	0	0	0	0	0	0	0	1	0	1	0	0
chr1:33815503	chr1	33815121	33815886	33815532	41.36	0	8.903	Promoter	1912	uc001bxf.1	-5	2_TssFlnk	139.154	K562	0	0	0	0	0	0	0	0	0	0	0	0	1	0	0	0	0	0	0	0	0	1	0	0	0	0	0	0	0	1	1	1	1	0	0
chr1:33896664	chr1	33896498	33896830	33896643	28.943	6.6	8.903	Promoter	1912	uc001bxi.1	-50	2_TssFlnk	197.782	K562	0	0	0	0	0	0	0	1	0	0	0	0	1	0	0	0	0	1	0	1	1	0	0	0	0	0	0	0	0	0	1	0	0	0	0
chr1:35325377	chr1	35325274	35325480	35325374	23.036	4.3	8.903	Exon (uc001byb.3/113444, exon 1 of 2)	113444	uc001byb.3	39	1_TssA	134.362	K562	0	0	0	1	1	0	0	1	1	0	0	0	1	0	0	0	0	1	0	1	1	1	0	0	0	0	0	1	0	1	1	1	1	0	0
chr1:35497433	chr1	35497235	35497631	35497381	9.195	35	8.903	Exon (uc001byh.3/9204, exon 1 of 16)	9204	uc001byh.3	135	1_TssA	108.895	K562	0	0	0	0	1	0	0	1	0	0	0	0	1	0	0	0	0	1	0	1	1	0	0	1	0	0	0	1	0	1	1	1	1	0	0
chr1:36023059	chr1	36022594	36023524	36023069	41.962	29.1	8.903	Promoter	79932	uc001byx.3	-23	1_TssA	174.874	K562	0	0	0	1	1	0	0	1	0	0	0	0	1	0	0	0	0	1	0	0	1	1	0	0	0	0	0	1	0	1	1	1	1	0	0
chr1:36107101	chr1	36106905	36107297	36106912	23.409	5.6	8.903	Exon (uc001bzd.2/5690, exon 1 of 7)	5690	uc010ohz.2	50	1_TssA	94.7125	K562	0	0	0	1	1	0	0	1	1	0	0	0	1	0	1	0	0	1	0	1	1	1	0	0	0	0	0	1	0	1	0	1	1	0	0
chr1:36184375	chr1	36184154	36184596	36184405	15.787	8.3	8.903	Exon (uc001bzh.1/127703, exon 1 of 2)	127703	uc001bzh.1	414	1_TssA	104.164	K562	0	0	0	1	1	0	0	1	0	0	0	0	1	0	0	0	0	0	0	1	0	1	0	0	1	0	0	0	0	1	0	1	1	1	0
chr1:36235120	chr1	36234915	36235325	36235163	40.771	15.9	8.903	Intron (uc001bzi.3/63967, intron 1 of 24)	63967	uc001bzi.3	430	1_TssA	204.144	K562	0	0	0	1	1	0	0	1	0	0	0	0	1	0	0	0	0	1	0	1	0	1	0	0	0	0	0	1	0	1	1	1	0	1	0
chr1:36235598	chr1	36235381	36235815	36235594	36.265	31.3	8.903	Promoter	63967	uc009vux.3	-48	1_TssA	234.945	K562	0	0	0	1	0	0	0	1	0	0	0	0	1	0	1	0	0	0	0	0	1	0	0	1	0	0	0	1	0	1	0	1	1	0	0
chr1:36273593	chr1	36273500	36273687	36273553	15.522	23.7	8.903	Promoter	192670	uc001bzj.2	-234	1_TssA	48.5058	K562	0	0	0	0	1	0	0	1	0	0	0	0	0	0	0	0	0	0	0	0	0	0	0	0	0	0	0	0	0	1	1	1	1	0	0
chr1:36348668	chr1	36348307	36349029	36348723	36.363	19.7	8.903	Promoter	26523	uc001bzl.3	-141	1_TssA	88.7332	K562	0	0	0	1	1	0	0	1	0	0	0	0	1	0	0	0	0	1	0	1	1	1	0	0	0	0	0	1	0	1	1	1	1	1	0
chr1:36349528	chr1	36349426	36349631	36349543	16.958	20.5	8.903	Intron (uc001bzk.3/26523, intron 1 of 18)	26523	uc001bzl.3	719	1_TssA	30.8559	K562	0	0	0	0	0	0	0	0	0	0	0	0	0	0	0	0	0	0	0	0	0	0	0	0	0	0	0	0	0	0	1	1	0	0	0
chr1:36396433	chr1	36396238	36396629	36396308	18.523	33.8	8.903	Intron (uc001bzn.1/192669, intron 1 of 6)	192669	uc001bzn.1	115	1_TssA	199.875	K562	0	0	0	0	0	0	0	1	0	0	0	0	0	0	0	0	0	1	0	1	1	0	0	0	0	0	0	0	0	1	1	1	1	1	0
chr1:36554350	chr1	36554099	36554601	36554289	20.511	35.5	8.903	Promoter	54936	uc001bzt.3	-102	1_TssA	82.6408	K562	0	0	0	1	1	0	0	1	0	0	0	0	1	0	0	0	0	1	0	1	1	1	0	0	0	0	0	1	1	1	0	1	1	1	0
chr1:36565279	chr1	36565145	36565413	36565242	16.958	33.5	8.903	Intron (uc001bzv.2/1296, intron 1 of 1)	1296	uc001bzv.2	570	6_TxWk	54.9001	K562	0	0	0	0	0	0	0	0	0	0	0	0	0	0	0	0	0	0	0	1	1	0	0	1	0	0	0	0	0	0	0	0	0	0	0
chr1:36615243	chr1	36615000	36615487	36615360	17.056	31.4	8.903	Promoter	27095	uc031plw.1	-129	2_TssFlnk	229.839	K562	0	0	0	1	1	0	0	1	0	0	0	0	1	0	0	0	0	1	0	1	1	1	0	1	0	0	0	1	0	1	1	1	0	0	1
chr1:36621630	chr1	36621418	36621843	36621619	14.812	17.9	8.903	Exon (uc031plx.1/27095, exon 1 of 5)	27095	uc031plx.1	23	1_TssA	167.39	K562	0	0	0	0	0	0	0	1	0	0	0	0	0	0	0	0	0	1	0	0	1	0	0	0	0	0	0	0	0	1	1	0	1	0	1
chr1:36689744	chr1	36689573	36689915	36689784	23.036	16.4	8.903	Promoter	9967	uc001cae.4	-272	1_TssA	234.514	K562	0	0	0	1	0	0	0	1	0	0	0	0	1	0	1	0	0	1	0	0	1	1	0	1	0	0	0	1	0	1	1	1	1	0	0
chr1:36772717	chr1	36772498	36772936	36772674	41.654	24.5	8.903	Exon (uc010oib.1/79729, exon 1 of 13)	79729	uc010oic.1	10	2_TssFlnk	149.443	K562	0	0	0	1	0	0	0	1	0	0	0	0	1	0	1	0	0	1	0	1	1	0	0	1	0	0	0	1	0	1	0	1	1	0	0
chr1:36787051	chr1	36786632	36787471	36787060	44.778	32	8.903	Exon (uc010oia.1/79729, exon 16 of 16)	55194	uc001cai.1	1797	3_TssFlnkU	147.267	K562	0	0	0	1	1	0	0	1	0	0	0	0	1	0	0	0	0	0	0	1	1	1	0	1	0	0	0	1	0	1	1	0	1	0	1
chr1:36789153	chr1	36788865	36789441	36789147	17.531	10.5	8.903	Promoter	55194	uc001cai.1	-305	1_TssA	101.322	K562	0	0	0	0	0	0	0	1	0	0	0	0	0	0	0	0	0	0	0	1	0	0	0	0	0	0	0	0	0	1	1	1	1	0	0
chr1:36839543	chr1	36839401	36839685	36839589	44.206	5.1	8.903	Intron (uc001cak.1/83931, intron 1 of 11)	83931	uc001cak.1	11941	3_TssFlnkU	114.612	K562	0	0	0	1	0	0	0	0	0	0	0	0	1	0	0	0	0	1	0	1	0	0	0	1	0	0	0	1	0	0	1	1	1	0	1
chr1:36851517	chr1	36851173	36851862	36851554	38.615	43.5	8.903	Promoter	83931	uc001cam.1	-33	1_TssA	178.63	K562	0	0	0	0	1	0	0	0	0	0	0	0	0	0	0	0	0	0	0	0	1	1	0	0	0	0	0	0	0	1	1	1	1	0	0
chr1:37940104	chr1	37939982	37940227	37940082	34.896	8.6	8.903	Promoter	80149	uc001cbb.4	-14	1_TssA	163.641	K562	0	0	0	1	1	0	0	1	0	0	0	0	1	0	0	0	0	0	0	1	1	1	0	0	0	0	0	0	0	1	1	1	1	1	0
chr1:37980387	chr1	37980213	37980561	37980384	9.868	12.3	8.903	Exon (uc001cbe.2/64769, exon 1 of 8)	64769	uc001cbe.2	32	1_TssA	125.687	K562	0	0	0	1	1	0	0	1	0	0	0	0	1	0	0	0	0	1	0	1	1	1	0	0	0	0	0	1	0	1	1	1	1	1	0
chr1:38061482	chr1	38061251	38061714	38061649	38.517	6.7	8.903	Exon (uc001cbk.3/29889, exon 1 of 16)	29889	uc001cbk.3	103	1_TssA	145.036	K562	0	0	0	0	0	0	0	1	0	0	0	0	1	0	0	0	0	1	0	1	1	0	0	0	0	0	0	1	0	1	0	1	1	0	0
chr1:38158066	chr1	38157829	38158304	38157981	29.333	29.5	8.903	Promoter	55143	uc001cbr.4	-6	1_TssA	252.477	K562	0	0	0	1	1	0	0	1	0	0	0	0	1	0	0	0	0	1	0	1	1	0	0	0	0	0	0	1	0	1	1	1	1	0	0
chr1:38273529	chr1	38273399	38273660	38273449	21.766	3.6	8.903	Exon (uc001ccd.2/127687, exon 1 of 3)	127687	uc010oii.1	57	1_TssA	101.732	K562	0	0	0	1	1	0	0	1	0	0	0	0	0	0	0	0	0	0	0	1	0	0	0	0	0	0	0	0	0	1	0	1	1	1	0
chr1:38273858	chr1	38273773	38273943	38273807	15.494	14.5	8.903	Exon (uc001ccd.2/127687, exon 1 of 3)	79693	uc001cca.1	6	1_TssA	168.034	K562	0	0	0	1	1	0	0	1	0	0	0	0	1	0	0	0	0	0	0	1	1	1	0	0	0	0	0	1	0	1	1	1	1	0	1
chr1:38274315	chr1	38274067	38274563	38274238	23.894	28.4	8.903	Promoter	79693	uc001cca.1	-451	1_TssA	121.165	K562	0	0	0	0	1	0	1	1	0	0	0	0	0	0	0	0	0	1	0	1	0	0	0	0	0	0	0	0	0	0	1	0	0	1	1
chr1:38325423	chr1	38325255	38325591	38325415	26.221	13.1	8.903	Promoter	4520	uc009vvj.1	-132	1_TssA	170.326	K562	0	0	0	0	0	0	0	1	0	0	0	0	1	0	0	0	0	0	0	1	1	0	0	1	0	0	0	1	0	1	1	1	1	0	0
chr1:38397600	chr1	38397439	38397762	38397543	28.056	33	8.903	Promoter	3633	uc001ccf.1	-180	1_TssA	172.742	K562	0	0	0	0	1	0	0	1	0	0	0	0	1	0	0	0	0	0	0	1	1	0	0	1	0	0	0	1	0	0	0	1	1	0	0
chr1:38471228	chr1	38470998	38471458	38471245	27.873	36.3	8.903	Promoter	2275	uc001ccm.3	-42	2_TssFlnk	111.137	K562	0	0	0	0	0	0	0	0	0	0	0	0	1	0	0	0	0	0	0	0	0	1	0	0	0	0	0	0	0	1	1	1	1	0	0
chr1:38512546	chr1	38512343	38512749	38512573	14.617	31.6	8.903	Promoter	5453	uc001ccp.1	-97	2_TssFlnk	130.455	K562	0	0	0	0	0	0	0	0	0	0	0	0	0	0	0	0	0	0	0	0	1	0	0	0	0	0	0	0	0	0	1	0	0	0	0
chr1:39281846	chr1	39281675	39282017	39281969	34.603	14.6	8.903	Distal Intergenic	64121	uc001ccq.3	43648	1_TssA	187.112	K562	0	0	0	1	0	0	0	1	0	0	0	0	1	0	0	1	0	1	0	1	0	1	0	1	0	0	0	1	1	1	1	0	1	0	1
chr1:39284082	chr1	39283930	39284235	39284039	12.478	13.7	8.903	Distal Intergenic	64121	uc001ccq.3	41412	2_TssFlnk	26.0413	K562	0	0	0	0	0	0	0	1	0	0	0	0	1	0	0	0	0	0	0	1	0	0	0	0	0	0	0	1	0	1	0	0	0	1	0
chr1:39325513	chr1	39325266	39325761	39325439	60.452	40.5	8.903	Promoter	64121	uc010oim.2	-19	2_TssFlnk	173.101	K562	0	0	0	1	1	0	0	1	0	0	0	0	1	0	0	0	0	1	0	1	1	1	0	0	0	0	0	1	0	1	1	1	1	0	1
chr1:39456926	chr1	39456705	39457148	39456874	56.893	8.4	8.903	Exon (uc001ccw.3/79647, exon 1 of 5)	79647	uc010oiq.2	11	1_TssA	150.559	K562	0	0	0	1	1	0	0	1	0	0	0	0	1	0	0	0	0	1	0	1	1	1	0	0	0	0	0	1	0	1	1	1	1	1	1
chr1:39571387	chr1	39571262	39571512	39571491	12.284	6.8	8.903	Intron (uc001cdc.2/23499, intron 1 of 61)	23499	uc001cda.1	-16597	1_TssA	76.5422	K562	0	0	0	0	1	0	0	1	0	0	0	0	0	0	0	0	0	0	0	1	0	0	0	0	0	0	0	1	0	1	0	1	1	1	0
chr1:39874503	chr1	39874209	39874797	39874444	65.683	28.2	8.903	Promoter	643314	uc009vvt.1	-672	2_TssFlnk	244.091	K562	0	0	0	0	0	0	0	1	0	0	0	0	1	0	0	0	0	0	0	1	1	0	0	0	0	0	0	0	0	0	1	0	0	0	0
chr1:39957254	chr1	39957132	39957376	39957278	15.884	8.6	8.903	Promoter	353500	uc001cdi.3	-63	2_TssFlnk	139.247	K562	0	0	0	0	0	0	0	1	0	0	0	0	1	0	0	0	0	0	0	1	1	0	0	0	0	0	0	0	0	1	0	1	1	1	0
chr1:40105271	chr1	40104995	40105548	40105367	28.696	21.6	8.903	Exon (uc001cdp.3/26508, exon 1 of 5)	26508	uc001cdp.3	76	2_TssFlnk	69.243	K562	0	0	0	0	1	0	0	0	0	0	0	0	0	0	0	0	0	0	0	1	0	0	0	0	0	0	0	1	0	1	0	0	1	0	0
chr1:40204519	chr1	40204376	40204663	40204512	12.478	35.2	8.903	Exon (uc001cds.2/10450, exon 1 of 10)	10450	uc001cdw.3	3	1_TssA	103.176	K562	0	0	0	0	0	0	0	0	0	0	0	0	1	0	0	0	0	0	0	1	1	1	0	0	0	0	0	1	0	1	1	1	1	0	0
chr1:40254680	chr1	40254341	40255020	40254658	25.736	22.9	8.903	Promoter	656	uc001cea.1	-148	1_TssA	106.958	K562	0	0	0	0	1	0	0	1	0	0	0	0	0	0	0	0	0	1	0	0	1	0	0	0	0	0	0	0	0	1	1	1	1	0	0
chr1:40366686	chr1	40366488	40366885	40366691	17.154	20	8.903	Exon (uc001cer.2/4610, exon 2 of 3)	4610	uc001cer.2	1000	1_TssA	44.3045	K562	0	0	0	0	0	0	0	1	0	0	0	0	0	0	0	0	0	0	0	0	0	0	0	0	0	0	0	1	0	0	0	0	1	0	0
chr1:40367618	chr1	40367167	40368069	40367611	37.146	12.6	8.903	Exon (uc001cer.2/4610, exon 1 of 3)	4610	uc001cer.2	68	2_TssFlnk	121.094	K562	0	0	0	0	1	1	0	1	0	0	0	0	1	0	0	0	0	1	0	1	0	1	0	0	1	0	0	1	0	1	1	1	1	1	1
chr1:40506297	chr1	40506081	40506513	40506277	75.568	8	8.903	Exon (uc010ojd.1/10487, exon 1 of 3)	10487	uc010oje.2	43	1_TssA	244.551	K562	0	0	0	1	1	0	0	0	0	0	0	0	0	0	0	0	0	1	0	0	1	0	0	0	0	0	0	1	0	1	1	1	0	0	0
chr1:40627041	chr1	40626804	40627278	40627012	47.252	7.9	8.903	Exon (uc001cfc.4/6018, exon 1 of 8)	6018	uc001cfc.4	1	1_TssA	87.4947	K562	0	0	0	1	1	0	0	1	0	0	0	0	1	0	0	0	0	1	0	1	1	1	1	0	0	0	0	1	0	1	1	1	1	0	1
chr1:40723789	chr1	40723493	40724086	40723821	28.45	37.6	8.903	Exon (uc001cfg.4/10269, exon 1 of 10)	10269	uc001cfg.4	68	1_TssA	126.929	K562	0	0	0	1	1	0	0	1	1	0	0	0	1	0	1	1	0	1	0	1	1	1	0	1	1	0	0	1	1	1	1	1	1	0	0
chr1:40839352	chr1	40839171	40839533	40839350	31.77	7.3	8.903	Promoter	64744	uc010ojh.2	-25	1_TssA	105.734	K562	0	0	0	1	0	0	0	0	0	0	0	0	0	0	0	0	0	0	0	0	1	1	0	0	0	0	0	1	0	1	1	1	1	0	0
chr1:40915735	chr1	40915576	40915895	40915683	31.77	10.6	8.903	Promoter	65243	uc001cfl.2	-38	1_TssA	115.001	K562	0	0	0	0	1	0	0	1	0	0	0	0	1	0	0	0	0	1	0	0	1	1	0	0	0	0	0	1	0	1	1	1	1	0	0
chr1:41157406	chr1	41157156	41157656	41157460	22.249	5.1	8.903	Exon (uc010ojm.1/4802, exon 1 of 5)	4802	uc010ojn.2	165	1_TssA	248.936	K562	0	0	0	1	1	0	0	1	1	0	0	0	1	0	0	0	0	1	0	1	0	0	0	1	0	0	0	1	0	1	1	1	1	0	1
chr1:41157916	chr1	41157725	41158108	41157913	34.798	34.1	8.903	Exon (uc010ojl.1/100130557, exon 1 of 1)	100130557	uc010ojl.1	16	1_TssA	167.225	K562	0	0	0	1	0	0	0	1	0	0	0	0	0	0	0	0	0	0	0	1	1	1	0	0	0	0	0	0	0	1	1	1	0	0	0
chr1:41268242	chr1	41268073	41268411	41268199	12.478	34.9	8.903	Intron (uc001cgh.2/9132, intron 1 of 13)	9132	uc001cgi.2	18559	1_TssA	126.445	K562	0	0	0	0	0	0	0	1	0	0	0	0	1	0	0	0	0	0	0	0	0	1	0	0	1	0	0	0	0	0	1	0	0	1	0
chr1:41286784	chr1	41286646	41286923	41286835	14.855	2.9	8.903	Intron (uc001cgh.2/9132, intron 7 of 13)	9132	uc001cgi.2	37101	3_TssFlnkU	110.414	K562	0	0	1	1	0	1	0	0	0	0	0	0	1	1	0	0	0	1	0	1	1	1	0	1	0	0	0	1	1	1	1	0	0	0	1
chr1:41328092	chr1	41327746	41328439	41328171	29.139	37.9	8.903	Promoter	163732	uc001cgj.3	-75	2_TssFlnk	194.333	K562	0	0	0	1	0	0	0	0	0	0	0	0	0	0	0	0	0	1	0	1	1	0	0	0	0	0	0	0	0	1	0	0	0	0	0
chr1:41445502	chr1	41445024	41445981	41445348	47.606	32.3	8.903	Intron (uc001cgk.4/1503, intron 1 of 18)	1503	uc010ojo.2	496	1_TssA	210.654	K562	0	0	0	1	1	0	0	1	0	0	0	0	1	0	0	0	0	1	0	0	1	1	0	0	0	0	0	1	0	1	1	1	1	1	0
chr1:41826879	chr1	41826633	41827126	41826871	34.212	15.6	8.903	Distal Intergenic	22955	uc001cgt.3	-119065	2_TssFlnk	234.682	K562	0	0	0	1	1	0	0	1	0	0	0	0	1	0	0	0	0	1	0	1	1	1	0	0	0	0	0	1	0	1	1	1	0	0	0
chr1:41898549	chr1	41898465	41898634	41898591	14.033	32.6	8.903	Distal Intergenic	1907	uc001cgu.3	51324	11_EnhWk	68.1898	K562	0	0	0	1	0	0	0	1	0	0	0	0	1	0	0	0	0	1	0	1	1	0	0	0	0	0	0	1	0	1	0	0	0	0	1
chr1:42501528	chr1	42501172	42501885	42501507	25.889	19.2	8.903	Exon (uc001chb.2/59269, exon 1 of 4)	59269	uc001chb.2	67	2_TssFlnk	153.187	K562	0	0	0	0	1	0	0	1	0	0	0	0	0	0	0	0	0	0	0	0	0	0	0	0	0	0	0	0	0	1	1	1	0	0	0
chr1:42800976	chr1	42800793	42801160	42800924	24.669	34.2	8.903	Promoter	22887	uc001chh.2	-74	1_TssA	131.156	K562	0	0	0	1	1	0	0	1	0	0	0	0	1	0	0	0	0	1	0	1	1	1	0	0	0	0	0	1	1	1	1	0	1	0	1
chr1:43148691	chr1	43148428	43148954	43148692	32.551	21.7	8.903	Intron (uc001chs.3/4904, intron 1 of 7)	4904	uc001chs.3	626	1_TssA	136.517	K562	0	0	0	0	1	0	0	1	0	0	0	0	1	0	0	0	0	1	0	1	0	0	0	0	0	0	0	0	0	1	1	1	1	1	0
chr1:43232808	chr1	43232580	43233037	43232805	54.634	28.5	8.903	Promoter	64175	uc001chy.4	-54	1_TssA	331.115	K562	0	0	0	0	0	0	0	0	0	0	0	0	1	0	0	0	0	0	0	0	1	0	0	0	0	0	0	1	0	1	1	1	0	0	0
chr1:43282876	chr1	43282562	43283190	43282958	44.194	11.8	8.903	Exon (uc010ojw.1/114625, exon 1 of 8)	114625	uc001cid.1	101	1_TssA	201.361	K562	0	0	0	1	1	0	0	1	0	0	0	0	1	0	0	0	0	1	0	1	1	1	0	0	0	0	0	1	0	1	1	1	1	0	0
chr1:43312223	chr1	43312029	43312418	43312339	30.6	19.2	8.903	Promoter	51058	uc001cig.3	-20	1_TssA	169.913	K562	0	0	0	0	0	0	0	1	0	0	0	0	1	0	0	0	0	0	0	1	1	0	0	0	0	0	0	1	0	1	1	1	1	0	0
chr1:43390052	chr1	43389892	43390213	43390104	23.506	16.7	8.903	Distal Intergenic	440584	uc001cil.3	-34667	1_TssA	187.365	K562	0	0	0	1	1	0	0	1	0	0	0	0	1	0	0	0	0	1	0	1	1	1	0	0	0	0	0	1	0	1	1	1	1	0	0
chr1:43402135	chr1	43401789	43402481	43402212	62.919	9	8.903	Intron (uc001cik.2/6513, intron 2 of 9)	440584	uc001cil.3	-22584	8_EnhG2	148.004	K562	0	0	0	1	0	1	0	1	0	0	0	0	1	0	0	0	0	0	0	1	1	1	1	1	0	0	0	1	1	1	1	1	0	0	1
chr1:43424184	chr1	43423582	43424787	43424225	56.403	11.6	8.903	Promoter	440584	uc001cil.3	-535	1_TssA	144.379	K562	0	0	0	0	0	0	0	1	0	0	0	0	0	0	0	0	0	1	0	1	0	0	0	0	0	0	0	1	0	1	1	1	1	0	0
chr1:43796159	chr1	43795971	43796347	43796042	17.056	18.2	8.903	Distal Intergenic	4352	uc001civ.3	-7315	3_TssFlnkU	90.3141	K562	0	0	0	1	0	0	0	1	0	1	0	0	1	0	0	0	0	1	0	1	1	1	0	1	0	0	0	1	0	1	1	0	1	0	1
chr1:43824531	chr1	43824286	43824777	43824536	40.869	15.7	8.903	Promoter	991	uc001cix.3	-94	2_TssFlnk	203.994	K562	0	0	0	0	0	0	0	1	1	0	0	0	1	0	0	0	0	0	0	1	1	1	0	0	0	0	0	0	0	1	1	1	1	0	0
chr1:43833843	chr1	43833480	43834206	43833866	34.387	17.3	8.903	Promoter	64834	uc031pmg.1	-99	1_TssA	216.178	K562	0	0	0	1	1	0	0	1	0	1	0	0	1	0	0	0	0	1	0	1	1	0	1	0	0	0	0	0	0	1	1	1	1	1	1
chr1:43855609	chr1	43855416	43855803	43855624	18.719	23.7	8.903	Exon (uc001cjh.3/23334, exon 1 of 5)	23334	uc001cjk.3	54	1_TssA	126.54	K562	0	0	0	1	0	0	0	1	0	0	0	0	1	0	0	0	0	1	0	1	1	0	0	0	0	0	0	1	0	1	0	1	1	0	0
chr1:44015851	chr1	44015660	44016042	44015831	22.829	38.6	8.903	Intron (uc001cjq.4/5792, intron 3 of 7)	5792	uc001cjt.4	11983	2_TssFlnk	69.4034	K562	0	0	0	0	0	0	0	0	0	0	0	0	0	0	0	0	0	0	0	0	0	0	0	0	0	0	0	0	0	0	0	0	0	0	0
chr1:44173254	chr1	44172864	44173644	44173334	40.302	22.7	8.903	Exon (uc010okj.2/6487, exon 1 of 13)	6487	uc009vxb.4	51	1_TssA	227.651	K562	0	0	0	0	0	0	0	1	0	0	0	0	1	0	0	0	0	0	0	1	1	1	0	0	0	0	0	1	0	1	1	1	1	1	0
chr1:44412382	chr1	44411911	44412854	44412374	53.551	21.4	8.903	Promoter	9670	uc001ckx.3	-95	1_TssA	218.965	K562	0	0	0	1	0	0	0	1	1	0	0	0	1	0	0	0	0	1	0	1	1	0	0	0	0	0	0	1	0	1	1	1	1	1	0
chr1:44440601	chr1	44440352	44440850	44440630	21.562	16.8	8.903	Promoter	533	uc001cld.3	0	1_TssA	165.52	K562	0	0	0	1	1	0	0	1	0	0	0	0	1	0	0	0	0	1	0	1	1	0	0	0	0	0	0	1	0	1	0	1	0	1	0
chr1:44444790	chr1	44444667	44444913	44444834	15.591	3.9	8.903	Promoter	8704	uc001clg.3	-83	1_TssA	75.7915	K562	0	0	0	0	0	0	0	1	0	0	0	0	0	0	0	0	0	1	0	0	0	0	0	0	0	0	0	0	0	0	1	1	1	0	0
chr1:44460667	chr1	44460564	44460770	44460691	19.163	7.1	8.903	Intron (uc001clj.3/149473, intron 5 of 8)	149473	uc009vxc.3	3149	11_EnhWk	58.3754	K562	0	0	0	1	0	0	0	1	0	0	0	0	1	0	0	0	0	1	0	0	1	0	0	0	0	0	0	1	0	0	1	1	0	0	0
chr1:44471570	chr1	44471418	44471723	44471688	15.884	11.1	8.903	Intron (uc009vxe.2/6536, intron 4 of 11)	6536	uc009vxe.2	10657	11_EnhWk	43.1928	K562	0	0	0	0	0	0	0	1	0	0	0	0	1	0	0	0	0	1	0	0	1	0	0	1	0	0	0	1	0	0	0	0	0	0	0
chr1:44495876	chr1	44495664	44496089	44495905	26.124	12	8.903	Intron (uc010okm.2/6536, intron 1 of 11)	6536	uc010okm.2	1287	1_TssA	195.306	K562	0	0	0	1	0	0	0	1	0	0	0	0	1	0	1	0	0	1	0	1	1	1	0	0	0	0	0	1	0	1	0	1	1	0	0
chr1:44501780	chr1	44501533	44502027	44501864	42.734	1.1	8.903	Distal Intergenic	6536	uc010okp.2	-4617	9_EnhA1	97.3109	K562	1	0	1	1	1	1	0	1	1	0	0	0	1	1	1	1	0	1	0	1	1	1	1	1	1	0	0	1	1	1	1	1	0	0	1
chr1:44704051	chr1	44703951	44704151	44704110	21.661	21	8.903	Intron (uc010okv.2/79033, intron 6 of 6)	55929	uc010oku.1	24927	11_EnhWk	90.0369	K562	0	0	0	1	1	0	0	1	0	0	0	0	1	0	0	0	0	1	0	1	1	1	0	0	0	0	0	0	0	0	1	0	0	0	0
chr1:44820981	chr1	44820840	44821122	44820867	21.476	20.9	8.903	Promoter	79033	uc010okw.2	-43	1_TssA	206.181	K562	0	0	0	0	1	0	0	1	0	0	0	0	1	0	0	0	0	1	0	0	1	0	0	0	0	0	0	1	0	1	0	1	1	1	1
chr1:45140121	chr1	45139725	45140518	45140148	52.098	15.1	8.903	Promoter	79639	uc001cmd.3	-23	1_TssA	324.302	K562	0	0	0	1	1	0	0	1	0	0	0	0	0	0	0	0	0	1	0	1	1	0	0	0	0	0	0	1	0	1	0	1	1	0	0
chr1:45265511	chr1	45265364	45265658	45265541	30.405	13	8.903	Promoter	1263	uc001cmn.3	-524	3_TssFlnkU	183.59	K562	0	0	0	1	0	0	0	1	0	0	0	0	0	0	0	0	0	1	0	1	1	0	0	1	0	0	0	1	0	1	0	1	1	0	1
chr1:45265938	chr1	45265735	45266141	45265986	42.832	38	8.903	Promoter	1263	uc001cmn.3	-97	1_TssA	298.695	K562	0	0	0	1	0	0	0	1	0	0	0	0	1	0	1	0	0	1	0	1	1	1	0	0	0	0	0	1	0	1	1	1	1	0	0
chr1:45273616	chr1	45273482	45273751	45273609	17.447	37.8	8.903	Promoter	149478	uc010old.1	-537	3_TssFlnkU	109.954	K562	1	0	1	1	0	0	0	0	0	0	0	0	1	0	0	0	0	0	0	0	1	1	1	0	1	0	0	1	1	1	1	1	1	0	0
chr1:45285982	chr1	45285739	45286225	45286115	20.581	5.8	8.903	Exon (uc021omv.1/8643, exon 23 of 23)	149478	uc010ole.1	11829	3_TssFlnkU	106.931	K562	0	0	0	0	0	0	0	1	0	0	0	0	1	0	0	0	0	0	0	1	0	1	0	0	0	0	0	1	0	1	0	0	0	0	0
chr1:45308950	chr1	45308761	45309140	45309068	13.644	29.4	8.903	Promoter	8643	uc010olg.2	-335	2_TssFlnk	90.2726	K562	0	0	0	0	0	0	0	1	0	0	0	0	0	0	0	1	0	0	0	1	1	1	0	0	0	0	0	1	0	1	1	1	1	1	0
chr1:45452296	chr1	45452123	45452470	45452412	26.901	11.7	8.903	Exon (uc001cmt.3/8891, exon 1 of 12)	8891	uc001cmt.3	97	1_TssA	161.18	K562	0	0	0	1	1	0	0	1	0	0	0	0	1	0	0	0	0	1	0	1	1	0	0	0	0	0	0	1	0	1	0	1	1	0	0
chr1:45477072	chr1	45476939	45477206	45477012	18.202	39.9	8.903	Promoter	79654	uc010olh.2	-46	3_TssFlnkU	121.079	K562	0	0	0	0	0	0	0	1	0	0	0	0	1	0	0	0	0	1	0	1	0	0	0	0	0	0	0	1	0	1	0	1	1	0	0
chr1:45478424	chr1	45478296	45478553	45478307	29.041	10.4	8.903	Promoter	7389	uc010olj.1	-56	1_TssA	205.028	K562	0	0	0	1	1	0	0	1	1	0	0	0	1	0	1	0	0	1	0	1	1	1	0	0	1	0	0	1	1	1	1	1	0	0	1
chr1:45769513	chr1	45769188	45769839	45769498	30.21	35.2	8.903	Promoter	400752	uc010olk.2	-68	1_TssA	254.317	K562	0	0	0	0	0	0	0	0	0	0	0	0	1	0	0	0	0	0	0	1	1	0	0	1	0	0	0	0	0	1	1	1	1	0	0
chr1:45805808	chr1	45805589	45806028	45805831	24.863	18	8.903	Promoter	4595	uc001cnj.3	-22	1_TssA	194.915	K562	0	0	0	1	1	0	0	1	0	0	0	0	1	0	0	0	0	1	0	1	1	1	0	0	0	0	0	1	0	1	0	1	1	0	0
chr1:45956817	chr1	45956679	45956955	45956865	19.452	14.3	8.903	Exon (uc001cns.1/10420, exon 1 of 11)	10420	uc001cns.1	22	3_TssFlnkU	67.9913	K562	0	0	0	0	0	0	0	1	1	0	0	0	1	0	0	0	0	0	0	1	1	1	0	0	0	0	0	1	0	1	1	1	1	0	0
chr1:45987563	chr1	45987316	45987810	45987635	33.517	16.1	8.903	Exon (uc001coa.3/5052, exon 1 of 6)	5052	uc001coa.3	46	1_TssA	193.8	K562	0	0	0	1	1	0	1	1	1	0	0	0	1	0	1	0	0	1	0	1	1	1	0	0	0	0	0	1	1	1	1	1	1	0	1
chr1:46016584	chr1	46016390	46016778	46016480	16.956	9	8.903	Exon (uc001cod.3/10327, exon 1 of 10)	10327	uc021omy.1	130	1_TssA	143.469	K562	0	0	0	1	1	0	0	1	0	0	0	0	1	0	0	0	0	1	0	1	1	0	0	0	0	0	0	1	0	1	1	1	1	0	0
chr1:46049167	chr1	46048938	46049397	46049099	29.139	20.8	8.903	Promoter	4678	uc010olq.2	-492	1_TssA	222.094	K562	0	0	0	0	0	0	0	1	0	0	0	0	0	0	0	0	0	1	0	0	1	0	0	0	0	0	0	0	0	1	0	0	0	0	0
chr1:46152209	chr1	46152083	46152336	46152289	21.959	30.3	8.903	Exon (uc001coq.3/60313, exon 1 of 13)	60313	uc001coq.3	92	1_TssA	208.159	K562	0	0	0	1	0	0	0	0	0	0	0	0	0	0	0	0	0	1	0	0	1	1	0	0	0	0	0	1	0	1	1	1	0	0	0
chr1:46216415	chr1	46216216	46216614	46216355	41.85	11	8.903	Exon (uc001cos.4/3652, exon 1 of 10)	3652	uc001cos.4	69	1_TssA	277.236	K562	0	0	0	0	1	0	0	1	1	0	0	0	1	0	0	0	0	1	0	1	1	1	0	1	0	0	0	1	0	1	1	1	1	0	0
chr1:46269228	chr1	46269075	46269381	46269273	32.551	27.6	8.903	Promoter	23139	uc001cov.3	-56	2_TssFlnk	149.411	K562	0	0	0	1	1	0	0	1	0	0	0	0	1	0	0	0	0	1	0	0	1	1	0	0	0	0	0	1	0	1	1	1	1	0	0
chr1:46598827	chr1	46598446	46599208	46598961	37.342	5	8.903	Promoter	8503	uc001cpc.4	-120	1_TssA	203.381	K562	0	0	0	0	0	0	0	1	0	0	0	0	1	0	0	0	0	1	0	0	1	0	0	0	0	0	0	1	0	1	1	0	0	0	0
chr1:46664071	chr1	46663969	46664173	46664033	14.422	13.7	8.903	Exon (uc001cpe.3/55624, exon 1 of 22)	55624	uc001cpe.3	49	2_TssFlnk	160.441	K562	0	0	0	1	1	0	0	1	0	0	0	0	0	0	0	0	0	0	0	1	0	0	0	0	0	0	0	0	0	1	1	1	1	0	0
chr1:46713195	chr1	46712982	46713408	46713172	27.158	51	8.903	Promoter	8438	uc001cpl.2	-171	2_TssFlnk	202.123	K562	0	0	0	0	0	0	0	0	0	0	0	0	0	0	0	0	0	0	0	1	1	0	0	0	0	0	0	0	0	0	1	0	0	0	0
chr1:46806348	chr1	46806106	46806590	46806158	25.057	8.4	8.903	Exon (uc001cpr.2/387338, exon 1 of 6)	387338	uc031pmk.1	500	1_TssA	182.347	K562	0	0	0	1	1	0	0	1	0	0	0	0	1	0	0	0	0	1	0	1	1	1	0	1	0	0	0	1	0	1	0	1	1	0	0
chr1:46974596	chr1	46974509	46974683	46974594	17.154	23.3	8.903	Intron (uc001cpw.3/127343, intron 1 of 3)	127343	uc001cpx.3	1929	11_EnhWk	34.175	K562	0	0	0	0	0	0	0	0	0	0	0	0	1	0	0	0	0	0	0	0	0	0	0	0	0	0	0	0	0	0	0	0	0	0	1
chr1:46982954	chr1	46982727	46983182	46982908	17.626	13.3	8.903	Distal Intergenic	127343	uc001cpx.3	10287	4_TssFlnkD	43.3737	K562	0	0	0	0	0	0	0	1	0	0	0	0	1	0	0	0	0	0	0	1	0	0	0	1	0	0	0	1	0	1	0	0	0	0	0
chr1:46985811	chr1	46985600	46986023	46985825	17.531	14.3	8.903	Distal Intergenic	127343	uc001cpx.3	13144	3_TssFlnkU	50.4924	K562	0	0	0	0	0	0	0	1	0	0	0	0	1	0	0	0	0	0	0	0	0	1	0	1	0	0	0	0	0	0	0	0	0	0	0
chr1:47069965	chr1	47069815	47070116	47069960	39.595	39	8.903	Promoter	8569	uc001cqb.4	0	1_TssA	215.964	K562	0	0	0	1	1	0	0	1	0	1	0	0	0	0	0	0	0	1	0	1	1	0	0	0	0	0	0	1	0	1	1	1	1	0	0
chr1:47184913	chr1	47184702	47185124	47184933	41.458	16.5	8.903	Promoter	9813	uc001cqk.4	-178	2_TssFlnk	142.744	K562	0	0	0	0	0	0	0	1	0	0	0	0	1	0	0	0	0	1	0	1	1	1	0	0	0	0	0	1	0	1	1	1	1	1	1
chr1:47647048	chr1	47646590	47647506	47647066	54.142	17	8.903	Distal Intergenic	100874253	uc031pmn.1	2127	10_EnhA2	142.919	K562	1	0	1	1	1	1	0	1	1	0	0	0	1	1	0	1	0	1	0	1	1	1	1	0	1	0	0	1	1	1	1	1	0	0	1
chr1:47698085	chr1	47697899	47698271	47697930	27.679	34.5	8.903	Promoter	6886	uc001cra.1	-194	1_TssA	167.06	K562	0	0	0	1	1	0	0	1	1	0	0	0	1	0	1	0	0	1	0	1	1	1	0	1	1	0	0	1	1	0	1	1	1	0	1
chr1:47799466	chr1	47799310	47799622	47799549	18.034	39	8.903	Promoter	51727	uc001crh.2	-2	1_TssA	195.35	K562	0	0	0	0	1	0	0	1	0	0	0	0	1	0	0	0	0	1	0	0	1	1	0	0	0	0	0	0	0	1	1	1	1	0	0
chr1:47903399	chr1	47903116	47903682	47903381	36.95	39	8.903	Exon (uc001crm.3/2306, exon 1 of 1)	2306	uc001crm.3	1711	1_TssA	286.745	K562	0	0	0	1	1	0	0	1	0	0	0	0	1	0	0	1	0	1	0	1	1	0	0	0	0	0	0	1	0	1	1	1	1	0	0
chr1:48937962	chr1	48937859	48938066	48938008	12.478	24.8	8.903	Promoter	54558	uc010omv.2	-87	2_TssFlnk	149.414	K562	0	0	0	0	0	0	0	0	0	0	0	0	0	0	0	0	0	0	0	0	1	0	0	0	0	0	0	0	0	1	1	1	0	0	0
chr1:50799359	chr1	50799235	50799483	50799238	20.189	23.2	8.903	Distal Intergenic	63950	uc010ona.2	87944	3_TssFlnkU	91.3816	K562	0	0	0	0	0	0	0	1	0	0	0	0	1	0	0	0	0	1	0	1	0	0	0	0	0	0	0	1	0	0	0	1	1	0	0
chr1:51425946	chr1	51425699	51426194	51425860	35.091	20.4	8.903	Promoter	11124	uc001cse.1	-11	1_TssA	168.263	K562	0	0	0	1	1	0	0	1	0	0	0	0	1	0	0	0	0	1	0	1	1	1	0	0	0	0	0	1	1	1	1	1	1	1	1
chr1:51434061	chr1	51433765	51434358	51434266	32.258	29.4	8.903	Exon (uc001csf.3/1031, exon 1 of 3)	1031	uc001csf.3	454	1_TssA	217.808	K562	0	0	0	1	0	0	0	1	0	0	0	0	0	0	0	1	0	1	0	0	0	0	0	1	1	0	0	1	0	1	1	0	1	0	0
chr1:51443574	chr1	51443380	51443768	51443628	25.542	18.1	8.903	Distal Intergenic	1031	uc001csg.3	7933	1_TssA	118.742	K562	0	0	0	1	0	0	0	1	0	0	0	0	1	0	0	0	0	1	0	0	0	1	0	0	0	0	0	1	0	1	1	0	1	1	0
chr1:51443961	chr1	51443834	51444089	51443933	32.161	21.1	8.903	Distal Intergenic	1031	uc001csg.3	8320	1_TssA	115.577	K562	0	0	0	0	0	0	0	1	0	0	0	0	1	0	0	1	0	0	0	0	0	1	0	0	0	0	0	1	0	1	1	1	1	0	0
chr1:51702003	chr1	51701792	51702215	51702076	19.013	24.2	8.903	Exon (uc001csi.4/26994, exon 1 of 3)	26994	uc001csi.4	59	1_TssA	132.97	K562	0	0	0	1	1	0	0	1	0	0	0	0	1	0	0	0	0	1	0	1	1	1	0	0	0	0	0	1	0	1	1	1	1	1	0
chr1:51762609	chr1	51762473	51762746	51762594	19.74	17.4	8.903	Intron (uc001csj.3/22996, intron 1 of 6)	22996	uc001csj.3	984	11_EnhWk	51.2631	K562	0	0	0	1	0	0	0	1	1	0	0	0	1	0	0	0	0	1	0	1	1	0	0	1	0	0	0	1	0	1	0	0	1	0	0
chr1:51791802	chr1	51791640	51791964	51791857	10.929	7.7	8.903	Intron (uc010ond.2/22996, intron 1 of 17)	22996	uc001csl.3	-3865	9_EnhA1	34.1401	K562	0	0	0	0	0	0	0	0	0	0	0	0	0	0	0	0	0	1	0	1	0	0	0	0	0	0	0	0	0	1	1	0	0	0	0
chr1:51984873	chr1	51984636	51985111	51984834	21.09	32.4	8.903	Exon (uc001csq.1/2060, exon 1 of 25)	2060	uc001csq.1	121	1_TssA	152.855	K562	0	0	0	0	1	0	0	1	0	0	0	0	1	0	0	0	0	0	0	0	0	1	0	0	0	0	0	1	0	1	1	0	1	0	0
chr1:52082730	chr1	52082627	52082834	52082701	12.769	37.5	8.903	Exon (uc001css.4/114883, exon 4 of 26)	114883	uc009vza.3	185	2_TssFlnk	142.464	K562	0	0	0	0	1	0	0	0	0	0	0	0	1	0	0	0	0	0	0	1	0	1	0	0	0	0	0	1	0	1	1	1	0	0	0
chr1:52195437	chr1	52195065	52195810	52195459	42.734	41.7	8.903	Promoter	114883	uc001csy.3	-48	1_TssA	181.911	K562	0	0	0	0	1	0	0	0	0	0	0	0	0	0	0	0	0	1	0	1	1	1	0	0	0	0	0	0	0	1	1	0	1	0	0
chr1:52344373	chr1	52344241	52344505	52344419	17.545	34.1	8.903	Exon (uc001ctc.4/4898, exon 1 of 33)	4898	uc010ong.1	46	1_TssA	163.035	K562	0	0	0	1	1	0	0	1	0	0	0	0	1	0	1	0	0	1	0	0	1	1	0	0	0	0	0	1	1	1	1	1	0	0	0
chr1:52456374	chr1	52456215	52456534	52456434	30.99	16.1	8.903	Exon (uc001cth.3/5865, exon 1 of 5)	5865	uc001cth.3	61	2_TssFlnk	89.7034	K562	0	0	0	0	1	0	0	1	0	0	0	0	1	0	0	0	0	0	0	1	0	0	0	0	0	0	0	0	0	0	1	0	0	0	0
chr1:52607790	chr1	52607529	52608052	52607811	27.563	7	8.903	Exon (uc001ctn.4/9372, exon 1 of 5)	9372	uc001ctp.4	25	1_TssA	137.642	K562	0	0	0	1	1	0	0	1	0	0	0	0	1	0	0	0	0	1	0	1	1	1	0	0	0	0	0	1	0	1	0	1	1	1	0
chr1:52608215	chr1	52608101	52608329	52608211	14.519	10	8.903	Intron (uc001ctn.4/9372, intron 1 of 4)	9372	uc001ctp.4	450	1_TssA	85.9539	K562	0	0	0	0	0	0	0	0	0	0	0	0	1	0	0	0	0	0	0	1	0	0	0	0	0	0	0	1	0	1	0	1	0	1	0
chr1:52831911	chr1	52831550	52832273	52831930	81.901	15.4	8.903	Promoter	200014	uc001ctq.2	-35	1_TssA	253.898	K562	0	0	0	1	1	0	0	1	0	0	0	0	1	0	0	0	0	1	0	0	1	0	0	0	0	0	0	1	0	1	1	1	1	1	0
chr1:53018520	chr1	53018360	53018681	53018523	10.736	11.4	8.903	Intron (uc001ctx.2/23318, intron 1 of 29)	23318	uc001ctx.2	241	1_TssA	149.14	K562	0	0	0	0	0	0	0	1	0	0	0	0	1	0	0	1	0	0	0	1	0	0	0	1	0	0	0	1	1	1	1	1	1	1	0
chr1:53019295	chr1	53019077	53019513	53019307	22.829	38	8.903	Promoter	23318	uc009vzf.1	-166	1_TssA	94.0702	K562	0	0	0	1	1	0	0	1	0	0	0	0	1	0	0	0	0	0	0	1	0	0	0	0	0	0	0	1	0	1	1	1	0	1	0
chr1:53164039	chr1	53163839	53164239	53164050	33.918	21.7	8.903	Promoter	65260	uc001cui.2	-2	1_TssA	116.879	K562	0	0	0	0	1	0	0	1	0	0	0	0	1	0	0	0	0	1	0	1	0	1	0	1	0	0	0	1	0	1	1	1	1	0	0
chr1:53192260	chr1	53191980	53192541	53192390	44.486	37.4	8.903	Exon (uc009vzg.3/79699, exon 1 of 14)	79699	uc010onj.2	130	1_TssA	124.917	K562	0	0	0	1	1	0	0	1	0	0	0	0	1	0	0	0	0	0	0	0	0	1	0	0	0	0	0	1	0	1	1	1	1	1	1
chr1:53308550	chr1	53308133	53308967	53308344	49.265	39.4	8.903	Exon (uc001cuk.2/440590, exon 1 of 14)	440590	uc001cul.2	368	1_TssA	167.782	K562	0	0	0	1	0	0	0	1	1	0	0	0	1	0	0	0	0	1	0	1	1	1	0	0	0	0	0	1	0	1	1	1	1	1	0
chr1:53662450	chr1	53662317	53662583	53662468	37.538	25	8.903	Exon (uc001cvb.4/1376, exon 1 of 5)	1376	uc001cvb.4	350	1_TssA	144.273	K562	0	0	0	1	1	0	0	1	0	0	0	0	1	0	0	0	0	1	0	1	1	1	0	1	0	0	0	1	0	1	1	1	1	1	0
chr1:53686229	chr1	53685911	53686548	53686224	34.114	20.5	8.903	Intron (uc001cvd.3/54987, intron 1 of 7)	54987	uc001cvd.3	59	1_TssA	226.839	K562	0	0	0	1	1	0	0	1	0	0	0	0	1	0	0	0	0	1	0	1	1	1	0	0	0	0	0	1	0	1	1	1	1	1	0
chr1:53792026	chr1	53791678	53792374	53792067	58.264	16.3	8.903	Intron (uc001cvh.2/7804, intron 2 of 15)	7804	uc001cvh.2	1044	1_TssA	248.095	K562	0	0	0	0	0	0	0	1	0	0	0	0	1	0	0	0	0	0	0	0	1	1	0	0	0	0	0	1	0	1	1	1	1	0	0
chr1:53792902	chr1	53792735	53793069	53792768	12.188	8.2	8.903	Intron (uc001cvh.2/7804, intron 1 of 15)	7804	uc001cvh.2	168	3_TssFlnkU	52.3508	K562	0	0	0	0	0	0	0	0	0	0	0	0	0	0	0	0	0	1	0	0	0	0	0	0	0	0	0	1	0	0	0	1	0	0	0
chr1:54204951	chr1	54204735	54205167	54204898	40.968	16.7	8.903	Distal Intergenic	148979	uc001cvr.1	-5075	2_TssFlnk	140.985	K562	0	0	0	0	0	0	0	1	0	0	0	0	0	0	0	0	0	0	0	0	1	0	0	0	0	0	0	0	0	0	1	0	0	0	0
chr1:54304016	chr1	54303718	54304315	54304071	11.994	8.8	8.903	Exon (uc001cvs.3/55706, exon 1 of 18)	55706	uc001cvs.3	208	1_TssA	241.833	K562	0	0	0	1	0	0	0	1	1	0	0	0	1	0	0	0	0	1	0	1	1	0	0	0	0	0	0	1	0	1	0	1	1	0	0
chr1:54355544	chr1	54355397	54355692	54355587	24.281	39.9	8.903	Promoter	54432	uc001cvy.3	-58	1_TssA	84.8383	K562	0	0	0	0	0	0	0	0	0	0	0	0	1	0	0	0	0	1	0	1	1	0	0	0	0	0	0	1	0	1	1	1	1	0	0
chr1:54411704	chr1	54411182	54412226	54411726	70.327	41.2	8.903	Promoter	115353	uc001cwj.2	-294	1_TssA	279.866	K562	0	0	0	0	0	0	0	0	0	0	0	0	0	0	0	0	0	0	0	0	0	0	0	0	0	0	0	0	0	0	1	0	1	0	0
chr1:54519127	chr1	54518780	54519474	54518948	31.778	21.7	8.903	Promoter	9528	uc001cwq.3	-17	1_TssA	261.02	K562	0	0	0	1	1	0	0	1	0	1	0	0	1	0	0	0	0	1	0	0	1	0	0	0	0	0	0	1	0	1	0	1	1	0	0
chr1:54739706	chr1	54739583	54739830	54739682	32.746	20.3	8.903	Intron (uc001cxe.4/23648, intron 5 of 17)	51253	uc009vzp.3	73867	4_TssFlnkD	121.701	K562	0	0	0	0	0	0	0	1	0	0	0	0	0	0	0	0	0	1	0	1	0	1	0	1	0	0	0	1	1	1	1	1	0	0	0
chr1:54843114	chr1	54842972	54843257	54843226	15.104	2.9	8.903	Intron (uc001cxe.4/23648, intron 4 of 17)	23648	uc001cxe.4	28953	3_TssFlnkU	73.6688	K562	0	0	0	0	0	0	0	0	0	0	0	0	0	0	0	0	0	0	0	1	0	0	0	1	0	0	0	1	0	1	0	0	0	0	0
chr1:54872188	chr1	54871958	54872419	54872176	26.085	17.8	8.903	Promoter	23648	uc001cxg.4	-121	2_TssFlnk	207.618	K562	0	0	0	1	1	0	0	1	0	0	0	0	1	0	0	0	0	1	0	1	1	0	0	0	0	0	0	1	0	1	0	1	1	0	0
chr1:54930559	chr1	54930303	54930815	54930662	15.787	25.3	8.903	Distal Intergenic	23648	uc001cxg.4	-58492	3_TssFlnkU	92.1137	K562	0	0	0	1	0	1	0	1	0	0	0	0	1	0	0	1	0	1	0	1	0	1	1	1	0	0	0	1	1	1	1	0	0	0	1
chr1:54954062	chr1	54953916	54954209	54954067	21.186	35.9	8.903	Distal Intergenic	26027	uc001cxj.2	-53867	2_TssFlnk	100.553	K562	0	0	0	1	1	0	0	1	0	0	0	0	1	0	0	0	0	1	0	1	1	1	0	1	0	0	0	1	1	1	0	1	1	0	1
chr1:55230305	chr1	55230143	55230467	55230270	23.724	13.2	8.903	Promoter	25973	uc001cxy.3	-80	2_TssFlnk	291.761	K562	0	0	0	0	1	0	0	1	0	0	0	0	0	0	0	0	0	1	0	1	1	0	0	0	0	0	0	0	0	1	1	1	0	0	0
chr1:55352907	chr1	55352727	55353088	55352893	17.643	7.4	8.903	Exon (uc001cyc.1/1718, exon 1 of 9)	1718	uc001cyc.1	13	1_TssA	177.175	K562	0	0	0	0	1	0	0	1	0	0	0	0	1	0	0	0	0	1	0	1	1	0	0	0	0	0	0	1	0	1	1	1	1	0	0
chr1:55487834	chr1	55487727	55487941	55487873	16.275	11.2	8.903	Distal Intergenic	255738	uc010ool.2	-17314	11_EnhWk	40.2652	K562	0	0	0	0	1	0	0	1	0	0	0	1	1	0	0	0	0	1	0	1	1	0	1	0	0	0	0	1	0	1	0	1	0	0	0
chr1:59012458	chr1	59012305	59012612	59012518	21.669	8.7	8.903	Promoter	1600	uc001cyt.1	-13	1_TssA	172.916	K562	0	0	0	0	1	0	0	1	0	1	0	0	0	0	0	0	0	1	0	1	1	1	0	1	1	0	0	1	0	1	1	1	1	0	1
chr1:59165802	chr1	59165659	59165946	59165798	30.818	18.6	8.903	Promoter	114803	uc001czd.3	-56	18_Quies	110.388	K562	0	0	0	1	0	0	0	1	1	0	0	0	1	0	0	0	0	1	0	1	1	1	0	0	0	0	0	1	0	1	1	1	1	0	0
chr1:59249874	chr1	59249701	59250048	59249944	27.971	24.3	8.903	Promoter	3725	uc001cze.3	-90	1_TssA	226.009	K562	0	0	0	1	1	0	0	0	0	0	0	0	1	0	1	0	0	1	0	0	1	0	0	0	0	0	0	0	0	1	0	0	0	0	1
chr1:59281118	chr1	59280962	59281274	59281162	14.519	15.3	8.903	Intron (uc001czf.2/100131060, intron 1 of 3)	100131060	uc010oop.1	30296	1_TssA	68.1996	K562	0	0	0	1	1	0	0	1	0	1	0	0	1	0	0	1	0	1	0	1	1	0	0	0	0	0	0	1	0	1	1	1	0	0	1
chr1:59364906	chr1	59364747	59365066	59364935	12.381	3.5	8.903	Exon (uc001czf.2/100131060, exon 4 of 4)	100131060	uc010oop.1	114084	9_EnhA1	102.77	K562	1	0	1	1	0	1	0	1	0	0	0	0	1	0	0	0	0	1	0	1	1	1	1	0	1	0	0	1	1	1	1	1	0	0	1
chr1:61515756	chr1	61515617	61515896	61515888	24.378	22.7	8.903	Distal Intergenic	4774	uc001czy.3	-27189	3_TssFlnkU	104.898	K562	0	0	0	1	0	0	0	1	0	0	0	0	1	0	0	0	0	1	0	1	1	1	0	1	0	0	0	1	1	0	1	1	1	0	0
chr1:61519697	chr1	61519571	61519823	61519763	21.572	3.8	8.903	Distal Intergenic	4774	uc001czy.3	-23248	1_TssA	53.7638	K562	0	0	1	1	0	0	0	1	0	0	0	0	1	0	0	1	0	1	0	1	0	1	0	0	0	0	0	1	0	1	0	0	1	0	0
chr1:62190797	chr1	62190671	62190923	62190855	23.022	16	8.903	Exon (uc001czz.1/83941, exon 1 of 7)	83941	uc001czz.1	297	1_TssA	93.4157	K562	0	0	0	1	1	0	0	1	0	0	0	0	1	0	1	0	0	1	0	1	1	1	0	0	0	0	0	1	0	1	1	1	1	0	0
chr1:63833232	chr1	63833025	63833439	63833270	44.108	13.5	8.903	Promoter	29929	uc021oof.1	-28	1_TssA	115.01	K562	0	0	0	0	0	0	0	1	0	0	0	0	1	0	0	0	0	1	0	1	1	0	0	0	0	0	0	0	0	1	1	1	1	1	0
chr1:65210688	chr1	65210579	65210797	65210723	16.958	8.3	8.903	Promoter	55225	uc001dbs.2	-89	2_TssFlnk	72.6243	K562	0	0	0	0	1	0	0	0	0	0	0	0	0	0	0	0	0	0	0	0	1	0	0	0	0	0	0	1	0	1	1	0	1	0	0
chr1:65432182	chr1	65431937	65432427	65432252	26.124	33.3	8.903	Exon (uc001dbu.1/3716, exon 1 of 25)	3716	uc001dbu.1	4	1_TssA	167.589	K562	0	0	0	1	0	0	0	1	0	0	0	0	1	0	0	0	0	0	0	1	0	1	0	0	0	0	0	1	0	1	1	1	1	1	0
chr1:65720045	chr1	65719860	65720230	65720086	20.679	10.5	8.903	Promoter	9829	uc001dcc.1	-102	1_TssA	138.842	K562	0	0	0	1	0	0	0	1	0	0	0	0	1	0	0	0	0	1	0	1	1	0	0	0	0	0	0	0	0	1	1	1	1	0	0
chr1:65886113	chr1	65885669	65886558	65886110	65.585	47.4	8.903	Promoter	3953	uc001dcg.3	-17	2_TssFlnk	292.196	K562	0	0	0	0	0	0	0	0	0	0	0	0	0	0	0	0	0	0	0	0	0	0	0	0	0	0	0	0	0	1	0	0	0	0	0
chr1:67390598	chr1	67390467	67390730	67390595	39.693	17	8.903	Exon (uc001dda.5/57708, exon 1 of 5)	57708	uc010opg.1	21	1_TssA	152.616	K562	0	0	0	0	1	0	0	1	0	1	0	0	0	0	0	0	0	1	0	1	1	0	0	0	0	0	0	1	0	1	1	1	1	0	0
chr1:67391026	chr1	67390835	67391218	67390866	18.425	21.6	8.903	Intron (uc001dda.5/57708, intron 1 of 4)	57708	uc010opg.1	449	1_TssA	234.947	K562	0	0	0	1	0	0	0	1	0	0	0	0	1	0	0	1	0	0	0	1	0	0	0	1	0	0	0	1	0	1	1	1	1	0	0
chr1:67395934	chr1	67395649	67396219	67395898	26.901	11.6	8.903	Exon (uc001ddi.2/57708, exon 1 of 14)	57708	uc001ddj.1	9	2_TssFlnk	157.441	K562	0	0	0	1	0	1	0	1	0	0	0	0	1	0	0	0	0	1	0	1	1	1	1	0	1	0	0	0	1	1	1	1	1	1	1
chr1:67519970	chr1	67519827	67520113	67519940	13.061	12.4	8.903	Exon (uc001ddk.2/23169, exon 1 of 12)	23169	uc001ddk.2	109	1_TssA	80.5592	K562	0	0	0	0	0	0	0	0	0	0	0	0	0	0	0	0	0	1	0	0	1	1	0	0	0	0	0	0	0	1	1	1	1	1	0
chr1:68150851	chr1	68150614	68151089	68150975	36.265	10.3	8.903	Promoter	1647	uc001ddz.2	-8	1_TssA	260.16	K562	0	0	0	1	0	0	0	1	0	0	0	1	1	0	0	0	0	1	0	1	1	1	0	0	0	0	0	1	0	1	1	1	0	0	0
chr1:68962869	chr1	68962704	68963035	68962918	17.349	43.5	8.903	Promoter	55635	uc001dem.4	-71	1_TssA	172.313	K562	0	0	0	0	1	0	0	1	0	0	0	0	1	0	0	0	0	1	0	1	1	0	0	0	0	0	0	1	0	1	0	1	1	0	0
chr1:70687109	chr1	70686946	70687273	70687168	13.449	9.8	8.903	Promoter	9295	uc001deu.2	-35	1_TssA	131.183	K562	0	0	1	1	1	0	0	1	1	0	0	0	1	0	0	0	0	1	0	1	1	1	0	0	0	0	0	1	0	1	1	1	1	1	0
chr1:71513533	chr1	71513413	71513653	71513554	24.117	18.8	8.903	Promoter	5733	uc001dfq.3	-43	1_TssA	128.661	K562	0	0	0	1	0	0	0	1	0	0	0	0	1	0	0	0	0	0	0	1	0	1	0	0	0	0	0	1	0	1	1	1	1	1	0
chr1:76190318	chr1	76190111	76190526	76190312	24.766	29.9	8.903	Exon (uc010orc.1/34, exon 1 of 6)	34	uc010orf.2	276	1_TssA	226.788	K562	0	0	0	1	0	0	0	1	0	0	0	0	1	0	0	0	0	1	0	1	1	1	0	0	0	0	0	1	0	1	1	1	1	0	0
chr1:78149133	chr1	78148921	78149346	78148972	29.723	17.8	8.903	Promoter	26009	uc001dhr.3	-30	1_TssA	124.723	K562	0	0	0	1	1	0	0	1	0	0	0	0	1	0	0	0	0	1	0	1	1	1	0	0	1	0	0	1	0	0	1	1	1	1	1
chr1:78225576	chr1	78225404	78225749	78225557	32.161	19.9	8.903	Promoter	23032	uc001dhw.4	-13	1_TssA	112.007	K562	0	0	0	1	1	0	0	1	0	0	0	0	0	0	0	0	0	1	0	1	1	1	0	0	0	0	0	1	0	1	0	0	1	0	0
chr1:84543577	chr1	84543403	84543751	84543592	23.506	12	8.903	Promoter	5567	uc001dji.3	-167	1_TssA	104.059	K562	0	0	0	0	0	0	0	1	0	0	0	0	1	0	0	0	0	1	0	1	1	1	0	0	0	0	0	0	0	1	1	1	1	0	0
chr1:84972137	chr1	84971772	84972502	84972162	36.324	11.6	8.903	Exon (uc001djw.4/2787, exon 1 of 4)	2787	uc001djw.4	124	1_TssA	210.194	K562	0	0	0	1	0	0	0	1	0	0	0	0	1	0	1	0	0	1	0	1	1	0	0	1	1	0	0	1	0	1	1	1	1	0	1
chr1:85039982	chr1	85039791	85040174	85040164	21.959	45.6	8.903	Exon (uc001dkc.3/1486, exon 1 of 7)	1486	uc001dkc.3	121	1_TssA	125.409	K562	0	0	0	1	1	0	0	1	0	0	0	0	1	0	0	0	0	0	0	0	0	1	0	0	0	0	0	1	0	1	1	1	1	0	0
chr1:85086708	chr1	85086561	85086855	85086788	13.352	29.5	8.903	Distal Intergenic	439927	uc010ory.1	10720	1_TssA	143.447	K562	0	0	0	0	0	0	0	1	0	0	0	0	1	0	0	0	0	1	0	1	1	1	0	0	0	0	0	1	0	1	1	0	1	1	1
chr1:85156192	chr1	85155861	85156523	85156174	48.629	43.8	8.903	Promoter	117178	uc009wci.3	-42	2_TssFlnk	175.587	K562	0	0	0	1	0	0	0	1	0	0	0	0	1	0	0	0	0	1	0	0	1	0	0	0	0	0	0	1	0	1	1	1	1	0	0
chr1:85666596	chr1	85666133	85667059	85666566	35.678	8.3	8.903	Exon (uc009wcm.3/84144, exon 1 of 7)	84144	uc009wcm.3	131	1_TssA	128.765	K562	0	0	0	0	0	0	0	1	0	0	0	0	1	0	0	0	0	0	0	0	1	1	0	0	0	0	0	1	0	1	1	1	1	1	0
chr1:85725360	chr1	85725182	85725538	85725394	22.839	22.1	8.903	Promoter	148423	uc009wcn.3	-6	1_TssA	88.6868	K562	0	0	0	1	1	0	0	1	1	0	0	0	1	0	0	0	0	1	0	1	1	1	0	0	0	0	0	1	0	1	1	1	1	0	1
chr1:85742302	chr1	85742087	85742517	85742122	68.054	14.4	8.903	Exon (uc021ope.1/646626, exon 1 of 2)	646626	uc001dla.2	262	1_TssA	258.416	K562	0	0	0	0	1	0	0	1	0	0	0	0	1	0	0	0	0	1	0	1	1	0	0	0	0	0	0	1	0	1	1	1	1	0	0
chr1:87380191	chr1	87380007	87380376	87380213	14.422	6.4	8.903	Promoter	9403	uc021opi.1	-85	1_TssA	152.594	K562	0	0	0	0	0	0	0	0	0	0	0	0	0	0	0	0	0	0	0	1	1	0	0	0	0	0	0	0	0	1	1	0	0	0	0
chr1:89149913	chr1	89149709	89150117	89149814	35.58	27	8.903	Promoter	5586	uc001dmn.3	-8	2_TssFlnk	183.871	K562	0	0	0	1	1	0	0	1	0	0	0	0	1	0	0	0	0	1	0	1	1	1	0	0	0	0	0	1	0	1	0	1	1	0	0
chr1:89458514	chr1	89458090	89458939	89458513	57.376	49.7	8.903	Exon (uc001dmp.2/56267, exon 1 of 14)	494115	uc001dms.3	128	1_TssA	181.879	K562	0	0	0	0	0	0	0	0	0	0	0	0	1	0	0	0	0	0	0	1	1	1	0	1	0	0	0	1	0	1	1	1	0	0	1
chr1:89990324	chr1	89990225	89990424	89990339	16.275	28	8.903	Promoter	23507	uc001dnh.3	-72	1_TssA	154.633	K562	0	0	0	1	1	0	0	1	0	0	0	0	1	0	1	1	0	1	0	0	1	1	0	0	0	0	0	1	0	1	1	1	1	1	1
chr1:90286479	chr1	90286322	90286636	90286408	10.543	23.1	8.903	Promoter	55144	uc001dnm.3	-93	1_TssA	93.0621	K562	0	0	0	0	1	0	0	0	0	0	0	0	1	0	0	1	0	1	0	0	1	0	0	0	0	0	0	1	0	1	1	1	1	0	0
chr1:90460615	chr1	90460460	90460770	90460587	24.412	16.1	8.903	Promoter	284695	uc001dnp.4	-62	1_TssA	241.346	K562	0	0	0	0	1	0	0	1	0	0	0	0	1	0	0	0	0	1	0	1	1	0	0	0	0	0	0	1	0	1	1	1	1	1	0
chr1:91317103	chr1	91316933	91317273	91317134	15.396	21	8.903	Exon (uc001dnu.2/uc001dnu.2, exon 1 of 2)	343472	uc001dns.3	-134310	1_TssA	120.447	K562	0	0	0	1	0	0	0	1	0	0	0	0	1	0	0	0	0	1	0	1	1	1	0	0	0	0	0	1	0	1	1	1	1	0	0
chr1:91487719	chr1	91487507	91487932	91487731	25.639	14.4	8.903	Exon (uc001dnw.3/84146, exon 1 of 6)	84146	uc001dnw.3	92	1_TssA	140.52	K562	0	0	0	0	1	0	0	1	0	0	0	0	0	0	0	0	0	1	0	1	1	1	0	0	0	0	0	1	0	1	1	1	1	0	0
chr1:91870025	chr1	91869797	91870253	91869939	35.58	5.5	8.903	Intron (uc001doa.4/164045, intron 1 of 38)	164045	uc001doa.4	400	1_TssA	168.213	K562	0	0	0	0	0	0	0	1	0	0	0	0	1	0	0	1	0	1	0	1	1	0	0	1	0	0	0	1	0	1	1	1	1	1	0
chr1:92764448	chr1	92764179	92764718	92764537	12.284	9.2	8.903	Promoter	79871	uc001dot.2	-73	1_TssA	150.486	K562	0	0	0	1	1	0	0	1	0	0	0	0	1	0	0	1	0	1	0	1	1	1	0	0	0	0	0	1	0	1	1	1	1	1	0
chr1:93250732	chr1	93250462	93251002	93250734	33.43	19.7	8.903	Intron (uc001dox.3/7813, intron 1 of 17)	7813	uc001dox.3	7228	1_TssA	166.386	K562	0	0	0	0	0	0	0	1	0	0	0	0	1	0	0	0	0	0	0	1	1	0	1	0	0	0	0	1	0	1	0	1	1	0	0
chr1:93646094	chr1	93645836	93646352	93646077	43.421	26.5	8.903	Exon (uc001dpn.3/50999, exon 1 of 4)	50999	uc001dpn.3	151	1_TssA	236.443	K562	0	0	0	1	1	0	0	1	0	0	0	0	1	0	0	0	0	1	0	1	1	1	0	0	0	0	0	1	0	1	1	1	1	0	0
chr1:93811379	chr1	93811257	93811501	93811410	17.339	33.3	8.903	Promoter	100131564	uc001dpt.2	-12	1_TssA	83.7405	K562	0	0	0	1	1	0	0	1	0	0	0	0	1	0	0	1	0	1	0	0	1	1	0	1	0	0	0	1	0	1	1	1	1	0	0
chr1:94375180	chr1	94374995	94375365	94375082	40.183	28.5	8.903	Promoter	2730	uc031pnc.1	-169	2_TssFlnk	188.643	K562	0	0	0	1	1	0	0	1	0	0	0	0	1	0	0	0	0	1	0	1	1	0	1	0	0	0	0	1	0	1	1	1	1	0	1
chr1:94883720	chr1	94883552	94883888	94883688	18.132	37.8	8.903	Promoter	5825	uc001dqm.4	-212	1_TssA	162.106	K562	0	0	0	0	1	0	0	1	0	0	0	0	1	0	0	0	0	1	0	1	1	1	0	1	0	0	0	1	0	1	0	1	1	0	0
chr1:95583032	chr1	95582923	95583142	95583018	17.545	10.1	8.903	Exon (uc001drb.3/148534, exon 1 of 7)	148534	uc001drb.3	139	1_TssA	103.538	K562	0	0	0	0	0	0	0	1	0	0	0	0	0	0	0	1	0	0	0	1	0	0	0	0	0	0	0	1	0	1	1	1	1	1	0
chr1:95699684	chr1	95699459	95699910	95699653	19.067	27.8	8.903	Promoter	100527978	uc009wdt.3	-26	2_TssFlnk	162.008	K562	0	0	0	1	1	0	0	1	0	0	0	0	1	0	0	0	0	1	0	1	1	1	0	0	0	0	0	1	0	1	1	1	1	1	0
chr1:98386547	chr1	98386463	98386631	98386608	12.284	38.8	8.903	Exon (uc001drv.3/1806, exon 1 of 23)	1806	uc001drv.3	67	2_TssFlnk	73.5803	K562	0	0	0	0	0	0	0	1	0	0	0	0	0	0	0	0	0	0	0	0	0	0	0	0	0	0	0	1	0	1	1	0	0	0	0
chr1:100315703	chr1	100315469	100315938	100315623	26.295	28.3	8.903	Exon (uc001dsi.1/178, exon 1 of 34)	178	uc001dsi.1	64	1_TssA	129.93	K562	0	0	0	1	1	0	0	1	1	0	0	0	1	0	0	1	0	1	0	1	0	0	0	0	0	0	0	1	0	1	1	1	1	0	0
chr1:100503636	chr1	100503536	100503737	100503597	16.47	27.1	8.903	Promoter	64645	uc001dst.3	-152	1_TssA	131.836	K562	0	0	0	1	1	0	0	1	0	0	0	0	1	0	0	0	0	1	0	1	1	1	0	0	0	0	0	1	0	1	1	1	1	1	0
chr1:100598394	chr1	100598157	100598631	100598498	11.606	9	8.903	Exon (uc001dsu.3/163786, exon 1 of 17)	163786	uc001dsu.3	116	1_TssA	119.37	K562	0	0	0	1	0	0	0	1	0	0	0	0	1	0	1	0	0	0	0	1	1	1	0	1	0	0	0	1	0	1	1	1	1	0	0
chr1:100715483	chr1	100715356	100715610	100715579	41.458	3.5	8.903	Promoter	1629	uc021oqo.1	-75	1_TssA	157.761	K562	0	0	0	0	0	0	0	0	0	0	0	0	1	0	0	0	0	0	0	1	1	0	0	1	0	0	0	1	0	1	1	1	0	0	0
chr1:100817875	chr1	100817710	100818041	100817899	11.8	34.3	8.903	Promoter	8556	uc009wec.1	-147	1_TssA	133.911	K562	0	0	0	1	1	0	0	0	0	0	0	0	0	0	0	0	0	1	0	0	1	0	0	0	0	0	0	1	0	1	1	1	1	0	0
chr1:108743019	chr1	108742769	108743270	108743062	36.363	11.8	8.903	Promoter	29957	uc001dvn.5	-40	1_TssA	146.984	K562	0	0	0	0	0	0	0	1	0	0	0	0	0	0	0	0	0	1	0	1	1	0	0	0	0	0	0	1	0	1	0	1	1	0	0
chr1:109289244	chr1	109289067	109289421	109289265	31.478	36.4	8.903	Promoter	6814	uc021oqz.1	-40	1_TssA	185.187	K562	0	0	0	1	1	0	0	1	0	0	0	0	1	0	0	0	0	1	0	1	1	1	0	0	0	0	0	1	0	1	1	0	1	0	0
chr1:109419601	chr1	109419345	109419857	109419522	36.559	5.9	8.903	Promoter	29899	uc010ovc.2	-1	1_TssA	143.194	K562	0	0	0	0	1	0	0	1	0	0	0	0	1	0	0	0	0	1	0	1	1	1	0	0	0	0	0	1	0	1	1	1	1	1	0
chr1:109505956	chr1	109505741	109506171	109505952	23.603	13.2	8.903	Intron (uc010ovb.3/254268, intron 1 of 11)	23155	uc001dwf.2	164	1_TssA	205.159	K562	0	0	0	1	0	0	0	1	0	0	0	0	1	0	0	0	0	1	0	1	1	1	0	0	0	0	0	1	0	1	1	1	1	1	1
chr1:109584792	chr1	109584499	109585086	109584863	50.4	34.7	8.903	Exon (uc001dwi.3/22911, exon 1 of 15)	22911	uc001dwi.3	57	1_TssA	158.877	K562	0	0	0	1	1	0	0	1	0	1	0	0	1	0	0	0	0	1	0	1	1	0	0	0	0	0	0	1	0	1	1	1	1	0	0
chr1:109756447	chr1	109756265	109756630	109756439	43.323	14.6	8.903	Promoter	6301	uc021orc.1	-67	1_TssA	116.21	K562	0	0	0	0	0	0	0	1	0	0	0	0	0	0	0	0	0	1	0	0	1	1	0	0	0	0	0	0	0	1	1	0	1	0	0
chr1:109792161	chr1	109791923	109792399	109792197	28.847	25.5	8.903	Promoter	1952	uc001dxa.4	-479	9_EnhA1	98.0105	K562	0	0	0	0	0	0	0	1	0	0	0	0	0	0	0	1	0	1	0	1	1	0	0	0	0	0	0	1	0	1	0	0	1	0	0
chr1:109796599	chr1	109796427	109796772	109796482	11.897	6.3	8.903	Intron (uc001dxa.4/1952, intron 1 of 33)	1952	uc001dxa.4	3959	3_TssFlnkU	36.8492	K562	0	0	0	0	0	0	0	1	1	0	0	0	1	0	0	0	0	0	0	0	0	0	0	0	0	0	0	0	0	1	0	0	1	0	0
chr1:109796983	chr1	109796867	109797100	109797032	15.591	27.2	8.903	Intron (uc001dxa.4/1952, intron 1 of 33)	1952	uc001dxa.4	4343	3_TssFlnkU	71.811	K562	0	0	0	0	0	0	0	0	0	0	0	0	1	0	0	0	0	0	0	1	0	0	0	1	0	0	0	1	0	1	1	1	1	0	0
chr1:109797327	chr1	109797184	109797471	109797302	12.769	1.8	8.903	Intron (uc001dxa.4/1952, intron 1 of 33)	1952	uc001dxa.4	4687	3_TssFlnkU	63.9803	K562	0	0	0	0	0	1	0	0	0	0	0	0	1	0	0	0	0	0	0	1	0	0	0	1	0	0	0	0	0	1	1	1	1	0	0
chr1:109806413	chr1	109806250	109806577	109806490	23.506	13.4	8.903	Intron (uc001dxa.4/1952, intron 9 of 33)	1952	uc001dxa.4	13773	11_EnhWk	66.2311	K562	0	0	0	1	1	0	0	1	1	0	0	0	1	0	0	0	0	1	0	1	1	0	0	0	0	0	0	1	0	1	0	1	0	0	0
chr1:109825943	chr1	109825728	109826158	109825874	29.139	36.3	8.903	Promoter	84722	uc001dxj.3	-136	1_TssA	178.036	K562	0	0	0	1	1	0	0	1	0	0	0	0	1	0	0	0	0	1	0	1	1	1	0	1	0	0	0	1	0	1	1	1	1	0	0
chr1:109940643	chr1	109940404	109940883	109940653	38.713	22.1	8.903	Promoter	6272	uc001dxm.2	-81	1_TssA	152.525	K562	0	0	0	0	1	0	0	1	0	0	0	0	1	0	0	0	0	0	0	1	1	0	0	0	0	0	0	0	0	1	1	1	1	0	0
chr1:110009422	chr1	110009283	110009562	110009374	12.867	17.1	8.903	Exon (uc001dxo.2/284612, exon 1 of 5)	284612	uc010ovk.2	323	2_TssFlnk	32.9071	K562	0	0	0	0	0	0	0	1	0	0	0	0	0	0	0	0	0	0	0	0	0	0	0	0	0	0	0	1	0	1	0	0	1	0	0
chr1:110026595	chr1	110026487	110026703	110026513	19.644	45.4	8.903	Exon (uc001dxr.3/127002, exon 1 of 11)	127002	uc001dxr.3	35	2_TssFlnk	125.334	K562	0	0	0	1	1	1	0	1	0	0	0	0	0	0	0	0	0	1	0	0	1	1	0	0	0	0	0	0	0	1	1	1	1	0	0
chr1:110075058	chr1	110074916	110075201	110075032	14.325	12	8.903	Distal Intergenic	83873	uc001dxy.2	-7435	4_TssFlnkD	45.9929	K562	0	0	0	0	0	0	0	1	0	0	0	0	1	0	0	0	0	1	0	1	1	0	0	1	0	0	0	1	0	0	0	1	0	0	0
chr1:110162381	chr1	110162217	110162545	110162437	16.665	35	8.903	Promoter	271	uc001dyb.2	-53	3_TssFlnkU	71.5479	K562	0	0	0	0	0	0	0	1	0	0	0	0	1	0	0	0	0	1	0	1	1	1	0	0	0	0	0	0	0	1	0	1	1	0	0
chr1:110163668	chr1	110163504	110163833	110163715	13.741	10.4	8.903	Exon (uc009wfh.2/271, exon 2 of 19)	271	uc010ovr.1	133	2_TssFlnk	63.6124	K562	0	0	0	0	0	0	0	0	0	0	0	0	0	0	0	0	0	1	0	0	1	0	0	0	0	0	0	1	0	1	1	1	1	0	0
chr1:110183131	chr1	110182957	110183305	110183081	20.126	4.8	8.903	Distal Intergenic	271	uc001dye.1	11183	4_TssFlnkD	30.8066	K562	1	0	0	0	0	0	0	1	0	0	0	0	1	0	0	0	0	0	0	1	0	0	0	0	0	0	0	1	0	0	0	0	0	0	0
chr1:110198894	chr1	110198678	110199111	110198900	18.523	12.2	8.903	Exon (uc009wfi.2/2948, exon 1 of 2)	2948	uc001dyh.2	197	1_TssA	114.695	K562	0	0	0	0	0	0	0	1	0	0	0	0	0	0	0	0	0	1	0	1	1	0	0	0	0	0	0	1	0	1	1	1	1	0	0
chr1:110210640	chr1	110210436	110210845	110210627	54.339	23.6	8.903	Promoter	2946	uc001dyj.3	-3	2_TssFlnk	108.609	K562	0	0	0	0	0	0	0	1	0	0	0	0	0	0	0	0	0	0	0	0	1	0	0	0	0	0	0	1	0	1	1	0	1	0	0
chr1:110365064	chr1	110364874	110365255	110365007	11.123	16	8.903	Distal Intergenic	79574	uc009wfo.2	-58421	3_TssFlnkU	75.9826	K562	1	0	1	0	0	1	0	0	0	0	0	0	1	0	1	0	0	1	0	1	0	0	1	1	1	0	0	0	0	1	1	0	1	0	1
chr1:110366634	chr1	110366548	110366721	110366564	20.777	12.9	8.903	Distal Intergenic	79574	uc009wfo.2	-59991	3_TssFlnkU	73.9918	K562	1	0	1	1	0	1	0	1	1	0	0	0	1	0	0	0	0	1	0	1	0	0	1	0	1	0	0	1	0	1	1	1	1	0	1
chr1:110527271	chr1	110527049	110527493	110527332	32.454	12.4	8.903	Promoter	10768	uc001dyx.3	-115	1_TssA	165.028	K562	0	0	0	1	1	0	0	1	0	0	0	0	0	0	0	0	0	1	0	1	1	0	0	0	0	0	0	1	0	1	1	1	1	0	1
chr1:110577657	chr1	110577542	110577772	110577706	11.413	3.3	8.903	Intron (uc001dyz.1/85369, intron 1 of 20)	85369	uc009wfp.2	435	1_TssA	94.9919	K562	0	0	0	0	0	0	0	1	0	0	0	0	1	0	0	0	0	0	0	0	0	0	0	0	0	0	0	1	0	1	0	1	0	0	0
chr1:110752933	chr1	110752689	110753177	110752923	19.601	16.2	8.903	Promoter	3749	uc001dzf.3	-402	2_TssFlnk	116.481	K562	0	0	0	0	1	0	0	1	0	0	0	0	1	0	0	0	0	0	0	0	0	0	0	0	0	0	0	0	0	1	1	1	1	0	1
chr1:110881102	chr1	110880920	110881284	110881120	36.167	16	8.903	Intron (uc001dzj.3/440600, intron 1 of 3)	440600	uc001dzj.3	690	1_TssA	221.903	K562	0	0	0	1	1	0	0	1	1	0	0	0	1	0	0	0	0	0	0	0	0	1	0	0	0	0	0	1	0	1	1	1	1	0	1
chr1:111682898	chr1	111682560	111683237	111682927	32.063	27.7	8.903	Promoter	128338	uc009wfy.3	-61	1_TssA	108.859	K562	1	0	0	1	0	0	0	1	0	0	0	0	1	0	0	0	0	1	0	1	1	1	1	0	0	0	0	1	0	1	0	1	1	0	0
chr1:111991643	chr1	111991564	111991723	111991630	11.8	40.9	8.903	Promoter	515	uc001ebc.3	-99	1_TssA	130.181	K562	0	0	0	0	1	0	0	0	1	0	0	0	0	0	0	0	0	0	0	1	0	0	0	0	0	0	0	1	0	1	0	1	1	0	0
chr1:111992068	chr1	111991813	111992323	111991878	24.863	12.9	8.903	Promoter	79084	uc021orq.1	-239	1_TssA	159.6	K562	0	0	0	0	0	0	0	0	1	0	0	0	1	0	0	0	0	0	0	1	1	1	0	0	0	0	0	0	0	1	0	1	0	0	0
chr1:112050583	chr1	112050392	112050775	112050519	14.227	6.4	8.903	Intron (uc001ebg.4/140, intron 1 of 5)	140	uc001ebh.4	-3841	3_TssFlnkU	101.169	K562	0	0	0	1	0	0	0	1	0	0	0	0	0	0	0	0	0	1	0	1	0	0	1	0	0	0	0	1	0	1	1	0	1	0	0
chr1:112162569	chr1	112162227	112162911	112162562	50.67	35.6	8.903	Intron (uc001ebi.3/5906, intron 1 of 7)	5906	uc001ebl.3	165	1_TssA	162.794	K562	0	0	0	0	0	0	0	1	0	0	0	0	0	0	0	0	0	0	0	1	0	1	0	0	0	0	0	1	0	1	1	1	1	0	0
chr1:112282099	chr1	112281906	112282293	112282116	34.798	19.1	8.903	Promoter	55924	uc001ebo.2	-54	2_TssFlnk	119.005	K562	0	0	0	0	1	0	0	1	0	0	0	0	1	0	0	0	0	1	0	1	1	0	0	0	0	0	0	1	0	1	0	0	1	0	0
chr1:112298238	chr1	112298085	112298391	112298216	35.385	6.1	8.903	Exon (uc001ebs.3/11218, exon 1 of 11)	11218	uc010owf.2	49	1_TssA	163.928	K562	0	0	0	1	1	1	0	1	1	0	0	0	1	0	0	0	0	1	0	1	1	1	0	0	0	0	0	1	0	1	1	1	1	0	1
chr1:113217095	chr1	113216955	113217235	113217015	12.284	16.3	8.903	Exon (uc001ecl.2/4343, exon 1 of 11)	4343	uc001ecn.3	48	3_TssFlnkU	50.2883	K562	0	0	0	1	1	0	0	1	1	0	0	1	1	0	0	0	1	1	0	1	0	1	0	1	1	0	0	1	0	1	1	1	1	0	1
chr1:113243500	chr1	113243271	113243730	113243475	39.007	14.2	8.903	Downstream (<=300bp)	389	uc001ecp.1	6177	3_TssFlnkU	194.013	K562	1	0	0	1	1	0	0	1	0	0	0	0	1	0	0	0	0	1	0	1	1	1	0	1	1	0	0	1	1	1	1	1	0	0	1
chr1:113247851	chr1	113247636	113248066	113247808	15.494	30.6	8.903	Exon (uc009wgk.1/389, exon 2 of 6)	389	uc001ecp.1	1826	3_TssFlnkU	189.64	K562	0	0	0	0	0	0	0	1	0	0	0	0	1	0	0	0	0	1	0	1	1	0	0	0	0	0	0	1	0	1	1	1	1	0	0
chr1:113249809	chr1	113249611	113250008	113249813	31.868	17.2	8.903	Promoter	389	uc001ecp.1	-132	1_TssA	184.753	K562	0	0	0	0	0	0	0	1	0	0	0	0	0	0	0	0	0	0	0	1	0	1	0	0	0	0	0	0	0	1	1	1	1	0	0
chr1:113258017	chr1	113257810	113258224	113257965	53.157	30.8	8.903	Promoter	333926	uc001ect.1	-68	2_TssFlnk	212.375	K562	0	0	0	0	0	0	0	1	0	0	0	0	0	0	0	0	0	0	0	1	1	0	0	0	0	0	0	0	0	1	1	1	1	0	0
chr1:113498933	chr1	113498680	113499187	113498903	35.776	29.8	8.903	Exon (uc001ecy.3/6566, exon 1 of 5)	6566	uc001ecy.3	41	1_TssA	210.853	K562	1	0	0	1	1	0	0	1	0	0	0	0	1	0	0	0	0	1	0	1	1	1	0	0	0	0	0	1	0	1	1	1	1	1	1
chr1:113615637	chr1	113615336	113615939	113615740	49.216	7.5	8.901	Promoter	9860	uc001edf.1	-193	1_TssA	262.765	K562	0	0	0	1	0	0	0	0	1	0	0	0	1	0	0	0	0	1	0	0	1	0	0	1	0	0	0	1	0	1	0	1	1	0	0
chr1:113616234	chr1	113616077	113616392	113616319	14.325	6	8.901	Exon (uc001edf.1/9860, exon 1 of 18)	9860	uc009wgn.1	404	1_TssA	110.274	K562	0	0	0	1	1	0	0	1	0	1	0	0	1	0	0	0	0	1	0	0	0	0	0	0	0	0	0	1	0	1	1	1	1	0	0
chr1:113932859	chr1	113932570	113933148	113932807	30.308	22.2	8.899	Promoter	260425	uc001edh.3	-615	1_TssA	203.327	K562	0	0	0	0	0	0	0	1	0	0	0	0	0	0	0	0	0	0	0	1	1	0	0	1	0	0	0	0	0	1	1	0	0	0	0
chr1:114301672	chr1	114301463	114301881	114301716	17.447	11.2	8.903	Exon (uc009wgp.1/10745, exon 1 of 18)	10745	uc009wgp.1	104	1_TssA	72.6673	K562	0	0	0	0	1	0	0	0	0	0	0	0	0	0	0	0	0	0	0	0	0	0	0	0	0	0	0	0	0	1	1	1	1	1	0
chr1:114302169	chr1	114302030	114302309	114302207	38.223	3	8.903	Promoter	10745	uc001edn.3	-72	1_TssA	162.033	K562	0	0	0	1	1	0	0	1	0	0	0	0	1	0	0	0	0	1	0	0	0	1	0	0	0	0	0	1	0	1	0	1	1	1	1
chr1:114355068	chr1	114354895	114355242	114355147	27.776	4.3	8.903	Exon (uc001edq.3/54665, exon 1 of 7)	54665	uc001edq.3	1	2_TssFlnk	277.835	K562	0	0	0	1	1	0	0	1	1	0	0	0	1	0	1	0	0	1	0	1	1	1	0	0	0	0	0	1	1	1	1	1	1	0	1
chr1:114447578	chr1	114447157	114447999	114447676	45.655	39.5	8.903	Promoter	10717	uc010owq.2	-54	1_TssA	250.706	K562	0	0	0	0	0	0	0	1	0	0	0	0	0	0	0	0	0	1	0	1	1	0	0	1	0	0	0	1	0	1	1	0	1	0	0
chr1:115212734	chr1	115212606	115212862	115212726	12.672	39.9	8.903	Promoter	163259	uc001efd.1	-3	2_TssFlnk	117.63	K562	0	0	0	0	0	0	0	0	0	0	0	0	0	0	0	0	0	0	0	1	1	0	0	0	0	0	0	0	0	1	0	0	0	0	0
chr1:116915789	chr1	116915566	116916012	116915739	39.203	29	8.903	Promoter	476	uc001egd.2	-5	2_TssFlnk	208.723	K562	0	0	0	1	0	0	0	1	0	1	0	0	1	0	0	0	0	1	0	1	1	1	0	0	0	0	0	1	0	1	1	1	1	1	0
chr1:116916546	chr1	116916422	116916671	116916490	14.909	34.5	8.903	Exon (uc010oww.2/476, exon 1 of 23)	476	uc010oww.2	58	1_TssA	57.0432	K562	0	0	0	0	1	0	0	1	0	0	0	0	1	0	0	0	0	0	0	0	0	0	0	0	0	0	0	1	0	1	1	0	1	0	0
chr1:117047262	chr1	117047098	117047426	117047224	17.154	38.9	8.903	Distal Intergenic	965	uc001ego.1	39963	3_TssFlnkU	94.0275	K562	0	0	1	1	0	1	0	0	0	0	0	0	1	0	1	0	0	1	0	1	0	1	0	1	0	0	0	1	1	1	1	0	1	0	1
chr1:117113386	chr1	117112972	117113800	117113410	44.681	30.4	8.903	Intron (uc001egm.3/965, intron 1 of 5)	965	uc001egm.3	328	1_TssA	118.922	K562	0	0	0	0	0	0	0	0	0	0	0	0	1	0	0	0	0	1	0	0	0	0	0	0	0	0	0	1	0	1	1	0	1	0	0
chr1:117210375	chr1	117210224	117210527	117210374	33.286	37.8	8.903	Exon (uc001egr.2/3321, exon 1 of 11)	3321	uc001egr.2	1	2_TssFlnk	108.865	K562	0	0	1	0	0	0	0	1	0	0	0	0	1	0	0	0	0	1	0	0	0	1	0	0	0	0	0	1	0	1	1	1	1	0	0
chr1:117452727	chr1	117452592	117452862	117452789	11.163	25.5	8.903	Exon (uc001egv.1/5738, exon 1 of 9)	5738	uc001egv.1	39	1_TssA	50.872	K562	0	0	0	0	0	0	0	1	0	0	0	0	1	0	0	1	0	0	0	1	0	0	0	0	0	0	0	1	0	1	1	0	1	0	0
chr1:117602722	chr1	117602588	117602857	117602670	12.964	11.3	8.903	Promoter	8458	uc001egx.1	-226	1_TssA	274.334	K562	0	0	0	0	0	0	0	0	0	0	0	0	0	0	0	0	0	1	0	1	1	0	0	0	0	0	0	1	0	1	0	1	0	0	0
chr1:117664563	chr1	117664256	117664870	117664549	50.241	28.3	8.903	Promoter	80263	uc009whe.2	-153	1_TssA	222.632	K562	0	0	0	1	0	0	0	1	0	0	0	0	1	0	0	0	0	1	0	1	1	0	0	0	0	0	0	1	0	1	1	1	1	0	0
chr1:117909531	chr1	117909387	117909675	117909506	23.527	7.9	8.903	Promoter	10905	uc009whg.1	-553	1_TssA	184.592	K562	0	0	0	1	1	0	0	1	0	0	0	0	0	0	0	0	0	1	0	1	0	1	0	0	0	0	0	1	0	1	1	1	1	1	1
chr1:117910030	chr1	117909940	117910120	117910004	15.982	15.3	8.903	Promoter	10905	uc009whg.1	-54	1_TssA	143.573	K562	0	0	0	0	0	0	0	1	0	0	0	0	0	0	0	1	0	1	0	1	1	0	0	0	0	0	0	1	0	1	1	1	0	1	0
chr1:118148578	chr1	118148328	118148828	118148583	58.084	15.7	8.903	Promoter	54855	uc001ehe.3	-25	1_TssA	180.59	K562	0	0	0	1	1	0	0	1	0	0	0	0	1	0	0	0	0	0	0	0	1	0	0	0	0	0	0	1	0	1	1	1	1	0	0
chr1:118472285	chr1	118472019	118472551	118472033	28.652	8.1	8.903	Exon (uc001ehf.3/54834, exon 1 of 14)	54834	uc001ehf.3	16	1_TssA	138.501	K562	0	0	0	0	1	0	0	0	0	0	0	0	0	0	0	0	0	1	0	1	1	0	0	0	0	0	0	1	0	1	0	1	1	0	0
chr1:144993152	chr1	144992902	144993403	144993290	29.918	42.3	8.898	Intron (uc021ott.2/100288142, intron 53 of 131)	653513	uc001elk.2	1880	8_EnhG2	93.8524	K562	0	0	0	0	0	0	0	0	0	0	0	0	0	0	0	0	0	0	0	0	0	0	0	0	0	0	0	0	0	0	0	0	0	0	0
chr1:144994962	chr1	144994614	144995311	144994909	22.055	3.6	8.898	Exon (uc001elk.2/653513, exon 1 of 4)	653513	uc001elk.2	70	1_TssA	186.45	K562	0	0	0	0	0	0	0	0	0	0	0	0	0	0	0	0	0	0	0	0	0	0	0	0	0	0	0	0	0	0	0	0	0	0	0
chr1:145477245	chr1	145476877	145477613	145477298	25.445	24.6	8.903	Exon (uc001enr.3/128077, exon 1 of 6)	128077	uc001enr.3	161	1_TssA	132.819	K562	0	0	0	0	0	0	0	0	0	0	0	0	0	0	0	0	0	1	0	1	0	0	0	0	0	0	0	0	0	1	1	1	0	0	0
chr1:145516182	chr1	145515931	145516433	145516175	12.575	11.4	8.903	Exon (uc001eny.2/8799, exon 1 of 4)	8799	uc031poe.1	18	1_TssA	113.244	K562	0	0	0	0	0	0	0	0	1	0	0	0	1	0	0	0	0	1	0	1	1	0	0	0	0	0	0	1	0	1	1	1	0	0	0
chr1:145549108	chr1	145548963	145549254	145549107	19.837	47.5	8.903	Promoter	148741	uc010oyx.1	-100	2_TssFlnk	147.543	K562	0	0	0	0	1	0	0	1	0	0	0	0	0	0	0	0	0	0	0	0	1	0	0	0	0	0	0	0	0	1	0	1	0	0	0
chr1:145575211	chr1	145575001	145575422	145575165	36.363	26.1	8.903	Promoter	10401	uc010oyy.1	-78	1_TssA	95.2553	K562	0	0	0	0	1	0	0	1	0	0	0	0	1	0	0	0	0	0	0	1	1	0	0	1	0	0	0	0	0	0	0	1	1	0	0
chr1:145575948	chr1	145575758	145576139	145575952	30.698	33.6	8.903	Promoter	10401	uc001eoc.1	-39	1_TssA	113.249	K562	0	0	0	0	0	0	0	1	0	0	0	0	1	0	0	0	0	1	0	1	1	0	0	0	0	0	0	1	0	1	0	1	1	0	0
chr1:146714228	chr1	146714047	146714410	146714349	31.575	11.4	7.961	Promoter	9557	uc001epm.5	-62	1_TssA	119.935	K562	0	0	0	1	1	0	0	1	0	0	0	0	0	0	0	0	0	1	0	1	1	0	0	0	0	0	0	1	0	1	1	0	0	0	1
chr1:147071688	chr1	147071358	147072018	147071627	36.517	44	8.568	Intron (uc001epq.3/607, intron 1 of 9)	607	uc010ozr.1	-11688	2_TssFlnk	159.406	K562	0	0	0	0	0	0	0	1	0	0	0	0	0	0	0	0	0	1	0	1	0	0	0	0	0	0	0	0	0	1	1	0	0	0	0
chr1:147737170	chr1	147737064	147737276	147737091	14.812	24.4	8.859	Intron (uc001eqe.3/728841, intron 12 of 13)	100847044	uc031pom.1	69507	1_TssA	78.2219	K562	0	0	0	0	0	0	0	0	1	0	0	0	1	0	1	0	0	0	0	1	0	0	0	1	0	0	0	1	0	1	1	1	0	0	1
chr1:149224559	chr1	149224459	149224659	149224585	15.689	28	0.586	Distal Intergenic	388692	uc010pbf.2	-54916	1_TssA	213.183	K562	0	0	0	0	0	0	0	0	0	0	0	0	0	0	0	0	0	0	0	0	0	0	0	0	0	0	0	0	0	0	0	0	0	0	0
chr1:149899651	chr1	149899465	149899837	149899595	19.933	36	8.903	Exon (uc001etk.2/10262, exon 1 of 6)	10262	uc009wll.1	310	1_TssA	76.1231	K562	0	0	0	1	0	0	0	1	0	0	0	0	1	0	0	0	0	0	0	1	1	1	0	0	0	0	0	1	0	1	0	1	1	0	0
chr1:149911137	chr1	149911015	149911260	149911094	22.741	10	8.865	Distal Intergenic	10903	uc010pbo.1	-2347	3_TssFlnkU	37.2646	K562	0	0	0	0	0	0	0	0	0	0	0	0	1	0	0	0	0	1	0	1	0	0	0	1	0	0	0	1	0	1	1	1	1	0	1
chr1:149982702	chr1	149982493	149982912	149982756	25.833	15.1	8.903	Promoter	56957	uc001etn.3	-17	1_TssA	83.9938	K562	0	0	0	1	1	0	0	1	0	0	0	0	1	0	0	1	0	1	0	1	1	1	0	0	0	0	0	1	0	1	1	1	1	0	1
chr1:150135493	chr1	150135413	150135573	150135415	15.201	40.5	8.629	Distal Intergenic	51177	uc001etu.3	8407	1_TssA	139.896	K562	0	0	0	0	0	0	0	0	1	0	0	0	1	0	1	0	0	1	0	1	1	0	0	1	0	0	0	0	0	1	1	0	0	0	1
chr1:150208515	chr1	150208355	150208675	150208497	15.006	15.8	8.876	Promoter	81611	uc010pbw.1	-12	1_TssA	178.514	K562	0	0	0	0	0	0	0	1	1	0	0	0	1	0	1	0	0	1	0	1	1	1	0	0	0	0	0	1	0	1	1	0	1	0	0
chr1:150488193	chr1	150488081	150488305	150488138	23.797	10.3	8.903	Promoter	100874054	uc031pos.1	-39	1_TssA	141.999	K562	0	0	0	0	0	0	0	1	0	0	0	0	1	0	0	0	0	1	0	1	1	0	0	0	0	0	0	1	0	1	0	1	1	0	0
chr1:150521683	chr1	150521281	150522086	150521728	50.573	38.6	8.903	Promoter	54507	uc001euw.3	-214	1_TssA	112.865	K562	0	0	0	0	1	0	0	0	0	0	0	0	1	0	0	0	0	1	0	1	0	0	0	0	0	0	0	0	0	1	1	1	1	1	0
chr1:150533895	chr1	150533678	150534112	150533902	29.528	33.8	8.903	Distal Intergenic	54507	uc009wlx.3	3475	3_TssFlnkU	140.501	K562	0	0	0	1	0	0	0	1	0	0	0	0	0	0	0	0	0	1	0	0	0	0	0	0	0	0	0	1	0	1	1	1	1	0	1
chr1:150534686	chr1	150534474	150534898	150534624	35.972	30.4	8.903	Distal Intergenic	54507	uc009wlx.3	4266	9_EnhA1	75.956	K562	0	0	0	1	0	0	0	1	0	0	0	0	0	0	0	0	0	1	0	0	1	0	0	0	0	0	0	1	1	1	1	1	0	0	0
chr1:150552187	chr1	150552054	150552320	150552254	11.606	28.3	8.903	Exon (uc001euz.3/4170, exon 1 of 3)	4170	uc001euz.3	26	1_TssA	129.596	K562	0	0	0	1	0	0	0	0	0	0	0	0	0	0	0	0	0	1	0	1	1	1	0	0	0	0	0	0	0	1	1	0	1	0	1
chr1:150601770	chr1	150601614	150601927	150601859	23.119	19.6	8.903	Promoter	2029	uc001evf.3	-162	1_TssA	267.218	K562	0	0	0	0	1	0	0	1	0	0	0	0	0	0	0	0	0	1	0	1	1	0	0	0	0	0	0	1	0	1	0	1	1	0	0
chr1:150602179	chr1	150602047	150602312	150602277	33.625	23.9	8.903	Promoter	2029	uc001evi.3	-82	1_TssA	234.222	K562	0	0	0	0	0	0	0	0	0	0	0	0	1	0	1	0	0	1	0	1	1	1	0	0	0	0	0	1	0	1	0	0	0	0	0
chr1:150849225	chr1	150848984	150849466	150849218	51.089	16.4	8.903	Exon (uc001evr.2/405, exon 1 of 22)	405	uc001evr.2	18	1_TssA	160.5	K562	0	0	0	1	0	0	0	1	0	0	0	0	1	0	1	0	0	1	0	1	1	1	0	0	0	0	0	1	0	1	1	0	1	0	0
chr1:150947437	chr1	150947289	150947585	150947436	13.158	27.9	8.903	Exon (uc001evy.3/29956, exon 1 of 11)	29956	uc001evy.3	41	1_TssA	95.6983	K562	0	0	0	1	0	0	0	1	0	0	0	0	1	0	0	0	0	1	0	0	0	1	0	0	0	0	0	0	0	0	1	0	1	0	0
chr1:151032088	chr1	151031882	151032294	151032224	34.603	16.2	8.903	Exon (uc001ewo.3/56882, exon 1 of 6)	56882	uc001ewo.3	36	1_TssA	105.312	K562	0	0	0	1	1	0	0	1	0	0	0	0	1	0	1	0	0	1	0	0	1	1	0	0	0	0	0	1	0	1	1	1	1	0	1
chr1:151043669	chr1	151043532	151043806	151043642	17.838	39.6	8.903	Intron (uc010pcp.1/126626, intron 1 of 6)	126626	uc001ewr.2	590	1_TssA	53.737	K562	0	0	0	1	1	0	0	1	1	0	0	0	1	0	0	0	0	0	0	0	1	1	0	0	0	0	0	1	1	0	1	1	1	0	0
chr1:151119147	chr1	151118967	151119328	151119145	46.761	15.5	8.903	Promoter	10500	uc009wml.2	-8	2_TssFlnk	145.436	K562	0	0	0	0	0	0	0	1	0	0	0	0	1	0	0	0	0	0	0	1	1	0	0	0	0	0	0	0	0	1	1	1	1	0	0
chr1:151162677	chr1	151162582	151162773	151162753	19.355	31.9	8.903	Exon (uc001exe.2/6944, exon 1 of 6)	6944	uc001exe.2	11	1_TssA	91.9019	K562	0	0	1	1	1	0	0	1	0	0	0	0	1	0	0	0	0	1	0	1	1	1	0	0	0	0	0	1	1	1	1	1	1	0	1
chr1:151254694	chr1	151254313	151255076	151254666	33.13	13.8	8.903	Promoter	57592	uc001exq.3	-96	1_TssA	221.999	K562	0	0	0	1	1	0	0	1	0	0	0	0	1	0	0	0	0	1	0	0	1	1	0	0	0	0	0	1	0	1	0	0	0	0	0
chr1:151255437	chr1	151255317	151255558	151255402	11.026	3.5	8.903	Intron (uc001exp.1/57592, intron 1 of 1)	57592	uc009wmo.3	647	1_TssA	34.6821	K562	0	0	0	0	0	0	0	1	0	0	0	0	0	0	0	0	0	0	0	0	0	0	0	0	0	0	0	0	0	0	0	0	1	1	0
chr1:151431969	chr1	151431898	151432040	151431947	12.478	25.7	8.903	Promoter	23126	uc001eyg.2	-29	1_TssA	69.1269	K562	0	0	0	1	1	0	0	1	0	1	0	0	1	0	0	0	0	0	0	1	1	0	0	0	0	0	0	1	0	1	0	0	1	0	1
chr1:151882006	chr1	151881806	151882206	151882035	51.384	20.2	8.903	Exon (uc001ezj.2/117145, exon 1 of 6)	117145	uc001ezj.2	354	1_TssA	181.81	K562	0	0	0	1	0	0	0	1	0	0	0	0	1	0	0	1	0	1	0	1	1	1	0	0	0	0	0	1	0	1	1	1	1	1	0
chr1:152009538	chr1	152009421	152009656	152009550	17.251	16.1	8.903	Promoter	6282	uc001ezn.3	-28	1_TssA	77.6229	K562	0	0	0	0	0	0	0	1	0	0	0	0	1	0	1	0	0	1	0	1	0	1	0	1	0	0	0	1	0	1	1	1	1	0	1
chr1:153517649	chr1	153517576	153517722	153517632	13.741	26.7	8.903	Intron (uc001fby.3/6275, intron 2 of 3)	6275	uc001fby.3	632	4_TssFlnkD	72.0025	K562	0	0	1	0	0	0	0	0	0	0	0	0	1	0	0	0	0	0	0	1	1	0	0	0	0	0	0	0	0	1	1	0	1	0	0
chr1:153539086	chr1	153538961	153539211	153539099	18.132	44.2	8.903	Promoter	6273	uc001fcb.3	-781	3_TssFlnkU	47.6188	K562	1	0	1	1	1	1	0	0	1	0	0	0	1	0	0	0	0	1	0	1	1	1	1	1	1	0	0	1	1	1	1	0	1	0	1
chr1:153606442	chr1	153606264	153606621	153606356	30.015	9.3	8.903	Promoter	26097	uc009woi.2	-15	1_TssA	153.412	K562	0	0	0	1	0	0	0	1	0	0	0	0	0	0	1	0	0	1	0	1	1	0	0	0	0	0	0	1	0	1	0	1	0	0	0
chr1:153700404	chr1	153700144	153700665	153700286	41.36	43.5	8.903	Promoter	65123	uc009wom.3	-144	1_TssA	152.303	K562	0	0	0	0	1	0	0	1	0	0	0	0	0	0	0	0	0	0	0	1	1	0	0	0	0	0	0	0	0	1	1	0	0	0	0
chr1:153895335	chr1	153894999	153895672	153895338	47.569	28.8	8.903	Exon (uc001fdb.4/57459, exon 1 of 11)	57459	uc001fdb.4	115	1_TssA	198.893	K562	0	0	0	0	0	0	0	0	0	0	0	0	0	0	0	0	0	0	0	0	1	0	0	0	0	0	0	0	0	1	1	1	0	0	0
chr1:153919253	chr1	153919102	153919404	153919224	25.639	32	8.903	Promoter	9909	uc001fdd.1	-100	3_TssFlnkU	98.2103	K562	0	0	0	1	1	0	0	1	0	1	0	0	1	0	0	0	0	1	0	1	1	1	0	1	0	0	0	1	0	1	1	0	1	0	0
chr1:153936180	chr1	153936034	153936327	153936248	24.863	6.3	8.903	Promoter	27173	uc010pee.3	-64	1_TssA	121.088	K562	0	0	0	0	1	0	0	1	0	0	0	0	1	0	1	0	0	1	0	1	1	0	0	0	1	0	0	0	0	1	1	0	1	0	0
chr1:153939862	chr1	153939757	153939967	153939942	12.672	16.1	8.903	Exon (uc001fdl.4/27173, exon 1 of 5)	27173	uc001fdl.4	345	1_TssA	111.33	K562	0	0	0	0	1	0	0	1	0	0	0	0	1	0	0	0	0	1	0	1	0	1	0	1	0	0	0	1	0	1	1	1	1	0	1
chr1:154155767	chr1	154155651	154155884	154155868	32.942	16.8	8.903	Promoter	7170	uc031ppo.1	-43	1_TssA	147.097	K562	0	0	0	1	0	0	0	1	0	0	0	0	1	0	0	0	0	1	0	1	1	0	0	1	0	0	0	1	0	1	1	1	1	0	0
chr1:154531392	chr1	154531167	154531618	154531349	24.378	46.3	8.903	Promoter	55585	uc001fff.1	-273	1_TssA	85.6584	K562	0	0	1	1	1	1	0	1	0	0	0	0	1	0	0	0	0	1	0	1	1	1	0	0	0	0	0	1	0	1	1	1	1	0	0
chr1:154933970	chr1	154933884	154934056	154933990	11.994	9.3	8.903	Exon (uc001fft.3/90780, exon 1 of 3)	90780	uc001fft.3	287	1_TssA	111.196	K562	0	0	0	0	1	0	0	0	0	0	0	0	0	0	0	0	0	0	0	0	0	1	0	1	0	0	0	0	0	1	1	1	0	0	0
chr1:154943232	chr1	154943078	154943387	154943181	26.61	18.7	8.903	Promoter	6464	uc001ffw.3	-10	1_TssA	107.258	K562	0	0	0	0	0	0	0	0	0	0	0	0	1	0	0	0	0	0	0	1	0	0	0	1	0	0	0	0	0	0	1	1	1	0	1
chr1:154965939	chr1	154965820	154966059	154965912	13.838	27.1	8.903	Promoter	55891	uc001fgi.3	-122	9_EnhA1	37.7229	K562	0	0	0	0	0	0	0	0	0	0	0	0	1	0	0	0	0	0	0	0	0	0	0	1	0	0	0	0	0	1	1	0	0	0	1
chr1:154973241	chr1	154973074	154973409	154973167	16.958	20.5	8.903	Distal Intergenic	51043	uc001fgj.4	-1864	1_TssA	67.1124	K562	0	0	0	1	0	0	0	1	0	0	0	0	0	0	0	0	0	0	0	0	0	1	0	0	0	0	0	0	0	1	0	0	0	0	0
chr1:154973701	chr1	154973544	154973858	154973701	39.889	4.2	8.903	Distal Intergenic	51043	uc001fgj.4	-1404	1_TssA	118.274	K562	0	0	0	0	0	0	1	1	0	0	0	0	1	0	0	0	0	1	0	0	0	1	0	0	0	0	0	0	0	1	0	0	1	0	0
chr1:154974524	chr1	154974195	154974853	154974443	38.942	42.1	8.903	Promoter	51043	uc001fgj.4	-581	1_TssA	140.292	K562	0	0	0	1	0	0	0	1	0	0	0	0	0	0	0	0	0	1	0	0	1	0	0	0	0	0	0	0	0	1	0	0	1	0	0
chr1:154990015	chr1	154989719	154990312	154989996	31.185	36.9	8.903	Exon (uc001fgj.4/51043, exon 6 of 6)	51043	uc001fgl.4	3092	1_TssA	127.588	K562	0	0	0	1	0	0	0	1	1	0	0	0	1	0	0	1	0	1	0	1	1	0	0	1	1	0	0	1	0	1	1	1	0	1	1
chr1:155023715	chr1	155023512	155023918	155023718	35.776	27.5	8.903	Promoter	8751	uc009wpc.2	-32	2_TssFlnk	113.054	K562	0	0	0	0	0	0	0	0	0	0	0	0	1	0	0	0	0	0	0	1	0	0	0	0	0	0	0	0	0	1	1	1	1	0	0
chr1:155033713	chr1	155033570	155033857	155033801	15.787	45.6	8.903	Intron (uc001fgq.1/8751, intron 18 of 21)	1944	uc010pew.2	-2499	6_TxWk	8.68745	K562	0	0	0	0	0	0	0	0	0	0	0	0	0	0	0	0	0	0	0	0	0	0	0	0	0	0	0	0	0	0	0	0	0	0	0
chr1:155043580	chr1	155043364	155043797	155043606	21.959	14.9	8.903	Intron (uc010pew.2/1944, intron 1 of 4)	100505666	uc021pan.2	-7114	1_TssA	74.7571	K562	0	0	0	0	1	0	0	1	0	0	0	0	1	0	0	0	0	1	0	0	1	0	0	0	0	0	0	0	0	1	1	1	1	0	0
chr1:155057712	chr1	155057342	155058082	155057660	39.816	34.2	8.903	Exon (uc010pew.2/1944, exon 2 of 5)	1944	uc010pex.2	6365	1_TssA	159.962	K562	0	0	0	0	0	0	0	1	0	0	0	0	1	0	0	0	0	0	0	1	0	0	0	0	0	0	0	0	0	1	1	1	1	0	0
chr1:155058438	chr1	155058300	155058576	155058503	11.123	25.9	8.903	Intron (uc010pew.2/1944, intron 3 of 4)	1944	uc010pex.2	7091	4_TssFlnkD	51.3996	K562	0	0	0	0	0	0	0	0	0	0	0	0	0	0	0	0	0	0	0	0	0	0	0	0	0	0	0	0	0	1	0	0	0	0	0
chr1:155100396	chr1	155100152	155100641	155100433	9.676	14.1	8.903	Exon (uc001fhh.3/1942, exon 1 of 5)	1942	uc001fhi.3	48	2_TssFlnk	32.0015	K562	0	0	0	0	1	0	0	1	0	0	0	0	0	0	0	0	0	0	0	1	0	0	0	0	0	0	0	0	0	1	1	0	1	0	0
chr1:155108322	chr1	155108140	155108505	155108285	33.43	34.6	8.903	Exon (uc001fhj.4/55974, exon 1 of 6)	55974	uc001fhl.4	35	1_TssA	150.549	K562	1	0	0	1	1	0	0	1	0	0	0	0	1	0	0	0	0	1	0	1	1	0	0	0	0	0	0	1	0	1	1	1	1	0	0
chr1:155163456	chr1	155163235	155163678	155163471	28.165	5.4	8.901	Promoter	4582	uc001fiw.2	-751	1_TssA	153.327	K562	0	0	0	1	0	0	0	1	1	0	0	0	1	0	1	0	0	1	0	1	1	1	0	1	0	0	0	1	0	1	1	1	1	0	1
chr1:155164634	chr1	155164427	155164842	155164597	16.956	28.1	8.901	Promoter	693235	uc021pas.1	-333	1_TssA	110.652	K562	0	0	0	0	0	0	0	1	0	0	0	0	1	0	0	0	0	1	0	1	1	0	0	0	0	0	0	1	0	1	1	1	1	0	0
chr1:155178789	chr1	155178421	155179157	155178864	26.295	14	8.901	Exon (uc001fjb.3/4580, exon 1 of 8)	7059	uc001fja.2	179	1_TssA	103.575	K562	0	0	0	1	0	0	0	1	0	0	0	0	1	0	0	0	0	1	0	1	0	0	0	0	0	0	1	1	0	1	1	1	1	1	0
chr1:155197391	chr1	155197248	155197534	155197336	33.332	11.1	8.903	Promoter	2630	uc001fjf.4	-67	1_TssA	185.801	K562	0	0	0	1	0	0	0	1	0	0	0	0	1	0	0	0	0	1	0	1	1	0	0	0	0	0	0	0	0	1	1	0	0	0	0
chr1:155225294	chr1	155225080	155225509	155225279	24.609	29.4	8.903	Promoter	10712	uc001fjq.1	-21	1_TssA	83.9134	K562	0	0	0	0	1	0	0	1	1	0	0	0	1	0	0	0	0	1	0	1	0	0	0	1	0	0	0	1	0	1	1	1	1	0	1
chr1:155232105	chr1	155232011	155232200	155232176	11.703	8	8.903	Exon (uc001fjs.3/10067, exon 1 of 9)	10067	uc001fjs.3	70	1_TssA	133.417	K562	0	0	1	0	0	0	0	0	1	0	0	1	1	0	0	0	1	1	0	1	0	0	0	1	1	0	0	1	0	1	1	1	1	0	0
chr1:155243343	chr1	155243190	155243497	155243340	55.324	17.5	8.903	Promoter	1196	uc001fjy.3	-63	1_TssA	150.809	K562	0	0	0	0	1	0	0	1	0	0	0	0	1	0	0	0	0	1	0	1	0	0	0	1	0	0	0	1	0	1	1	1	1	0	0
chr1:155247140	chr1	155246960	155247321	155247153	50.105	21.8	8.903	Promoter	57657	uc010pfz.2	-77	2_TssFlnk	146.65	K562	0	0	0	1	1	0	0	1	0	0	0	0	0	0	0	0	0	1	0	1	0	0	0	1	0	0	0	0	0	1	1	1	0	0	0
chr1:155294383	chr1	155294128	155294639	155294414	29.723	29.6	8.903	Exon (uc001fkn.3/23623, exon 1 of 8)	23623	uc001fkr.3	198	1_TssA	160.691	K562	0	0	0	0	1	0	0	1	0	0	0	0	0	0	0	0	0	0	0	0	1	0	0	0	0	0	0	1	0	1	0	1	1	0	0
chr1:155532488	chr1	155532371	155532605	155532507	15.396	36.5	8.903	Exon (uc010pge.2/645676, exon 1 of 1)	55870	uc009wqr.1	96	1_TssA	115.783	K562	0	0	0	0	0	0	0	1	0	1	0	0	0	0	0	0	0	1	0	0	0	1	0	0	0	0	0	1	0	1	1	1	1	0	0
chr1:155532849	chr1	155532654	155533044	155532789	11.51	17.1	8.903	Promoter	55870	uc009wqr.1	-265	1_TssA	165.741	K562	0	0	0	0	0	0	0	1	0	0	0	0	1	0	0	0	0	1	0	1	1	0	0	0	1	0	0	1	0	1	1	1	1	1	0
chr1:155658495	chr1	155658124	155658866	155658510	15.884	35.2	8.893	Promoter	55249	uc010pgk.2	-49	1_TssA	138.204	K562	0	0	0	1	1	0	0	0	0	0	0	0	1	0	0	0	0	1	0	1	0	1	0	0	0	0	0	1	0	1	1	1	1	0	0
chr1:156023739	chr1	156023568	156023910	156023710	24.572	7.8	8.903	Promoter	56893	uc010pgx.2	-224	1_TssA	142.592	K562	0	0	0	0	1	0	0	1	0	0	0	0	1	0	0	0	0	1	0	0	0	1	0	0	0	0	0	1	0	0	1	0	0	0	0
chr1:156084378	chr1	156084195	156084561	156084395	26.221	28	8.903	Promoter	4000	uc001fng.2	-82	3_TssFlnkU	88.1651	K562	0	0	0	0	0	0	0	0	0	0	0	0	0	0	0	0	0	0	0	1	1	0	0	0	0	0	0	0	0	1	1	1	0	0	0
chr1:156391534	chr1	156391363	156391706	156391674	14.95	24.2	8.903	Intron (uc001fou.1/10485, intron 2 of 6)	407046	uc001foz.1	-1314	1_TssA	59.6201	K562	0	0	0	0	0	0	0	1	0	0	0	0	1	0	0	0	0	1	0	1	1	0	0	0	0	0	0	1	0	1	0	0	1	0	0
chr1:156427194	chr1	156427084	156427305	156427188	29.436	9.6	8.903	Distal Intergenic	10485	uc001fpa.3	-26702	3_TssFlnkU	90.7354	K562	0	0	0	0	1	0	0	1	0	0	0	0	1	0	0	0	0	1	0	1	1	0	0	0	0	0	0	0	0	1	1	1	1	0	1
chr1:156470781	chr1	156470502	156471060	156470778	50.597	28	8.903	Promoter	4209	uc001fpe.2	-148	2_TssFlnk	184.273	K562	0	0	0	1	1	0	0	0	0	0	0	0	0	0	0	0	0	1	0	0	1	1	0	0	0	0	0	0	0	1	0	0	1	0	0
chr1:156561897	chr1	156561699	156562096	156561824	15.787	12.8	8.903	Exon (uc031pqp.1/128240, exon 2 of 2)	128240	uc010php.1	340	1_TssA	69.2249	K562	0	0	0	0	0	0	0	0	0	0	0	0	0	0	0	0	0	0	0	1	0	0	0	0	0	0	0	1	0	1	0	0	0	0	0
chr1:156630129	chr1	156629917	156630341	156630052	22.635	28.8	8.903	Distal Intergenic	10763	uc001fpq.3	17059	1_TssA	150.273	K562	0	0	0	1	0	0	0	1	0	0	0	0	1	0	0	0	0	1	0	0	1	1	0	0	0	0	0	1	0	1	0	0	0	0	1
chr1:156675702	chr1	156675512	156675892	156675696	12.964	41.9	8.903	Promoter	1382	uc021pbi.1	-95	4_TssFlnkD	47.9613	K562	0	0	0	0	0	0	0	1	0	0	0	0	1	0	1	0	0	1	0	1	0	0	0	1	0	0	0	1	0	0	1	0	0	0	0
chr1:156721587	chr1	156721401	156721774	156721559	28.165	38.3	8.903	Promoter	3068	uc001fpy.4	-45	1_TssA	125.388	K562	0	0	0	1	1	0	0	1	0	0	0	0	1	0	0	0	0	1	0	1	1	1	0	0	0	0	0	1	0	1	1	1	1	0	1
chr1:156783942	chr1	156783758	156784126	156783945	14.033	32.5	8.903	Intron (uc001fqc.1/9047, intron 3 of 7)	4914	uc001fqf.1	-1599	3_TssFlnkU	72.4429	K562	0	0	0	1	0	1	0	1	1	0	0	0	1	0	0	0	0	1	0	1	0	0	0	1	0	0	0	0	0	1	1	0	1	0	0
chr1:156884440	chr1	156884316	156884565	156884471	12.964	11.7	8.903	Exon (uc001fqj.1/375033, exon 23 of 23)	149499	uc001fql.2	-5983	8_EnhG2	71.2071	K562	0	0	0	1	0	0	0	0	0	0	0	0	1	0	0	0	0	1	0	1	1	1	0	1	0	0	0	1	1	1	1	0	1	0	1
chr1:156890254	chr1	156889971	156890537	156890313	41.066	13.2	8.903	Promoter	149499	uc001fql.2	-169	2_TssFlnk	74.4337	K562	0	0	0	1	0	0	0	1	1	0	0	0	1	0	0	0	0	1	0	1	1	1	0	0	0	0	0	1	0	1	1	1	0	1	1
chr1:157015668	chr1	157015398	157015939	157015624	29.236	21.9	8.903	Promoter	9826	uc001fqo.3	-507	1_TssA	141.512	K562	0	0	0	0	0	0	0	1	0	0	0	0	1	0	0	0	0	1	0	1	1	1	0	0	0	0	0	1	0	1	1	1	1	1	0
chr1:157108263	chr1	157108055	157108472	157108354	34.798	10.8	8.903	Exon (uc001fqr.2/2117, exon 1 of 5)	2117	uc001fqr.2	119	1_TssA	157.675	K562	0	0	1	1	1	0	0	1	0	0	0	0	1	0	0	1	0	1	0	1	1	1	0	0	0	0	0	1	0	1	1	1	0	0	0
chr1:157125168	chr1	157125032	157125304	157125170	14.909	22.7	8.903	Distal Intergenic	2117	uc001fqt.3	-16786	4_TssFlnkD	53.1507	K562	0	0	0	0	0	0	0	0	0	0	0	0	1	0	0	0	0	1	0	1	0	1	0	0	0	0	0	0	0	1	0	1	0	0	0
chr1:159750650	chr1	159750480	159750821	159750696	27.582	20.1	8.903	Promoter	54935	uc001ftz.1	-108	2_TssFlnk	195.264	K562	0	0	0	1	0	0	0	1	0	0	0	0	1	0	0	0	0	1	0	1	1	0	0	1	0	0	0	0	0	1	1	1	0	0	0
chr1:159895382	chr1	159895275	159895489	159895361	19.405	9.8	8.903	Promoter	8407	uc010piy.2	-51	1_TssA	116.903	K562	0	0	0	1	0	0	0	1	0	0	0	0	1	0	0	0	0	0	0	0	1	0	0	0	0	0	0	1	0	0	1	1	0	0	0
chr1:160001741	chr1	160001590	160001893	160001699	15.591	24.7	8.903	Exon (uc001fuv.1/93183, exon 1 of 1)	93183	uc001fuv.1	41	1_TssA	78.0757	K562	0	0	0	1	1	0	0	1	0	0	0	0	1	0	0	0	0	1	0	1	1	0	0	1	0	0	0	1	0	1	0	1	1	0	0
chr1:160068420	chr1	160068303	160068538	160068420	11.413	5.5	8.903	Exon (uc001fuz.3/93185, exon 1 of 7)	93185	uc001fuz.3	18	2_TssFlnk	79.31	K562	0	0	0	0	1	0	0	0	0	0	0	0	0	0	0	0	0	0	0	0	1	0	0	0	0	0	0	1	0	1	1	0	0	0	0
chr1:160068840	chr1	160068639	160069042	160068829	37.831	44.2	8.903	Promoter	93185	uc009wtf.3	-223	1_TssA	114.618	K562	0	0	0	0	0	0	0	0	0	0	0	0	0	0	0	0	0	0	0	0	0	0	0	0	0	0	0	0	0	0	1	0	0	0	0
chr1:160313140	chr1	160313028	160313252	160313216	24.216	13.5	8.903	Exon (uc009wtk.1/23385, exon 1 of 5)	23385	uc010pjf.2	78	1_TssA	124.64	K562	0	0	0	1	0	0	0	1	0	0	0	0	1	0	0	0	0	1	0	1	1	1	0	0	0	0	0	1	0	1	1	1	1	0	0
chr1:160370208	chr1	160370133	160370283	160370235	14.812	18.8	8.903	Promoter	57216	uc001fwb.2	-22	2_TssFlnk	35.4735	K562	0	0	0	1	1	0	0	1	1	0	0	0	0	0	0	0	0	0	0	1	0	0	0	1	0	0	0	1	0	1	1	0	0	0	0
chr1:160990573	chr1	160990418	160990728	160990594	29.723	8.3	8.903	Intron (uc010pjv.2/50848, intron 1 of 8)	50848	uc010pjv.2	328	1_TssA	102.993	K562	1	0	0	1	0	0	0	1	0	0	0	0	1	0	1	0	0	1	0	1	0	1	0	0	1	0	0	1	1	1	1	0	1	0	1
chr1:160991077	chr1	160990903	160991251	160991098	28.263	23.3	8.903	Exon (uc009wtt.3/50848, exon 1 of 10)	50848	uc009wtt.3	55	1_TssA	189.78	K562	0	0	0	0	0	0	0	0	0	0	0	0	1	0	0	0	0	1	0	1	1	0	0	0	0	0	0	0	0	1	0	1	0	0	0
chr1:161136172	chr1	161135754	161136591	161135754	22.829	17.8	8.903	Promoter	5498	uc001fyg.2	-8	1_TssA	221.173	K562	0	0	0	0	1	0	0	1	1	0	0	0	1	0	0	0	0	1	0	1	1	0	0	0	0	0	0	1	0	1	1	1	1	0	0
chr1:161147462	chr1	161147272	161147652	161147309	31.185	36.7	8.903	Exon (uc001fyi.2/5498, exon 11 of 11)	8703	uc001fyq.2	295	1_TssA	155.999	K562	0	0	0	0	1	0	0	1	0	0	0	0	1	0	0	0	0	0	0	1	1	0	1	0	0	0	0	1	0	1	1	1	1	0	0
chr1:161276062	chr1	161275885	161276239	161276039	30.795	22.7	8.903	Intron (uc001gaf.4/4359, intron 4 of 5)	4359	uc001gaf.4	3699	1_TssA	71.2375	K562	0	0	0	0	0	0	0	0	0	0	0	0	0	0	0	0	0	0	0	1	1	0	0	0	0	0	0	1	0	1	0	1	0	0	0
chr1:161359956	chr1	161359728	161360185	161359974	21.955	33	8.903	Distal Intergenic	257177	uc001gal.4	-22284	2_TssFlnk	125.055	K562	0	0	0	0	0	0	0	0	0	0	0	0	0	0	0	0	0	0	0	0	0	0	0	0	0	0	0	0	0	0	1	0	0	0	0
chr1:161696780	chr1	161696684	161696876	161696874	17.243	45.7	8.903	Exon (uc001gbh.3/127943, exon 7 of 8)	127943	uc001gbn.4	1079	1_TssA	168.77	K562	0	0	0	1	1	0	0	1	0	0	0	0	0	0	0	0	0	1	0	1	0	1	0	0	0	0	0	1	0	1	1	1	1	1	0
chr1:161719943	chr1	161719760	161720126	161719980	15.787	9.3	8.903	Intron (uc001gbo.3/11266, intron 1 of 5)	11266	uc001gbo.3	363	1_TssA	161.664	K562	0	0	0	1	1	0	0	1	0	1	0	0	1	0	0	0	0	1	0	1	1	1	0	0	0	0	0	0	0	1	1	1	1	0	0
chr1:162531497	chr1	162531038	162531956	162531453	50.865	27.1	8.903	Exon (uc001gce.4/6675, exon 1 of 10)	6675	uc001gce.4	202	1_TssA	253.24	K562	0	0	0	1	1	0	0	1	0	0	0	0	1	0	0	0	0	1	0	1	1	1	0	0	0	0	0	1	0	1	1	1	1	0	1
chr1:165600441	chr1	165600283	165600600	165600465	31.673	14.2	8.903	Exon (uc001gdf.3/4259, exon 1 of 6)	4259	uc001gdf.3	332	1_TssA	199.952	K562	0	0	0	0	1	0	0	1	0	0	0	0	0	0	0	0	0	0	0	0	1	0	0	0	0	0	0	1	0	1	1	1	1	0	0
chr1:165667885	chr1	165667700	165668071	165667853	23.506	23.1	8.903	Exon (uc001gdh.1/223, exon 1 of 11)	223	uc001gdh.1	14	1_TssA	147.545	K562	0	0	0	0	0	0	0	0	0	0	0	0	0	0	0	0	0	0	0	1	1	0	0	0	0	0	0	0	0	1	1	1	0	0	0
chr1:165797191	chr1	165797023	165797360	165797354	12.964	34.1	8.903	Promoter	54499	uc001gdn.4	-200	1_TssA	171.703	K562	1	0	1	1	1	0	0	1	0	0	0	0	1	0	0	1	0	1	0	0	0	1	0	0	0	0	0	1	0	0	1	1	0	1	0
chr1:166808598	chr1	166808386	166808811	166808640	34.212	21	8.903	Promoter	57645	uc010ple.1	-125	1_TssA	130.871	K562	1	0	0	1	0	0	0	1	0	0	0	0	1	0	0	0	0	1	0	1	1	0	0	0	0	0	0	1	0	1	1	1	1	1	0
chr1:166845102	chr1	166844977	166845228	166845080	18.971	21.3	8.903	Intron (uc001gdw.3/117143, intron 1 of 7)	117143	uc001gdw.3	551	1_TssA	86.4302	K562	0	0	0	0	0	0	0	0	0	0	0	1	1	0	0	1	0	0	0	0	0	0	0	0	0	0	0	1	0	1	0	0	1	1	0
chr1:167189913	chr1	167189803	167190023	167189956	40.771	7.6	8.903	Promoter	5451	uc010plg.2	-152	2_TssFlnk	194.465	K562	0	0	0	1	1	0	0	1	0	0	0	0	0	0	0	0	0	1	0	1	1	0	0	0	0	0	0	0	0	0	0	1	1	0	0
chr1:167522857	chr1	167522532	167523183	167522872	37.538	10.9	8.903	Exon (uc001gel.3/8804, exon 1 of 4)	8804	uc001gel.3	198	1_TssA	166.693	K562	0	0	0	1	0	0	0	1	0	0	0	0	1	0	0	0	0	1	0	1	0	0	0	0	0	0	0	1	0	1	0	1	1	1	0
chr1:167597399	chr1	167597105	167597693	167597288	29.723	35.6	8.903	Distal Intergenic	92241	uc001gem.3	-2074	3_TssFlnkU	175.419	K562	0	0	1	1	0	1	0	1	1	0	0	0	1	0	0	0	0	1	0	1	0	1	1	1	1	0	0	1	1	1	1	1	0	0	1
chr1:167683744	chr1	167683527	167683961	167683644	23.216	3.9	8.903	Distal Intergenic	9019	uc001gen.4	-7442	1_TssA	178.865	K562	1	0	0	1	1	0	0	1	0	0	0	0	1	0	0	0	0	1	0	0	1	0	0	0	0	0	0	1	0	1	1	1	1	1	1
chr1:167691129	chr1	167690949	167691309	167691088	32.454	9.2	8.903	Promoter	9019	uc001gen.4	-57	1_TssA	195.41	K562	0	0	0	0	1	0	0	1	0	0	0	0	1	0	0	0	0	0	0	1	1	0	0	0	0	0	0	1	0	1	0	1	1	0	0
chr1:167789545	chr1	167789458	167789632	167789582	17.056	29.4	8.903	Intron (uc009wvj.3/55811, intron 7 of 10)	55811	uc009wvj.3	13769	1_TssA	92.0054	K562	0	0	0	0	0	0	0	0	0	0	0	0	1	0	0	0	0	0	0	1	0	0	0	0	0	0	0	0	0	1	0	0	1	0	1
chr1:167905925	chr1	167905656	167906195	167905817	34.7	14.5	8.903	Exon (uc001gev.3/55827, exon 1 of 20)	55827	uc010plk.2	129	1_TssA	211.727	K562	0	0	0	1	1	0	0	1	1	0	0	0	0	0	0	0	0	0	0	0	0	1	0	0	0	0	0	1	0	1	1	1	0	0	0
chr1:168148177	chr1	168148090	168148264	168148180	10.157	15.2	8.894	Exon (uc001gff.3/261726, exon 1 of 5)	261726	uc001gfg.3	7	1_TssA	214.626	K562	0	0	0	1	1	0	0	1	0	0	0	0	1	0	0	0	0	1	0	0	1	0	0	1	0	0	0	1	0	1	1	1	1	0	1
chr1:168195232	chr1	168195092	168195373	168195105	20.415	4.1	8.903	Promoter	375035	uc001gfi.4	-22	1_TssA	137.352	K562	0	0	0	1	1	0	0	1	0	0	0	0	1	0	0	0	0	1	0	1	1	1	0	0	0	0	0	1	0	1	1	1	1	0	0
chr1:169075449	chr1	169075138	169075760	169075455	37.831	17.7	8.903	Promoter	481	uc001gfr.1	-497	2_TssFlnk	194.914	K562	0	0	0	0	0	0	0	1	0	1	0	0	1	0	0	0	0	0	0	1	1	0	0	0	0	0	0	1	0	1	0	0	1	0	0
chr1:169455269	chr1	169454992	169455546	169455034	41.36	10.3	8.903	Promoter	10560	uc001ggf.4	-62	1_TssA	219.248	K562	0	0	0	1	0	0	0	1	0	0	0	0	1	0	0	0	0	1	0	0	1	1	0	1	0	0	0	1	0	1	0	1	1	0	0
chr1:169862913	chr1	169862643	169863183	169862952	30.236	7.3	8.903	Intron (uc001ggs.3/57147, intron 1 of 13)	57147	uc001ggs.3	186	1_TssA	209.077	K562	0	0	0	1	1	0	0	1	0	0	0	0	0	0	0	0	0	0	0	0	0	0	1	0	0	0	0	0	0	1	1	1	1	0	0
chr1:171711187	chr1	171711057	171711318	171711239	10.35	25.2	8.903	Exon (uc001ghw.2/8674, exon 1 of 9)	8674	uc001ghw.2	191	1_TssA	119.061	K562	0	0	0	1	1	0	0	1	0	0	0	0	1	0	0	0	0	1	0	1	1	1	0	0	0	0	0	1	0	1	1	1	1	0	1
chr1:171810637	chr1	171810425	171810850	171810598	18.327	23.1	8.903	Exon (uc001gid.5/26052, exon 1 of 15)	26052	uc001gif.4	20	2_TssFlnk	98.5395	K562	0	0	0	0	0	0	0	1	0	0	0	0	0	0	0	0	0	0	0	1	1	0	0	0	0	0	0	0	0	0	0	0	0	0	0
chr1:172502161	chr1	172501845	172502478	172502125	55.62	41.4	8.903	Promoter	51430	uc010pmm.1	-98	1_TssA	388.443	K562	0	0	0	1	0	0	0	0	0	0	0	0	1	0	0	0	0	1	0	1	1	0	0	0	0	0	0	1	0	1	1	1	1	1	0
chr1:173446240	chr1	173445997	173446484	173446314	48.826	0	8.903	Exon (uc001gix.1/100506023, exon 1 of 3)	100506023	uc001gix.1	53	1_TssA	201.501	K562	0	0	0	0	1	0	0	1	0	0	0	0	1	0	0	0	0	1	0	0	1	1	0	1	0	0	0	0	0	1	1	1	1	0	1
chr1:173684302	chr1	173684220	173684385	173684372	12.284	5.3	8.903	Intron (uc001gjc.3/27252, intron 1 of 11)	27252	uc010pmr.2	223	1_TssA	187.428	K562	0	0	1	1	1	0	0	1	0	0	0	0	1	0	1	0	0	0	0	1	0	0	0	0	1	0	0	1	0	1	0	1	1	0	0
chr1:173837641	chr1	173837185	173838097	173837592	60.028	26.1	8.903	Intron (uc001gjp.1/84614, intron 1 of 3)	84614	uc009wwp.1	149	1_TssA	312.806	K562	0	0	0	1	1	0	0	1	0	0	0	0	0	0	0	0	0	1	0	0	0	1	0	0	0	0	0	1	0	0	1	1	1	0	0
chr1:173991510	chr1	173991222	173991799	173991517	58.852	17.4	8.903	Distal Intergenic	149041	uc010pmt.2	-29301	1_TssA	189.767	K562	0	0	0	1	0	0	0	1	0	0	0	0	1	0	0	0	0	1	0	1	1	1	0	0	0	0	0	1	0	1	1	1	1	0	1
chr1:174128717	chr1	174128256	174129179	174128628	85.4	18.5	8.903	Exon (uc009wwq.2/9910, exon 1 of 13)	9910	uc001gjx.3	166	1_TssA	252.249	K562	0	0	0	1	1	0	0	1	0	0	0	0	1	0	0	1	0	0	0	0	0	1	0	0	0	0	1	1	0	1	1	1	1	1	0
chr1:174968974	chr1	174968634	174969314	174969031	34.798	40.6	8.903	Exon (uc010pmw.2/27101, exon 1 of 2)	27101	uc001gkj.1	83	1_TssA	311.988	K562	0	0	0	0	0	0	0	0	1	0	0	0	1	0	0	0	0	1	0	0	1	0	0	0	0	0	0	0	0	0	0	0	1	0	0
chr1:174992670	chr1	174992528	174992813	174992622	17.447	35.1	8.903	Promoter	63931	uc009wwr.3	-80	1_TssA	185.961	K562	0	0	0	1	0	0	0	1	1	0	0	0	1	0	0	0	0	1	0	1	1	0	0	1	0	0	0	1	0	1	1	1	1	0	0
chr1:176176555	chr1	176176263	176176847	176176506	17.531	17.5	8.903	Promoter	64326	uc001gkw.1	-186	1_TssA	209.26	K562	0	0	0	1	1	0	0	1	0	0	0	0	1	0	0	0	0	1	0	1	1	1	0	0	0	0	0	1	0	1	1	1	0	0	0
chr1:178995322	chr1	178994810	178995834	178995362	55.718	23.5	8.903	Intron (uc001gmc.3/9917, intron 1 of 7)	9917	uc001gmc.3	249	1_TssA	194.103	K562	0	0	0	0	1	0	0	1	0	0	0	0	0	0	0	0	0	1	0	1	0	0	0	0	0	0	0	0	0	1	1	1	1	1	1
chr1:179051138	chr1	179050984	179051293	179051187	20.287	12.7	8.903	Exon (uc001gmd.3/64222, exon 1 of 6)	64222	uc010pnd.2	27	1_TssA	168.772	K562	0	0	0	1	1	0	0	1	0	0	0	0	1	0	0	1	0	1	0	1	1	0	0	0	0	0	0	1	0	1	0	1	1	1	0
chr1:179262933	chr1	179262738	179263129	179262914	43.421	18.5	8.903	Exon (uc001gml.3/6646, exon 1 of 16)	6646	uc010pnj.2	85	1_TssA	213.247	K562	0	0	0	1	1	0	0	1	0	0	0	0	1	0	0	1	0	0	0	1	1	0	0	1	0	0	0	1	0	1	1	1	1	1	0
chr1:179851645	chr1	179851447	179851843	179851547	34.016	16.9	8.903	Exon (uc001gnp.2/26092, exon 1 of 10)	26092	uc001gnq.4	469	1_TssA	287.849	K562	0	0	0	1	0	0	0	0	0	0	0	0	1	0	0	0	0	1	0	1	1	1	0	0	0	0	0	1	0	1	1	1	1	0	1
chr1:179924219	chr1	179924048	179924391	179924185	17.154	9.5	8.903	Exon (uc001gnr.1/9857, exon 1 of 5)	9857	uc001gnt.3	312	1_TssA	178.528	K562	0	0	0	0	0	0	0	1	0	0	0	0	1	0	0	0	0	0	0	0	0	0	0	0	0	0	0	1	0	1	0	1	1	0	0
chr1:180123929	chr1	180123649	180124210	180123919	26.124	20.2	8.903	Promoter	5768	uc001gny.3	-38	2_TssFlnk	195.048	K562	0	0	0	0	0	0	0	0	0	0	0	0	1	0	0	0	0	1	0	1	0	0	0	0	0	0	0	0	0	1	1	1	1	0	0
chr1:180471758	chr1	180471545	180471971	180471754	18.719	9.7	8.903	Exon (uc001gog.3/84320, exon 1 of 8)	84320	uc001gog.3	263	1_TssA	192.706	K562	0	0	0	1	0	0	0	1	0	0	0	0	1	0	0	0	0	1	0	0	0	1	0	0	0	0	0	1	0	1	1	1	1	1	0
chr1:180601070	chr1	180600898	180601242	180601076	21.283	23.2	8.903	Promoter	9213	uc009wxm.2	-75	1_TssA	230.535	K562	0	0	0	0	0	0	0	0	0	0	0	0	1	0	0	0	0	0	0	1	1	0	0	0	0	0	0	0	0	1	1	0	1	0	0
chr1:180992003	chr1	180991836	180992171	180992062	41.164	21.7	8.903	Exon (uc010pnr.2/10228, exon 1 of 6)	10228	uc010pnr.2	42	1_TssA	147.785	K562	0	0	0	1	1	0	1	1	0	0	0	0	1	0	0	0	0	1	0	1	1	1	0	0	0	0	0	1	0	1	1	1	1	1	0
chr1:181074473	chr1	181074305	181074642	181074491	25.298	18.4	8.903	Distal Intergenic	51278	uc001got.4	16836	2_TssFlnk	172.946	K562	0	0	0	0	1	0	0	1	0	0	0	0	1	0	0	0	0	1	0	0	1	0	0	0	0	0	0	0	0	1	1	1	1	0	0
chr1:181122350	chr1	181122122	181122578	181122148	20.189	2.6	8.903	Distal Intergenic	51278	uc001got.4	64713	9_EnhA1	108.389	K562	0	0	0	1	0	1	0	1	0	0	0	0	1	0	0	1	0	1	0	1	1	1	1	0	1	0	0	1	1	1	1	1	1	0	1
chr1:181999047	chr1	181998702	181999393	181999107	30.91	30.7	8.903	Distal Intergenic	127665	uc001goz.3	31799	2_TssFlnk	235.949	K562	0	0	0	1	1	0	0	0	0	0	0	0	1	0	0	0	0	1	0	1	1	0	0	0	0	0	0	0	0	1	1	1	1	0	0
chr1:182360854	chr1	182360434	182361275	182360959	38.942	11.7	8.903	Exon (uc001gpb.2/2752, exon 1 of 7)	2752	uc001gpb.2	69	1_TssA	212.317	K562	0	0	0	1	1	0	0	1	0	0	0	0	1	0	1	1	0	1	0	1	1	1	0	0	0	0	0	1	0	1	0	1	1	1	0
chr1:182573569	chr1	182573409	182573729	182573587	24.378	33.9	8.903	Promoter	6004	uc010pnv.1	-22	2_TssFlnk	90.084	K562	0	0	0	0	0	0	0	0	0	0	0	0	1	0	0	0	0	1	0	1	1	0	0	0	0	0	0	1	0	0	1	1	0	0	0
chr1:182808355	chr1	182808265	182808446	182808331	16.079	24.9	8.903	Promoter	1660	uc001gpr.3	-83	1_TssA	115.943	K562	0	0	0	1	0	0	0	1	0	0	0	0	1	0	0	0	0	1	0	0	1	0	0	1	0	0	0	0	0	1	1	0	1	0	0
chr1:182808837	chr1	182808742	182808932	182808818	12.769	6.3	8.903	Intron (uc001gpr.3/1660, intron 1 of 27)	1660	uc001gps.3	399	1_TssA	197.387	K562	0	0	0	1	0	0	0	1	0	0	0	0	1	0	0	0	0	1	0	1	0	1	0	0	0	0	0	1	0	1	1	1	1	1	0
chr1:183441525	chr1	183441405	183441646	183441528	28.263	38.1	8.903	Exon (uc010pob.2/9887, exon 1 of 18)	9887	uc010poc.2	20	1_TssA	165.958	K562	0	0	0	0	0	0	0	0	1	0	0	0	0	0	0	0	0	0	0	0	0	1	0	0	0	0	0	0	0	0	0	0	1	0	0
chr1:183604921	chr1	183604735	183605108	183604862	52.073	7.6	8.903	Exon (uc001gql.4/10092, exon 1 of 4)	10092	uc001gql.4	154	1_TssA	214.512	K562	0	0	0	1	0	0	0	1	0	0	0	0	1	0	0	0	0	1	0	0	1	0	1	1	0	0	0	1	0	1	1	1	1	0	0
chr1:184724118	chr1	184723829	184724408	184724215	56.507	6.4	8.903	Promoter	80267	uc001gqy.3	-78	1_TssA	366.305	K562	0	0	0	1	1	0	0	0	1	0	0	0	0	0	0	0	0	1	0	0	1	0	0	0	0	0	0	1	0	1	0	0	1	0	0
chr1:185014525	chr1	185014396	185014655	185014544	27.387	39.2	8.903	Promoter	6045	uc001grc.1	-25	1_TssA	163.958	K562	0	0	0	1	1	0	0	1	0	0	0	0	1	0	0	0	0	1	0	1	0	1	0	0	0	0	0	1	0	1	1	0	1	0	0
chr1:185126600	chr1	185126489	185126712	185126577	23.99	33.5	8.903	Intron (uc001grg.4/54823, intron 1 of 18)	54823	uc001grh.4	310	1_TssA	260.42	K562	0	0	0	0	0	0	0	1	0	0	0	0	1	0	0	0	0	0	0	1	0	0	0	0	0	0	0	1	0	1	0	1	0	0	0
chr1:185286547	chr1	185286366	185286728	185286551	9.868	33.5	8.903	Promoter	10625	uc009wyk.3	-87	2_TssFlnk	219.333	K562	0	0	0	0	0	0	0	0	0	0	0	0	1	0	0	0	0	1	0	0	1	0	0	0	0	0	0	1	0	1	1	0	0	0	0
chr1:186344761	chr1	186344642	186344881	186344875	26.998	38.7	8.903	Exon (uc010pop.2/7175, exon 1 of 15)	7175	uc010pop.2	102	1_TssA	421.02	K562	0	0	0	1	1	0	0	1	0	0	0	0	1	0	0	0	0	1	0	1	1	1	0	1	0	0	0	1	0	1	1	1	1	0	1
chr1:192778009	chr1	192777856	192778163	192778123	28.749	21.5	8.903	Promoter	5997	uc001gsl.3	-159	2_TssFlnk	154.509	K562	0	0	0	1	0	0	0	1	0	0	0	0	1	0	0	0	0	1	0	0	1	0	0	0	0	0	0	1	0	1	0	0	1	0	0
chr1:193028540	chr1	193028301	193028779	193028416	35.776	12.5	8.903	Promoter	6738	uc001gss.3	-11	1_TssA	232.324	K562	0	0	0	1	1	1	0	1	0	0	0	0	1	0	1	0	0	1	0	1	1	1	0	0	0	0	0	1	1	1	1	1	1	1	1
chr1:193074546	chr1	193074279	193074813	193074603	38.811	32.9	8.903	Exon (uc001gsz.2/51022, exon 1 of 4)	51022	uc001gsz.2	61	1_TssA	194.436	K562	0	0	0	1	1	0	0	1	0	0	0	0	1	0	0	0	0	0	0	0	1	1	0	0	0	0	0	0	0	1	0	1	1	1	0
chr1:197170417	chr1	197170091	197170743	197170463	37.972	31.6	8.903	Promoter	23418	uc010poz.2	-174	1_TssA	151.142	K562	0	0	0	0	0	0	0	0	0	0	0	0	1	0	0	0	0	0	0	1	0	1	0	1	0	0	0	1	0	1	1	1	1	0	0
chr1:197744519	chr1	197744366	197744672	197744529	10.929	29	8.903	Exon (uc010ppf.2/163486, exon 1 of 20)	163486	uc010ppf.2	103	1_TssA	131.194	K562	0	0	0	1	1	0	0	1	0	0	0	0	1	0	0	1	0	1	0	0	0	1	0	0	0	0	0	1	0	1	1	1	1	0	0
chr1:197871931	chr1	197871689	197872173	197872075	16.665	25.5	8.903	Exon (uc001guh.3/388722, exon 1 of 3)	388722	uc001guh.3	250	1_TssA	185.849	K562	0	0	0	1	1	0	0	1	0	0	0	0	1	0	0	0	0	1	0	1	1	1	0	0	0	0	0	1	0	1	1	1	1	1	0
chr1:198126091	chr1	198125944	198126238	198126097	23.331	14.2	8.903	Promoter	140609	uc001gun.4	-16	1_TssA	142.376	K562	0	0	0	1	0	0	0	1	0	1	0	0	1	0	0	0	0	1	0	1	0	1	0	1	0	0	0	1	0	1	1	1	1	1	1
chr1:200589923	chr1	200589727	200590120	200589942	22.539	26.5	8.903	Promoter	9928	uc010ppk.1	-62	1_TssA	118.966	K562	0	0	0	1	0	0	0	1	0	0	0	0	1	0	0	0	0	1	0	1	1	0	0	0	0	0	0	1	0	1	1	1	1	0	0
chr1:200638890	chr1	200638502	200639278	200638867	30.924	5.5	8.903	Intron (uc010ppl.1/83479, intron 1 of 7)	83479	uc010ppl.1	235	1_TssA	297.276	K562	0	0	0	1	1	0	0	1	0	0	0	0	1	0	0	0	0	1	0	0	1	1	0	0	0	0	0	1	0	1	0	1	1	1	0
chr1:200992872	chr1	200992730	200993015	200992895	51.187	24.7	8.903	Promoter	23046	uc010ppn.2	-45	2_TssFlnk	132.298	K562	0	0	0	0	0	0	0	1	0	0	0	0	0	0	0	0	0	1	0	0	1	0	0	0	0	0	0	0	0	0	1	0	1	0	0
chr1:201139969	chr1	201139833	201140106	201139991	32.161	21.9	8.903	Intron (uc001gwa.3/252839, intron 1 of 5)	252839	uc001gwa.3	732	1_TssA	239.423	K562	1	0	0	0	0	0	0	0	0	0	0	0	1	0	1	0	0	1	0	0	1	0	0	1	0	0	0	1	0	1	0	1	1	0	0
chr1:201451252	chr1	201451033	201451471	201451144	12.964	28.6	8.903	Distal Intergenic	1465	uc001gwr.2	10776	11_EnhWk	101.914	K562	0	0	0	0	0	0	0	1	0	1	0	0	1	0	0	0	0	1	0	1	0	0	0	0	0	0	0	1	0	0	0	0	0	0	0
chr1:201528976	chr1	201528804	201529148	201528995	13.838	10.2	8.903	Distal Intergenic	376693	uc010ppt.3	39945	11_EnhWk	46.2518	K562	0	0	0	0	1	0	0	1	0	0	0	0	1	0	0	1	0	1	0	1	1	0	0	1	0	0	0	1	0	1	1	0	0	0	0
chr1:201673436	chr1	201673265	201673608	201673562	29.333	3.1	8.903	Intron (uc001gwu.3/89796, intron 1 of 28)	100847050	uc031prn.1	-15199	11_EnhWk	73.4105	K562	1	0	0	1	0	1	0	1	0	0	0	0	1	0	0	0	0	1	0	1	1	0	0	0	1	0	0	1	0	1	1	1	0	0	0
chr1:201854866	chr1	201854747	201854986	201854959	16.665	2.1	8.903	Distal Intergenic	149345	uc021phk.1	-2930	3_TssFlnkU	49.8957	K562	0	0	0	0	0	0	0	0	0	0	0	0	1	0	0	0	0	0	0	0	0	0	0	1	0	0	0	1	0	0	0	0	0	0	1
chr1:201857804	chr1	201857687	201857921	201857869	12.188	8.9	8.903	Promoter	149345	uc001gxa.3	0	4_TssFlnkD	22.9273	K562	0	0	0	0	0	0	0	1	1	0	0	0	0	0	0	0	0	0	0	0	0	0	0	0	0	0	0	1	0	0	0	0	0	0	0
chr1:201865200	chr1	201865103	201865298	201865127	9.676	39	8.903	Distal Intergenic	149345	uc001gxa.3	7396	4_TssFlnkD	59.5774	K562	0	0	0	0	0	0	0	1	0	0	0	0	1	0	1	0	0	0	0	1	1	0	0	1	0	0	0	1	0	1	1	0	0	0	1
chr1:201910789	chr1	201910643	201910936	201910830	21.766	16	8.903	Intron (uc010ppu.2/25802, intron 1 of 3)	25802	uc010ppu.2	4926	3_TssFlnkU	113.343	K562	0	0	0	1	0	0	0	0	0	0	0	0	1	0	0	0	0	1	0	1	0	1	0	1	0	0	0	1	0	1	1	0	1	0	0
chr1:201924505	chr1	201924338	201924672	201924422	53.748	6.3	8.903	Promoter	10440	uc001gxc.3	-113	1_TssA	282.264	K562	0	0	0	0	1	0	0	1	1	0	0	0	1	0	0	0	0	1	0	1	1	0	0	0	0	0	0	1	0	1	1	1	0	0	0
chr1:201951927	chr1	201951550	201952305	201951945	32.165	4	8.903	Exon (uc001gxd.3/6051, exon 1 of 11)	6051	uc001gxe.3	162	1_TssA	164.412	K562	0	0	0	1	1	0	0	1	0	0	0	0	1	0	0	0	0	1	0	1	0	1	0	0	0	0	0	1	0	1	0	1	1	1	1
chr1:202075040	chr1	202074913	202075168	202074916	30.99	6.9	8.903	Distal Intergenic	9283	uc001gxj.3	-16988	3_TssFlnkU	60.9081	K562	0	0	0	0	0	0	0	0	0	0	0	0	0	0	1	0	0	1	0	1	1	0	0	0	0	0	0	0	0	1	0	0	0	0	0
chr1:202113723	chr1	202113557	202113889	202113730	12.964	17.4	8.903	Exon (uc001gxk.2/127829, exon 1 of 7)	127829	uc001gxk.2	147	1_TssA	99.7832	K562	0	0	0	0	1	0	0	1	0	0	0	0	0	0	0	0	0	1	0	1	0	0	0	0	0	0	0	0	0	1	1	1	1	0	0
chr1:202128463	chr1	202128295	202128631	202128545	22.055	3.5	8.903	Exon (uc001gxl.2/5778, exon 1 of 9)	5778	uc001gxl.2	655	3_TssFlnkU	81.7553	K562	0	0	1	1	0	0	0	1	0	0	0	0	1	0	0	0	0	1	0	0	1	0	0	0	1	0	0	1	0	1	1	0	0	0	1
chr1:202133727	chr1	202133446	202134008	202133708	11.994	5.1	8.903	Distal Intergenic	5778	uc010ppy.2	-3012	3_TssFlnkU	49.2193	K562	0	0	0	1	0	1	0	1	0	0	0	0	0	0	0	0	0	0	0	1	0	0	0	1	0	0	0	1	0	1	1	0	1	0	0
chr1:202135001	chr1	202134926	202135077	202134996	17.545	7.3	8.903	Distal Intergenic	148713	uc010ppz.1	-2177	3_TssFlnkU	70.3702	K562	0	0	0	0	0	0	0	0	0	0	0	0	0	0	0	0	0	0	0	1	0	0	0	0	0	0	0	1	0	1	1	0	1	0	0
chr1:202779996	chr1	202779768	202780224	202780049	41.262	10.8	8.903	Promoter	100506696	uc031prp.1	-77	1_TssA	127.882	K562	0	0	0	1	0	0	0	1	0	1	0	0	1	0	0	0	0	1	0	1	1	1	0	1	0	0	0	1	0	1	1	1	1	1	1
chr1:202830797	chr1	202830682	202830913	202830783	25.542	14.5	8.903	Promoter	148709	uc001gyk.1	-84	2_TssFlnk	141.882	K562	0	0	0	0	1	0	0	1	0	0	0	0	0	0	0	0	0	0	0	1	1	1	0	0	0	0	0	1	0	0	1	1	1	0	0
chr1:202858144	chr1	202857806	202858482	202857960	54.75	5.4	8.903	Exon (uc001gyl.3/5877, exon 1 of 2)	5877	uc001gyl.3	240	1_TssA	286.307	K562	0	0	0	1	0	0	0	1	0	0	0	0	0	0	0	0	0	1	0	1	1	1	0	0	0	0	0	1	0	1	0	1	1	0	0
chr1:202896358	chr1	202896164	202896553	202896418	61.636	7.3	8.903	Exon (uc001gyo.1/59349, exon 1 of 12)	59349	uc001gyo.1	12	1_TssA	110.601	K562	0	0	0	0	1	1	0	1	0	0	0	0	1	0	1	1	0	1	0	1	1	1	0	0	0	0	0	1	0	1	1	1	1	0	1
chr1:202927343	chr1	202927060	202927626	202927408	57.986	18.6	8.903	Exon (uc001gyq.5/51094, exon 1 of 8)	51094	uc001gyq.5	180	1_TssA	180.407	K562	0	0	0	1	1	0	0	1	0	0	0	0	1	0	0	0	0	1	0	1	1	1	0	0	0	0	0	1	0	1	1	1	1	1	1
chr1:202936485	chr1	202936287	202936683	202936474	12.188	43.7	8.903	Promoter	51706	uc010pqe.1	-82	2_TssFlnk	83.9258	K562	0	0	0	0	0	0	0	0	0	0	0	0	0	0	0	0	0	0	0	0	0	0	0	0	0	0	0	0	0	1	1	0	0	0	0
chr1:202976423	chr1	202976237	202976610	202976587	32.551	11.7	8.903	Promoter	401980	uc021phr.1	-31	1_TssA	177.497	K562	0	0	0	1	1	0	1	1	1	0	0	0	1	0	0	0	0	1	0	1	1	1	0	0	0	0	0	1	1	1	0	1	1	0	0
chr1:202995611	chr1	202995434	202995788	202995589	35.776	27.5	8.903	Distal Intergenic	8497	uc009xaj.3	-8000	1_TssA	114.752	K562	0	0	0	0	0	0	0	1	0	0	0	0	1	0	0	0	0	1	0	1	1	1	0	0	0	0	0	0	0	1	1	1	1	0	0
chr1:203274468	chr1	203274217	203274719	203274497	49.023	21.2	8.903	Promoter	730227	uc009xao.2	-16	2_TssFlnk	142.263	K562	0	0	0	0	0	0	0	1	0	0	0	0	0	0	0	0	0	0	0	1	1	1	0	0	0	0	0	0	0	1	1	0	1	0	1
chr1:203274952	chr1	203274800	203275104	203275014	13.449	28.8	8.903	Intron (uc001gzq.3/7832, intron 1 of 1)	7832	uc001gzq.3	289	1_TssA	79.04	K562	0	0	0	0	0	0	0	1	0	0	0	0	0	0	0	0	0	0	0	0	0	0	0	0	0	0	0	1	0	0	0	1	1	0	0
chr1:203595927	chr1	203595774	203596080	203596047	14.094	34.6	8.903	Exon (uc001gzv.3/493, exon 1 of 22)	493	uc001gzw.3	13	1_TssA	152.97	K562	0	0	0	1	0	0	1	0	0	0	0	0	1	0	0	0	0	1	0	1	1	0	0	0	0	0	0	1	1	1	1	1	1	0	0
chr1:203619692	chr1	203619425	203619959	203619783	26.124	32.6	8.903	Intron (uc001gzv.3/493, intron 1 of 21)	493	uc001gzw.3	23778	2_TssFlnk	99.0473	K562	0	0	0	1	1	0	0	1	0	0	0	0	1	0	0	1	0	1	0	1	1	1	0	0	0	0	0	1	1	1	1	1	0	0	1
chr1:203661904	chr1	203661787	203662021	203662003	15.808	3.2	8.903	Intron (uc001gzv.3/493, intron 2 of 21)	493	uc009xaq.3	10035	3_TssFlnkU	59.6273	K562	0	0	0	0	0	0	0	0	1	0	0	0	1	0	0	1	0	0	0	1	1	0	0	1	0	0	0	0	0	1	1	0	0	0	0
chr1:203765069	chr1	203764951	203765188	203765089	13.546	40.6	8.903	Intron (uc001hac.3/9877, intron 1 of 19)	9877	uc010pqm.2	271	1_TssA	117.577	K562	0	0	0	0	1	0	0	1	0	0	0	0	1	0	0	0	0	0	0	0	0	0	0	1	0	0	0	1	0	1	1	1	1	0	0
chr1:204463713	chr1	204463455	204463972	204463722	14.714	37.2	8.903	Exon (uc001hax.1/5287, exon 1 of 12)	5287	uc001hax.1	138	2_TssFlnk	102.989	K562	0	0	0	0	0	0	0	1	0	0	0	0	1	0	0	0	0	1	0	1	0	0	0	0	0	0	0	1	0	1	0	0	1	0	0
chr1:204485459	chr1	204485313	204485605	204485592	35.58	20	8.903	Promoter	4194	uc010pqw.2	-47	1_TssA	176.345	K562	0	0	0	1	0	0	0	1	1	0	0	0	1	0	1	0	0	1	0	1	1	1	0	0	0	0	0	1	1	1	1	1	1	0	1
chr1:204592664	chr1	204592537	204592792	204592561	18.523	5.1	8.903	Intron (uc001hbc.3/4194, intron 32 of 32)	10446	uc001hbe.1	61932	11_EnhWk	31.1642	K562	0	0	0	0	0	0	0	0	0	0	0	0	1	0	0	0	0	1	0	1	1	0	0	1	0	0	0	1	0	1	1	0	0	0	1
chr1:205180773	chr1	205180573	205180974	205180780	9.483	31.9	8.903	Promoter	25778	uc001hbx.3	-47	1_TssA	185.198	K562	0	0	0	1	0	0	0	1	0	0	0	0	1	0	0	1	0	1	0	1	1	1	0	1	0	0	0	1	1	1	1	1	1	0	1
chr1:205197051	chr1	205196887	205197215	205196971	10.254	32	8.903	Exon (uc021pia.1/9911, exon 1 of 5)	9911	uc021pia.1	14	2_TssFlnk	112.611	K562	0	0	0	0	1	0	0	1	0	0	0	0	0	0	0	0	0	1	0	1	1	0	0	0	0	0	0	0	0	1	1	0	1	0	0
chr1:205290949	chr1	205290823	205291075	205290928	21.09	9.7	8.903	Promoter	81788	uc001hce.3	-67	2_TssFlnk	113.818	K562	0	0	0	0	0	0	0	1	0	0	0	0	0	0	0	0	0	1	0	1	1	0	0	1	0	0	0	0	0	1	0	0	1	0	0
chr1:205600937	chr1	205600513	205601361	205600966	44.279	17.7	8.903	Exon (uc021pid.1/2005, exon 1 of 10)	2005	uc021pid.1	1062	1_TssA	174.201	K562	0	0	0	0	0	0	0	1	0	0	0	0	0	0	0	0	0	0	0	1	0	1	0	0	0	0	0	0	0	1	1	1	1	1	0
chr1:205718755	chr1	205718489	205719022	205718742	52.664	12.6	8.903	Intron (uc001hdb.3/64710, intron 1 of 6)	64710	uc001hdb.3	616	1_TssA	297.91	K562	0	0	0	1	1	0	0	1	0	0	0	0	1	0	0	0	0	0	0	1	0	1	0	0	1	0	0	1	0	1	0	1	1	1	0
chr1:205782421	chr1	205782308	205782534	205782396	23.331	17.3	8.903	Promoter	254428	uc001hdh.1	-261	1_TssA	159.07	K562	0	0	0	0	1	0	0	1	0	0	0	0	1	0	0	0	0	1	0	1	1	0	0	1	0	0	0	1	0	1	1	1	1	0	0
chr1:206730825	chr1	206730724	206730927	206730844	10.833	6.7	8.903	Exon (uc001hef.3/83593, exon 1 of 5)	83593	uc001hef.3	334	1_TssA	74.1136	K562	0	0	0	0	1	0	0	0	0	0	0	0	1	0	0	1	0	0	0	0	0	0	0	0	0	0	0	1	0	1	0	1	1	1	0
chr1:206785927	chr1	206785755	206786099	206785919	29.139	32.3	8.897	Promoter	1939	uc010prw.1	-24	1_TssA	178.536	K562	0	0	0	1	1	0	0	1	0	0	0	0	1	0	0	1	0	1	0	1	1	1	0	0	1	0	0	1	0	1	1	1	1	1	0
chr1:206808904	chr1	206808569	206809239	206808870	36.559	14.5	8.903	Exon (uc001hei.3/8444, exon 1 of 4)	8444	uc001hek.3	24	1_TssA	157.045	K562	0	0	0	1	1	0	0	1	0	0	0	0	1	0	0	0	0	1	0	1	1	1	0	1	0	0	0	1	0	1	1	1	1	1	0
chr1:207197872	chr1	207197640	207198104	207197917	29.528	28.1	8.903	Intron (uc001hfd.2/79098, intron 3 of 3)	79098	uc001hfd.2	8228	1_TssA	170.7	K562	1	0	1	1	0	1	0	1	1	0	0	1	1	0	0	1	0	1	0	0	1	1	1	0	1	0	0	1	1	1	1	1	1	0	1
chr1:207226554	chr1	207226360	207226748	207226570	48.039	18.7	8.903	Promoter	5208	uc001hfg.3	-65	1_TssA	200.953	K562	0	0	0	0	0	0	0	1	1	0	0	0	1	0	0	0	0	1	0	1	1	1	0	1	0	0	0	1	0	1	1	1	1	0	0
chr1:207494900	chr1	207494628	207495173	207494850	33.625	40.4	8.903	Exon (uc001hfq.4/1604, exon 1 of 10)	1604	uc010psf.2	84	1_TssA	295.595	K562	0	0	0	1	0	0	0	1	0	0	0	0	1	0	1	0	0	1	0	1	1	1	0	0	0	0	0	1	1	1	1	1	1	0	1
chr1:207818429	chr1	207818276	207818583	207818376	43.617	24.6	8.903	Promoter	1379	uc001hfz.2	-28	1_TssA	212.906	K562	0	0	0	0	0	0	0	1	0	0	0	0	0	0	0	0	0	0	0	1	1	1	0	0	0	0	0	1	0	1	0	1	1	0	0
chr1:207925353	chr1	207925195	207925511	207925353	36.754	9.2	8.903	Promoter	4179	uc001hgc.3	-29	1_TssA	258.772	K562	0	0	0	1	1	0	0	1	0	0	0	0	1	0	0	0	0	1	0	1	1	0	0	0	0	0	0	1	0	1	0	1	1	0	0
chr1:208042473	chr1	208042309	208042637	208042431	15.299	34.9	8.903	Distal Intergenic	947	uc001hgv.1	21363	1_TssA	104.368	K562	0	0	0	1	1	0	0	1	0	0	0	0	1	0	0	0	0	1	0	1	1	0	0	0	0	0	0	1	0	1	0	1	1	0	0
chr1:211307533	chr1	211307329	211307738	211307540	12.769	12.3	8.903	Promoter	3756	uc001hic.2	-77	11_EnhWk	132.06	K562	0	0	0	1	1	0	0	1	0	0	0	0	1	0	0	0	0	1	0	1	1	0	0	0	0	0	0	1	0	0	1	1	0	1	0
chr1:211432527	chr1	211432287	211432768	211432558	28.263	21.6	8.903	Promoter	55758	uc010psv.1	-180	1_TssA	266.321	K562	0	0	0	1	0	0	0	1	0	0	0	0	1	0	0	0	0	1	0	0	1	1	0	0	0	0	0	1	0	1	0	1	1	1	0
chr1:211688905	chr1	211688635	211689176	211688988	27.193	7.3	8.903	Distal Intergenic	343035	uc009xda.2	-22647	1_TssA	137.241	K562	0	0	0	1	1	0	0	1	0	0	0	0	0	0	0	0	0	1	0	1	1	0	0	0	0	0	0	1	0	1	1	1	1	1	1
chr1:211722305	chr1	211722189	211722422	211722387	10.157	2.6	8.903	Distal Intergenic	7779	uc001hio.1	29793	3_TssFlnkU	73.3553	K562	0	0	1	1	0	0	0	1	0	0	0	0	1	0	0	0	0	1	0	1	0	1	0	0	0	0	0	1	0	1	1	0	0	0	0
chr1:211751377	chr1	211751183	211751571	211751196	14.519	18.1	8.903	Exon (uc001hio.1/7779, exon 1 of 2)	7779	uc001hio.1	721	1_TssA	101.77	K562	0	0	0	0	1	0	0	1	0	0	0	0	1	0	0	0	0	1	0	0	0	0	0	0	0	0	0	1	0	1	0	1	1	1	0
chr1:211751880	chr1	211751768	211751992	211751938	19.111	10	8.903	Exon (uc001hio.1/7779, exon 1 of 2)	7779	uc001hio.1	218	1_TssA	63.2713	K562	0	0	0	0	1	0	0	0	0	0	0	0	1	0	0	0	0	1	0	0	0	0	0	0	0	0	0	0	0	1	0	1	0	0	0
chr1:211752756	chr1	211752504	211753008	211752756	39.622	33.9	8.903	Promoter	7779	uc001hio.1	-658	2_TssFlnk	288.891	K562	0	0	0	0	0	0	0	0	0	0	0	0	0	0	0	0	0	1	0	0	1	1	0	0	0	0	0	0	0	0	1	1	1	0	0
chr1:211849160	chr1	211848857	211849464	211848939	28.311	10.8	8.903	Promoter	4751	uc001hit.2	-189	1_TssA	254.416	K562	0	0	0	0	0	0	0	1	0	0	0	0	1	0	0	0	0	1	0	1	1	0	0	0	0	0	0	1	1	1	0	1	1	0	0
chr1:212004156	chr1	212003938	212004374	212004112	21.766	23.5	8.903	Promoter	9926	uc001hiv.3	-43	1_TssA	148.712	K562	0	0	0	1	1	0	0	1	0	0	0	0	0	0	0	0	0	1	0	1	0	1	0	0	0	0	0	1	0	1	1	0	0	1	0
chr1:212209020	chr1	212208884	212209157	212209006	20.318	6	8.903	Promoter	25896	uc010pta.2	-19	1_TssA	176.338	K562	0	0	0	0	0	0	0	1	0	0	0	0	0	0	0	0	0	0	0	1	1	0	0	0	0	0	0	1	0	1	0	1	1	0	0
chr1:212458156	chr1	212457950	212458362	212458128	17.056	3.4	8.903	Promoter	5525	uc001hjb.3	-722	1_TssA	189.128	K562	0	0	0	0	0	0	0	1	0	0	0	0	1	0	1	0	0	1	0	0	1	1	0	0	1	0	0	1	0	0	0	1	1	0	0
chr1:212458681	chr1	212458410	212458953	212458695	28.165	39.3	8.903	Promoter	5525	uc001hjb.3	-197	2_TssFlnk	384.917	K562	0	0	0	1	1	0	0	1	0	0	0	0	1	0	0	0	0	1	0	0	1	0	0	0	0	0	0	1	0	1	1	1	1	1	1
chr1:212606347	chr1	212606080	212606615	212606388	43.217	18	8.903	Exon (uc001hjd.3/29937, exon 1 of 4)	29937	uc010ptf.2	119	1_TssA	183.446	K562	0	0	0	0	0	0	0	1	0	0	0	0	1	0	0	0	0	0	0	1	1	0	0	0	0	0	0	0	0	1	1	1	1	1	0
chr1:212731756	chr1	212731599	212731914	212731864	18.132	19.6	8.903	Distal Intergenic	467	uc001hjf.3	-6919	3_TssFlnkU	76.455	K562	0	0	0	0	0	0	0	1	0	0	0	0	1	0	0	0	0	0	0	0	0	0	0	0	0	0	0	1	0	0	1	1	1	1	0
chr1:212732357	chr1	212732168	212732546	212732353	27.662	12.7	8.903	Distal Intergenic	467	uc001hjf.3	-6318	1_TssA	72.9616	K562	0	0	0	1	0	1	0	1	0	0	0	0	1	0	1	0	0	1	0	1	1	1	0	0	0	0	0	1	0	1	1	1	1	1	1
chr1:212781894	chr1	212781626	212782162	212781946	34.407	32.6	8.903	Promoter	467	uc001hjj.3	-75	1_TssA	281.2	K562	0	0	0	1	0	0	1	1	0	0	0	0	1	0	1	0	0	1	0	1	1	1	0	1	0	0	0	0	0	1	1	1	0	0	1
chr1:212838775	chr1	212838636	212838914	212838798	16.665	35	8.903	Distal Intergenic	55509	uc001hjl.2	34551	2_TssFlnk	97.7219	K562	0	0	0	0	1	0	0	1	0	0	0	0	1	0	0	0	0	1	0	1	1	0	0	1	0	0	0	1	0	1	1	1	0	0	0
chr1:213031495	chr1	213031186	213031804	213031477	40.183	34.3	8.903	Promoter	642946	uc001hjs.5	-16	1_TssA	197.592	K562	0	0	0	1	0	0	0	1	1	0	0	0	1	0	0	1	0	1	0	1	1	0	0	0	0	0	0	1	0	1	1	1	1	1	0
chr1:213224585	chr1	213224401	213224769	213224630	19.74	8.9	8.903	Promoter	26750	uc009xdh.3	-2	1_TssA	166.404	K562	1	0	0	1	1	0	0	1	0	0	0	0	1	0	0	0	0	1	0	1	0	1	0	0	0	0	0	1	0	1	1	1	1	0	0
chr1:220219882	chr1	220219691	220220074	220219937	19.209	30.5	8.903	Exon (uc001hly.1/2058, exon 1 of 32)	2058	uc001hly.1	117	1_TssA	235.614	K562	0	0	0	1	1	0	0	1	0	0	0	0	1	0	0	0	0	1	0	1	1	0	0	0	0	0	0	1	0	1	0	1	1	0	0
chr1:220267432	chr1	220267301	220267564	220267426	29.139	41.3	8.903	Promoter	55699	uc001hmc.3	-22	1_TssA	150.354	K562	0	0	0	0	1	0	0	1	0	0	0	0	0	0	0	0	0	0	0	0	1	0	0	0	0	0	0	1	0	1	1	1	1	0	0
chr1:220445782	chr1	220445534	220446031	220445740	28.944	27.6	8.903	Exon (uc001hmf.2/25782, exon 1 of 35)	25782	uc001hmf.2	60	1_TssA	116.995	K562	0	0	0	0	1	0	0	1	0	0	0	0	1	0	0	0	0	1	0	1	1	1	0	0	0	0	0	1	0	1	1	1	1	0	0
chr1:222638899	chr1	222638688	222639111	222639003	38.517	11.6	8.903	Distal Intergenic	79802	uc001hnh.1	82544	1_TssA	156.754	K562	0	0	0	1	1	0	0	1	0	0	0	0	1	0	0	0	0	1	0	1	1	0	0	0	1	0	0	1	0	1	0	1	1	1	1
chr1:223316588	chr1	223316360	223316817	223316643	35.58	29.2	8.903	Exon (uc001hnw.2/7100, exon 1 of 6)	7100	uc001hnw.2	35	1_TssA	229.637	K562	0	0	0	1	1	0	0	1	0	0	0	0	0	0	0	0	0	0	0	1	1	0	0	0	0	0	0	1	0	1	1	1	1	1	0
chr1:223900388	chr1	223899960	223900817	223900387	39.428	6.8	8.903	Exon (uc001hob.4/824, exon 1 of 21)	824	uc001hob.4	270	1_TssA	133.207	K562	0	0	0	0	0	0	0	1	0	0	0	0	0	0	0	0	0	0	0	1	0	1	0	0	0	0	0	1	0	1	0	1	1	0	1
chr1:224033832	chr1	224033500	224034165	224033742	45.975	11.3	8.903	Promoter	7159	uc010pvb.2	-159	1_TssA	250.415	K562	0	0	0	1	1	0	0	1	0	0	0	0	1	0	0	1	0	0	0	0	1	1	0	1	0	0	0	1	0	1	1	1	1	1	0
chr1:224301730	chr1	224301620	224301840	224301737	17.838	13.5	8.903	Promoter	23219	uc001hoh.3	-58	1_TssA	71.6492	K562	0	0	0	1	1	0	0	1	0	0	0	0	1	0	0	0	0	1	0	1	1	1	0	0	0	0	0	1	0	1	1	1	1	0	0
chr1:224370936	chr1	224370628	224371245	224370875	23.99	28.9	8.903	Exon (uc001hoj.3/8560, exon 1 of 3)	8560	uc001hoj.3	27	1_TssA	225.563	K562	0	0	0	1	0	0	0	1	0	0	0	0	1	0	0	0	0	1	0	1	1	1	0	0	0	0	0	1	0	1	1	1	1	1	0
chr1:224371457	chr1	224371293	224371622	224371390	16.177	8.6	8.903	Intron (uc001hoj.3/8560, intron 1 of 2)	8560	uc001hoj.3	548	1_TssA	118.799	K562	0	0	0	0	0	0	0	1	0	0	0	0	1	0	0	0	0	1	0	1	0	0	0	0	0	0	0	1	0	1	1	0	0	0	0
chr1:224622629	chr1	224622430	224622829	224622625	21.186	23.9	8.903	Promoter	80232	uc021pjt.1	-629	1_TssA	120.072	K562	0	0	0	0	0	0	0	1	0	0	0	0	1	0	1	0	0	1	0	1	1	1	0	0	0	0	0	1	0	1	1	1	1	0	0
chr1:224691345	chr1	224691072	224691619	224691101	51.316	10.8	8.903	Distal Intergenic	80232	uc021pjt.1	-69345	11_EnhWk	211.424	K562	0	0	1	1	0	1	0	1	0	1	0	0	1	0	0	1	0	1	0	1	1	1	1	1	1	0	0	1	1	1	1	1	1	0	1
chr1:225117408	chr1	225117226	225117590	225117316	29.723	25.6	8.903	Exon (uc001hov.4/127602, exon 1 of 7)	127602	uc001how.2	53	1_TssA	166.527	K562	0	0	0	1	1	0	0	1	0	0	0	0	1	0	0	1	0	1	0	1	1	1	0	0	0	0	0	1	1	1	0	1	1	1	0
chr1:225615826	chr1	225615494	225616158	225615828	51.877	31.4	8.903	Promoter	3930	uc001hoy.3	-12	1_TssA	181.18	K562	0	0	0	0	0	0	0	1	0	0	0	0	1	0	0	0	0	1	0	0	1	1	0	0	0	0	0	0	0	1	1	1	1	0	1
chr1:225965385	chr1	225965203	225965567	225965457	58.183	5.2	8.903	Promoter	6726	uc001hpf.4	-129	1_TssA	212.564	K562	0	0	0	1	1	0	0	1	1	0	0	0	1	0	0	0	0	1	0	1	1	0	0	0	0	0	0	1	0	1	0	1	1	0	0
chr1:225997908	chr1	225997695	225998121	225997966	22.829	8.5	8.903	Intron (uc001hpk.3/2052, intron 1 of 8)	2052	uc001hpk.3	112	2_TssFlnk	198.709	K562	0	0	0	0	1	0	0	1	0	0	0	0	1	0	0	0	0	1	0	1	1	0	0	0	0	0	0	0	0	1	0	0	1	0	0
chr1:226078469	chr1	226078285	226078653	226078500	14.13	12.8	8.903	Intron (uc010pvj.3/10637, intron 5 of 7)	10637	uc009xej.2	-1624	6_TxWk	6.5625	K562	0	0	0	0	0	0	0	0	0	0	0	0	0	0	0	0	0	0	0	0	0	0	0	0	0	0	0	0	0	0	0	0	0	0	0
chr1:226112006	chr1	226111805	226112207	226112018	55.718	19.2	8.903	Exon (uc010pvj.3/10637, exon 1 of 8)	10637	uc010pvj.3	33	2_TssFlnk	242.794	K562	0	0	0	1	1	0	0	1	0	1	0	0	1	0	1	0	0	1	0	1	1	1	0	0	0	0	0	1	0	1	1	1	1	1	0
chr1:226187145	chr1	226186844	226187447	226187125	21.09	21.5	8.903	Promoter	163859	uc001hpu.4	-80	1_TssA	171.527	K562	0	0	0	1	1	0	0	1	0	0	0	0	1	0	0	1	0	1	0	1	1	1	0	0	0	0	0	1	1	1	1	1	1	0	0
chr1:226189923	chr1	226189775	226190072	226189934	12.284	5.9	8.903	Distal Intergenic	163859	uc001hpu.4	-2858	3_TssFlnkU	30.5823	K562	0	0	1	0	0	1	0	0	0	0	0	0	1	0	0	0	0	1	0	1	0	0	0	1	0	0	0	1	0	0	1	1	0	0	0
chr1:226250028	chr1	226249584	226250472	226250044	38.554	17.1	8.903	Promoter	3020	uc010pvl.2	-379	1_TssA	232.821	K562	0	0	0	0	0	0	0	1	0	0	0	0	1	0	0	0	0	0	0	1	0	1	0	0	0	0	0	0	0	1	0	1	1	1	0
chr1:226271289	chr1	226271151	226271428	226271273	29.626	24.4	8.903	Distal Intergenic	440926	uc021pjv.1	19612	1_TssA	115.509	K562	0	0	0	0	1	0	0	1	1	0	0	0	1	0	0	0	0	1	0	1	1	0	0	0	0	0	0	1	0	1	0	1	1	0	0
chr1:226297756	chr1	226297588	226297925	226297755	11.994	13.4	8.903	Distal Intergenic	440926	uc021pjv.1	46079	2_TssFlnk	111.543	K562	0	0	0	0	0	0	0	0	0	0	0	0	0	0	0	0	0	0	0	0	0	0	0	0	0	0	0	1	0	0	1	1	1	0	1
chr1:226298418	chr1	226298250	226298586	226298413	16.079	12.5	8.903	Distal Intergenic	440926	uc021pjv.1	46741	1_TssA	81.3995	K562	0	0	0	1	1	1	0	1	0	0	0	0	1	0	0	0	0	0	0	0	0	1	0	0	0	0	0	1	0	1	1	0	0	1	1
chr1:226309643	chr1	226309235	226310052	226309634	18.394	14.6	8.903	Distal Intergenic	440926	uc021pjv.1	57966	1_TssA	142.915	K562	0	0	0	0	1	0	0	1	0	0	0	0	0	0	0	0	0	0	0	0	0	0	0	0	0	0	0	0	0	1	1	1	1	0	0
chr1:226374539	chr1	226374273	226374805	226374534	43.901	29.8	8.903	Promoter	64746	uc001hpy.3	-117	1_TssA	146.899	K562	0	0	0	1	1	0	0	1	0	0	0	0	1	0	0	0	0	1	0	1	1	1	0	0	0	0	0	1	0	1	1	1	1	0	1
chr1:226496953	chr1	226496807	226497100	226497058	29.139	15	8.903	Exon (uc001hqa.3/286826, exon 1 of 15)	286826	uc001hqa.3	250	1_TssA	168.968	K562	0	0	0	1	1	0	0	1	0	0	0	0	1	0	0	0	0	1	0	1	1	1	0	0	0	0	0	0	0	1	1	1	0	1	0
chr1:227058424	chr1	227058172	227058677	227058421	34.212	27.9	8.903	Intron (uc009xeo.1/5664, intron 1 of 12)	5664	uc009xep.1	152	1_TssA	200.699	K562	0	0	0	0	1	0	0	1	0	0	0	0	1	0	0	0	0	1	0	1	1	0	0	0	0	0	0	1	0	1	1	1	1	1	0
chr1:227127855	chr1	227127574	227128137	227127953	42.243	8.6	8.903	Promoter	56997	uc010pvp.1	-82	2_TssFlnk	270.634	K562	0	0	0	1	1	0	0	1	0	0	0	0	0	0	0	0	0	1	0	1	1	0	0	0	0	0	0	1	0	1	1	1	0	0	0
chr1:227506224	chr1	227505960	227506489	227506249	43.617	17.8	8.903	Promoter	8476	uc010pvs.2	-399	1_TssA	199.492	K562	0	0	0	0	1	0	0	1	0	0	0	0	1	0	0	0	0	1	0	1	0	0	0	0	0	0	0	0	0	1	1	1	1	0	0
chr1:227751521	chr1	227751401	227751642	227751533	21.959	12.1	8.903	Intron (uc001hqw.2/339500, intron 1 of 3)	339500	uc009xeu.2	302	1_TssA	192.07	K562	0	0	0	1	1	0	0	1	0	0	0	0	1	0	0	0	0	1	0	1	1	1	0	1	0	0	0	1	0	1	1	1	1	0	1
chr1:227975764	chr1	227975584	227975945	227975776	41.36	34.4	8.903	Distal Intergenic	339501	uc001hrh.3	-27653	2_TssFlnk	104.161	K562	0	0	0	0	0	0	0	1	0	0	0	0	0	0	0	0	0	1	0	0	1	0	0	0	0	0	0	1	0	1	1	0	0	0	0
chr1:228076810	chr1	228076659	228076962	228076892	9.772	29.2	8.903	Distal Intergenic	100847072	uc031psm.1	52573	4_TssFlnkD	29.4755	K562	0	0	0	0	0	0	0	0	0	0	0	0	0	0	0	0	0	1	0	1	1	1	0	0	0	0	0	1	0	0	1	0	0	0	0
chr1:228115217	chr1	228114995	228115439	228115300	16.275	25.4	8.903	Intron (uc001hri.2/7483, intron 1 of 3)	100847072	uc031psm.1	14166	17_ReprPCWk	5.13503	K562	0	0	0	0	0	0	0	0	0	0	0	0	0	0	0	0	0	0	0	0	0	0	0	0	0	0	0	0	0	0	0	0	0	0	0
chr1:228247562	chr1	228247380	228247745	228247537	10.254	51.3	8.903	Exon (uc001hrq.2/89780, exon 4 of 4)	375	uc001hrr.3	-22798	2_TssFlnk	111.23	K562	0	0	0	0	0	0	0	0	0	0	0	0	0	0	0	0	0	0	0	1	0	0	0	0	0	0	0	0	0	1	1	0	0	0	0
chr1:228269487	chr1	228269172	228269802	228269429	22.732	19.3	8.903	Promoter	375	uc001hrr.3	-873	3_TssFlnkU	46.9013	K562	0	0	1	0	0	0	0	0	0	0	0	0	0	0	0	0	0	0	0	0	0	0	0	0	0	0	0	1	0	0	0	0	1	0	0
chr1:228270180	chr1	228269862	228270498	228270286	67.462	22.6	8.903	Promoter	375	uc001hrr.3	-180	3_TssFlnkU	185.75	K562	0	0	0	1	1	0	0	1	0	0	0	0	0	0	0	0	0	1	0	1	1	1	0	0	0	0	0	1	0	1	1	0	1	1	0
chr1:228291050	chr1	228290866	228291234	228290987	11.123	16.7	8.903	Promoter	79169	uc009xew.3	-29	1_TssA	227.623	K562	0	0	0	1	1	0	0	1	0	0	0	0	1	0	0	0	0	1	0	1	1	1	0	0	0	0	0	1	0	1	0	1	1	1	0
chr1:228297179	chr1	228296876	228297482	228297139	39.595	37.4	8.903	Promoter	128308	uc009xex.3	-167	1_TssA	127.306	K562	0	0	0	1	1	0	0	1	0	0	0	0	1	0	1	0	0	1	0	1	1	1	0	0	0	0	0	1	0	1	1	1	1	0	0
chr1:228327879	chr1	228327583	228328176	228327893	58.183	34.9	8.903	Promoter	2987	uc001hsh.3	-49	1_TssA	340.897	K562	0	0	0	1	1	0	0	1	0	0	0	0	1	0	0	0	0	1	0	1	1	0	0	0	0	0	0	1	0	1	1	1	1	1	0
chr1:228333678	chr1	228333328	228334028	228333674	24.087	33.9	8.903	Exon (uc001hsj.3/2987, exon 2 of 7)	2987	uc010pvv.2	1275	3_TssFlnkU	90.8592	K562	0	0	0	0	0	0	0	0	0	0	0	0	0	0	0	0	0	1	0	1	0	0	0	1	0	0	0	1	0	0	1	1	0	0	0
chr1:228337033	chr1	228336863	228337203	228337130	13.158	14.7	8.903	Promoter	57165	uc001hsk.3	-381	9_EnhA1	34.7835	K562	0	0	0	0	0	0	0	1	0	0	0	0	0	0	0	0	0	0	0	0	0	0	0	0	0	0	0	0	0	0	0	0	0	0	0
chr1:228346794	chr1	228346486	228347103	228346819	13.255	16.7	8.903	Exon (uc001hsk.3/57165, exon 2 of 2)	200205	uc001hsl.4	-6634	6_TxWk	5.75521	K562	0	0	0	0	0	0	0	0	0	0	0	0	0	0	0	0	0	0	0	0	0	0	0	0	0	0	0	0	0	0	0	0	0	0	0
chr1:228353628	chr1	228353041	228354216	228353487	76.195	36.5	8.903	Exon (uc001hsl.4/200205, exon 1 of 3)	200205	uc001hsl.4	200	1_TssA	308.672	K562	0	0	0	1	1	0	0	1	0	0	0	0	1	0	0	0	0	1	0	0	1	1	0	0	1	0	0	1	0	1	1	0	1	1	1
chr1:228398005	chr1	228397705	228398305	228398090	12.867	4.2	8.903	Intron (uc001hsn.4/84033, intron 1 of 80)	84033	uc009xez.2	2175	18_Quies	9.33345	K562	0	0	0	0	0	0	0	0	0	0	0	0	0	0	0	0	0	0	0	0	0	0	0	0	0	0	0	0	0	0	0	0	0	0	0
chr1:228464083	chr1	228463889	228464278	228464056	14.909	18.7	8.903	Intron (uc001hsn.4/84033, intron 21 of 80)	84033	uc001hsp.2	-1122	2_TssFlnk	64.4475	K562	0	0	0	0	0	0	0	0	1	0	0	0	0	0	0	0	0	1	0	0	0	0	0	0	0	0	0	1	0	0	0	1	0	0	0
chr1:228505001	chr1	228504885	228505118	228505033	12.091	8.3	8.903	Intron (uc001hsn.4/84033, intron 51 of 80)	84033	uc001hsr.1	-17514	16_ReprPC	4.97907	K562	0	0	0	0	0	0	0	0	0	0	0	0	0	0	0	0	0	0	0	0	0	0	0	0	0	0	0	0	0	0	0	0	0	0	0
chr1:228553809	chr1	228553638	228553981	228553765	9.58	27.7	8.903	Exon (uc001hsq.2/84033, exon 94 of 116)	84033	uc009xfa.3	13158	6_TxWk	6.36883	K562	0	0	0	0	0	0	0	0	0	0	0	0	0	0	0	0	0	0	0	0	0	0	0	0	0	0	0	0	0	0	0	0	0	0	0
chr1:228555764	chr1	228555551	228555978	228555840	27.679	33.6	8.903	Intron (uc001hsq.2/84033, intron 98 of 115)	84033	uc009xfa.3	15113	3_TssFlnkU	118.79	K562	0	0	0	1	0	0	0	0	1	0	0	0	1	0	0	1	0	1	0	1	0	1	1	1	0	0	0	1	1	1	1	1	1	0	1
chr1:228557091	chr1	228556714	228557469	228557378	36.219	3.1	8.903	Intron (uc001hsq.2/84033, intron 101 of 115)	84033	uc009xfa.3	16440	3_TssFlnkU	94.8661	K562	0	0	1	1	0	1	0	1	0	0	0	0	1	0	1	0	0	1	0	1	1	1	1	0	1	0	0	1	1	1	1	1	1	0	1
chr1:228557796	chr1	228557604	228557988	228557828	18.719	10.1	8.903	Intron (uc001hsq.2/84033, intron 102 of 115)	84033	uc009xfa.3	17145	9_EnhA1	11.6054	K562	0	0	0	0	0	1	0	0	0	0	0	0	0	0	0	0	0	0	0	0	0	0	0	0	0	0	0	0	0	1	0	0	0	0	0
chr1:228594833	chr1	228594685	228594982	228594858	11.316	21.5	8.903	Promoter	81559	uc001hst.1	-317	1_TssA	136.387	K562	0	0	0	0	0	0	0	0	0	0	0	0	0	0	0	0	0	0	0	1	0	0	0	1	0	0	0	1	0	1	1	0	1	0	0
chr1:228651496	chr1	228651410	228651582	228651487	16.177	11.3	8.903	Distal Intergenic	100616308	uc021pkh.1	1722	1_TssA	113.818	K562	0	0	0	1	1	0	0	1	1	1	0	0	1	0	1	0	0	1	0	1	1	1	0	1	0	0	0	1	0	1	1	0	1	0	1
chr1:228675057	chr1	228674797	228675318	228675066	22.829	30.4	8.903	Promoter	149603	uc001htb.3	-10	1_TssA	132.648	K562	0	0	0	0	0	0	0	1	0	1	0	0	0	0	0	0	0	0	0	0	0	1	0	0	0	0	0	0	0	1	1	1	1	0	0
chr1:228701180	chr1	228701055	228701305	228701115	19.209	12.2	8.903	Distal Intergenic	149603	uc001htb.3	26113	11_EnhWk	84.6932	K562	0	0	1	1	1	1	0	1	1	0	0	0	1	0	1	1	0	1	0	1	1	1	1	1	1	0	0	1	1	1	1	1	1	0	1
chr1:229406905	chr1	229406673	229407138	229406999	66.276	17.3	8.903	Exon (uc001hth.4/5867, exon 1 of 8)	5867	uc031psp.1	97	1_TssA	147.685	K562	0	0	0	1	0	0	0	1	0	0	0	0	1	0	0	0	0	1	0	1	1	0	0	0	0	0	0	1	0	1	1	1	1	1	0
chr1:229478152	chr1	229477767	229478538	229478211	26.416	10	8.903	Exon (uc001htl.4/126731, exon 2 of 4)	126731	uc001htl.4	535	1_TssA	139.864	K562	0	0	0	1	1	0	0	1	0	0	0	0	0	0	0	0	0	1	0	1	0	0	0	0	0	0	0	1	0	1	1	1	1	1	0
chr1:229478903	chr1	229478690	229479116	229478931	15.006	4.9	8.903	Promoter	126731	uc009xfc.3	-216	3_TssFlnkU	68.931	K562	0	0	0	1	0	0	0	1	0	0	0	0	0	0	0	0	0	1	0	1	0	0	0	0	0	0	0	1	0	1	1	1	1	1	0
chr1:229644131	chr1	229643973	229644289	229643977	20.091	4.1	8.903	Promoter	55746	uc001htn.3	-44	1_TssA	172.773	K562	0	0	0	1	1	0	0	1	1	0	0	0	1	0	0	0	0	1	0	1	1	1	0	1	0	0	0	1	1	1	0	1	1	0	0
chr1:229693832	chr1	229693717	229693948	229693813	15.006	14	8.903	Intron (uc001htp.4/23456, intron 1 of 12)	23456	uc001htp.4	609	1_TssA	80.7591	K562	0	0	0	0	0	0	0	1	0	1	0	0	0	0	0	0	0	0	0	1	0	0	0	0	0	0	0	1	0	1	0	1	1	0	0
chr1:229694636	chr1	229694215	229695058	229694677	68.054	32.2	8.903	Promoter	23456	uc001htp.4	-195	1_TssA	312.411	K562	0	0	0	1	0	0	0	1	0	0	0	0	1	0	0	0	0	1	0	1	1	1	0	0	0	0	0	1	0	1	1	1	1	1	1
chr1:229761830	chr1	229761662	229761999	229761829	24.216	12	8.903	Promoter	27097	uc001htr.3	-37	2_TssFlnk	237.822	K562	0	0	0	1	1	0	0	1	0	0	0	0	0	0	0	0	0	1	0	1	1	1	0	0	0	0	0	0	0	1	1	1	1	1	0
chr1:229762271	chr1	229762091	229762451	229762211	11.606	25.5	8.903	Intron (uc001hts.1/9816, intron 1 of 9)	9816	uc009xfd.1	291	1_TssA	113.287	K562	0	0	0	0	1	0	0	1	0	0	0	0	0	0	0	0	0	0	0	1	0	0	0	0	0	0	0	0	0	1	0	1	0	0	0
chr1:230202839	chr1	230202453	230203225	230202782	52.369	24.3	8.903	Promoter	2590	uc010pvz.1	-116	2_TssFlnk	220.745	K562	0	0	0	0	1	0	0	1	0	0	0	0	1	0	0	0	0	1	0	1	1	1	0	0	0	0	0	1	0	1	1	1	1	1	0
chr1:230562223	chr1	230562026	230562421	230562232	28.068	27.3	8.903	Promoter	79605	uc031psq.1	-550	2_TssFlnk	177.455	K562	0	0	0	0	0	0	0	1	0	0	0	0	1	0	0	0	0	0	0	0	1	0	0	0	0	0	0	0	0	0	1	1	0	0	0
chr1:230778178	chr1	230777996	230778361	230778016	32.101	16.8	8.903	Promoter	22796	uc001htw.3	-23	2_TssFlnk	198.202	K562	0	0	0	1	1	0	0	1	0	0	0	0	1	0	0	0	0	1	0	1	1	1	0	0	0	0	0	1	1	1	1	1	1	1	1
chr1:231114653	chr1	231114449	231114857	231114660	32.551	15.9	8.903	Promoter	79573	uc009xfk.2	-36	1_TssA	267.804	K562	0	0	0	1	1	0	0	0	0	0	0	0	1	0	0	0	0	1	0	1	1	0	0	0	0	0	0	1	0	1	1	1	1	0	0
chr1:231176074	chr1	231175903	231176246	231176059	20.974	39.2	8.903	Promoter	375061	uc001hui.2	-80	1_TssA	79.1854	K562	0	0	0	0	0	0	0	0	0	0	0	0	1	0	0	0	0	0	0	0	1	1	0	0	0	0	0	0	0	1	1	1	1	0	0
chr1:231558179	chr1	231557880	231558479	231558128	39.399	31.8	8.903	Exon (uc001huv.2/54583, exon 1 of 5)	54583	uc001huu.3	-2123	2_TssFlnk	252.506	K562	0	0	0	1	1	0	0	0	0	0	0	0	1	0	0	0	0	1	0	0	0	1	0	0	0	0	0	0	0	1	1	1	1	0	0
chr1:233463515	chr1	233463376	233463655	233463512	20.511	36.6	8.903	Exon (uc001hvs.1/84451, exon 1 of 6)	84451	uc001hvt.4	2	2_TssFlnk	85.9557	K562	0	0	0	0	0	0	0	0	0	0	0	0	0	0	0	0	0	0	0	0	0	0	0	0	0	0	0	1	0	0	1	0	1	0	0
chr1:234735875	chr1	234735604	234736146	234735890	22.539	21.8	8.903	Distal Intergenic	359948	uc009xfw.3	7984	2_TssFlnk	182.394	K562	0	0	0	1	0	0	0	1	0	0	0	0	1	0	0	0	0	1	0	1	0	0	0	0	0	0	0	0	0	1	1	1	1	1	0
chr1:234745872	chr1	234745699	234746045	234745996	14.325	34	8.903	Promoter	359948	uc001hwg.3	-602	1_TssA	151.283	K562	0	0	0	1	1	0	0	1	0	0	0	0	1	0	0	0	0	1	0	0	1	1	0	0	0	0	0	0	0	1	1	0	1	0	0
chr1:235491808	chr1	235491587	235492030	235491832	13.449	42.8	8.903	Exon (uc001hwv.3/9453, exon 1 of 4)	9453	uc001hwv.3	56	1_TssA	304.521	K562	0	0	0	0	0	0	0	0	0	0	0	0	1	0	1	0	0	0	0	0	1	1	0	0	0	0	0	1	0	1	0	0	0	0	0
chr1:235530666	chr1	235530510	235530822	235530630	44.697	4.3	8.903	Promoter	6905	uc010pxq.1	-61	1_TssA	231.103	K562	0	0	0	0	0	0	0	1	0	0	0	0	1	0	1	0	0	0	0	1	1	0	0	1	0	0	0	1	0	1	0	1	1	0	0
chr1:235668054	chr1	235667458	235668651	235667825	43.415	25.8	8.453	Promoter	148789	uc001hxd.2	-274	1_TssA	246.76	K562	0	0	0	1	0	0	0	1	0	0	0	0	1	0	0	0	0	1	0	1	1	1	0	1	0	0	0	1	0	1	1	1	1	0	1
chr1:236030371	chr1	236030210	236030532	236030431	26.282	12.9	8.903	Promoter	1130	uc001hxn.2	-145	2_TssFlnk	166.072	K562	0	0	0	0	0	0	0	1	0	0	0	0	1	0	0	0	0	0	0	1	1	1	0	0	0	0	0	1	0	1	1	0	1	0	0
chr1:236444998	chr1	236444884	236445112	236445059	14.759	24.2	8.903	Exon (uc001hxt.3/56605, exon 1 of 16)	56605	uc001hxt.3	340	1_TssA	124.197	K562	0	0	0	0	1	0	0	1	0	0	0	0	0	0	0	1	0	1	0	0	0	0	0	0	0	0	0	1	0	1	1	0	1	1	0
chr1:236445420	chr1	236445192	236445648	236445532	68.647	26.4	8.903	Promoter	56605	uc010pxt.1	-82	2_TssFlnk	211.842	K562	0	0	0	1	1	0	0	1	0	0	0	0	1	0	0	0	0	1	0	0	1	1	0	0	0	0	0	0	0	1	1	1	1	0	0
chr1:236558717	chr1	236558606	236558829	236558651	19.209	8.3	8.903	Exon (uc001hxv.1/128178, exon 1 of 6)	128178	uc001hxv.1	2	1_TssA	99.335	K562	0	0	0	1	0	0	0	1	0	0	0	0	0	0	0	1	0	1	0	1	0	1	0	0	0	0	0	1	0	1	1	1	0	0	0
chr1:236687228	chr1	236686984	236687472	236687193	16.958	23.4	8.903	Exon (uc001hya.2/3964, exon 1 of 10)	3964	uc001hya.2	202	1_TssA	85.9737	K562	0	0	0	1	1	0	0	1	0	0	0	0	1	0	0	0	0	1	0	0	1	0	0	1	0	0	0	1	0	1	1	1	1	0	0
chr1:236849671	chr1	236849501	236849842	236849693	18.719	30.4	8.903	Promoter	88	uc001hyf.2	-98	2_TssFlnk	85.1231	K562	0	0	0	0	0	0	0	0	0	0	0	0	1	0	0	0	0	1	0	0	0	0	0	0	0	0	0	0	0	1	1	1	0	0	0
chr1:241803600	chr1	241803194	241804006	241803622	86.977	18.8	8.903	Exon (uc001hza.3/23596, exon 1 of 4)	23596	uc001hza.3	100	2_TssFlnk	194.385	K562	0	0	0	1	1	0	0	1	0	0	0	0	1	0	0	0	0	0	0	0	1	1	0	0	0	0	0	1	0	1	1	1	1	0	0
chr1:243418528	chr1	243418264	243418792	243418370	14.094	7	8.903	Exon (uc021plo.1/9859, exon 1 of 20)	9859	uc021plo.1	179	1_TssA	261.942	K562	0	0	0	0	1	0	0	1	0	0	0	0	1	0	0	0	0	1	0	1	0	1	0	0	0	0	0	1	0	1	1	1	1	0	0
chr1:244211604	chr1	244211282	244211927	244211584	58.38	37.7	8.903	Promoter	10472	uc031psv.1	-636	2_TssFlnk	272.051	K562	0	0	0	0	0	0	0	0	0	0	0	0	1	0	0	0	0	0	0	0	1	1	0	0	0	0	0	1	0	1	0	0	1	0	0
chr1:244615260	chr1	244614878	244615643	244615269	72.205	29.7	8.903	Exon (uc001iaj.3/159, exon 1 of 13)	159	uc001iaj.3	175	2_TssFlnk	289.926	K562	0	0	0	1	0	0	0	1	1	0	0	0	0	0	0	0	0	1	0	0	1	0	0	0	0	0	0	0	0	1	1	1	1	0	0
chr1:244816325	chr1	244815959	244816692	244816321	51.187	27.8	8.903	Promoter	51029	uc001iao.3	-26	2_TssFlnk	360.169	K562	0	0	0	1	0	0	0	1	0	0	0	0	1	0	0	0	0	1	0	0	1	0	0	0	0	0	0	0	0	1	0	1	1	1	0
chr1:244998742	chr1	244998320	244999165	244998759	41.191	8.9	8.903	Exon (uc001iar.3/116228, exon 1 of 4)	116228	uc001iat.3	104	1_TssA	234.368	K562	0	0	0	1	0	0	0	1	0	0	0	1	1	0	0	0	0	1	0	0	0	1	1	1	1	0	0	1	0	1	1	1	1	1	0
chr1:245026639	chr1	245026290	245026988	245026619	33.71	32	8.903	Intron (uc001iaz.1/3192, intron 1 of 13)	3192	uc001iaz.1	1187	1_TssA	172.023	K562	0	0	0	1	0	0	0	1	0	0	0	0	1	0	0	0	0	1	0	1	0	1	0	0	0	0	0	1	0	0	1	1	0	1	0
chr1:245027901	chr1	245027709	245028094	245027958	49.81	24	8.903	Promoter	3192	uc001iba.1	-75	1_TssA	199.194	K562	0	0	0	1	0	0	0	1	0	0	0	0	1	0	0	0	0	1	0	1	1	1	0	0	0	0	0	1	0	1	1	1	0	1	0
chr1:245133936	chr1	245133419	245134454	245133946	53.486	31.6	8.903	Intron (uc001ibc.2/84288, intron 2 of 7)	84288	uc010pyp.1	306	1_TssA	229.11	K562	0	0	0	0	0	0	0	0	0	0	0	0	0	0	0	0	0	0	0	0	0	1	0	0	0	0	0	0	0	0	0	0	0	0	0
chr1:245319942	chr1	245319703	245320181	245320015	29.626	16.5	8.903	Exon (uc010pyq.1/55083, exon 2 of 10)	55083	uc001ibf.1	1656	2_TssFlnk	91.3195	K562	0	0	0	0	1	0	0	1	0	0	0	0	1	0	0	0	0	1	0	1	1	0	0	0	0	0	0	1	0	1	0	0	0	1	0
chr1:246152021	chr1	246151838	246152204	246151889	30.21	20.2	8.903	Intron (uc001ibk.3/64754, intron 5 of 11)	64754	uc001ibj.3	-57897	1_TssA	222.1	K562	0	0	0	0	0	0	0	0	0	0	0	0	1	0	0	0	0	0	0	1	1	0	0	1	0	0	0	0	0	1	0	0	1	0	1
chr1:246729718	chr1	246729386	246730051	246729812	52.073	8	8.903	Exon (uc001ibo.4/163882, exon 1 of 9)	163882	uc001ibp.3	80	1_TssA	273.409	K562	0	0	0	1	0	0	0	1	0	0	0	0	1	0	0	0	0	1	0	0	1	0	0	0	0	0	0	1	0	1	0	1	1	0	0
chr1:247242149	chr1	247242015	247242284	247242140	18.298	5.3	8.903	Promoter	93474	uc021plz.1	-35	1_TssA	157.615	K562	0	0	0	1	0	0	0	1	0	1	0	0	1	0	0	0	0	1	0	1	1	1	0	1	0	0	0	1	0	1	1	1	1	0	0
chr1:247267696	chr1	247267525	247267867	247267751	29.139	33.3	8.903	Promoter	79862	uc001icf.2	-23	1_TssA	149.028	K562	0	0	0	1	0	0	0	1	1	0	0	0	1	0	0	0	0	1	0	1	1	1	0	0	0	0	0	1	0	1	0	1	1	0	1
chr1:247275145	chr1	247274967	247275324	247275107	19.067	22.6	8.903	Exon (uc001icg.1/388759, exon 1 of 1)	388759	uc001icg.1	573	1_TssA	108.271	K562	0	0	0	0	1	0	0	1	0	0	0	0	1	0	0	0	0	1	0	1	0	1	0	0	0	0	0	1	0	1	0	1	1	1	0
chr1:247374141	chr1	247373935	247374347	247374243	29.236	5.5	8.898	Distal Intergenic	100500849	uc021pma.1	-8780	1_TssA	161.848	K562	0	0	0	1	1	0	0	1	0	0	0	0	1	0	0	0	0	1	0	1	1	0	0	0	0	0	0	1	0	1	0	1	1	0	0
chr1:247495174	chr1	247494904	247495444	247495185	34.505	17.6	8.898	Promoter	84838	uc001ico.3	-130	1_TssA	201.823	K562	0	0	0	1	1	0	0	1	0	0	0	0	0	0	0	0	0	1	0	0	1	1	0	0	0	0	0	1	0	1	0	1	0	0	0
chr1:248020724	chr1	248020370	248021079	248020740	41.274	7.1	8.899	Exon (uc001ido.3/25893, exon 1 of 6)	25893	uc001ido.3	224	1_TssA	239.856	K562	0	0	0	1	1	0	0	1	0	0	0	0	1	0	0	0	0	1	0	1	0	0	0	0	0	0	0	1	0	1	1	1	1	1	0
chr1:249132354	chr1	249132083	249132625	249132304	59.465	35.3	8.903	Promoter	79894	uc001iex.3	-175	1_TssA	279.046	K562	0	0	0	1	1	0	0	1	0	0	0	0	1	0	0	0	0	1	0	0	1	1	0	1	0	0	0	0	0	1	1	1	0	0	0
chr1:249133028	chr1	249132805	249133252	249133156	20.897	21.9	8.903	Intron (uc001iex.3/79894, intron 1 of 3)	79894	uc001iex.3	499	1_TssA	260.863	K562	0	0	0	1	1	0	0	0	0	0	0	0	0	0	0	0	0	1	0	1	1	0	0	0	0	0	0	1	0	1	1	0	0	1	0
chr1:249200383	chr1	249200223	249200544	249200372	27.873	31.8	8.903	Promoter	267002	uc001ifg.3	-58	1_TssA	250.047	K562	0	0	0	0	1	0	0	1	1	0	0	0	1	0	0	1	0	1	0	1	1	1	0	0	0	0	0	1	1	1	0	1	1	1	0
chr1:249200798	chr1	249200615	249200981	249200788	24.281	43.7	8.903	Intron (uc001ifg.3/267002, intron 1 of 2)	267002	uc009xhd.3	357	1_TssA	188.938	K562	0	0	0	0	0	0	0	0	0	0	0	0	0	0	0	0	0	0	0	0	0	0	0	0	0	0	0	0	0	0	1	0	0	0	0
chr2:264880	chr2	264681	265079	264761	24.669	15.7	8.841	Exon (uc002qwd.2/52, exon 1 of 3)	52	uc002qwh.3	12	1_TssA	107.6	K562	0	0	0	0	1	0	0	1	0	0	0	0	0	0	0	0	0	1	0	1	1	1	0	0	0	0	0	0	0	1	0	1	1	0	0
chr2:677062	chr2	676747	677377	677045	71.316	31.3	8.841	Intron (uc002qwl.3/129787, intron 1 of 4)	129787	uc002qwl.3	376	2_TssFlnk	264.456	K562	0	0	0	0	0	0	0	0	0	0	0	0	0	0	0	0	0	0	0	1	0	0	0	0	0	0	0	0	0	0	1	0	0	0	0
chr2:740668	chr2	740462	740874	740859	20.974	14.9	8.841	Distal Intergenic	129787	uc002qwl.3	-63230	3_TssFlnkU	13.9617	K562	0	0	0	0	0	0	0	0	0	0	0	0	1	0	0	0	0	0	0	0	0	0	0	0	0	0	0	0	0	0	0	1	0	0	0
chr2:2617319	chr2	2617171	2617467	2617230	16.958	2.5	8.903	Distal Intergenic	23040	uc002qxe.3	-282275	2_TssFlnk	93.858	K562	0	0	0	1	1	0	0	1	0	0	0	0	1	0	0	0	0	1	0	1	1	0	0	0	0	0	0	1	0	1	0	0	1	0	0
chr2:3099439	chr2	3099305	3099573	3099478	15.494	11.8	8.903	Intron (uc002qxh.1/uc002qxh.1, intron 3 of 6)	7260	uc002qxi.2	224005	3_TssFlnkU	45.7201	K562	0	0	0	1	0	0	0	1	0	0	0	0	1	0	0	0	0	0	0	0	1	1	0	1	0	0	0	1	1	1	1	0	0	0	0
chr2:3381727	chr2	3381555	3381899	3381556	25.93	21.6	8.903	Promoter	7260	uc002qxj.2	-75	1_TssA	135.033	K562	0	0	1	1	1	0	0	1	0	0	0	0	1	0	0	0	0	1	0	1	1	1	0	0	0	0	0	1	0	1	0	1	1	0	1
chr2:3383586	chr2	3383312	3383860	3383694	15.494	25.4	8.903	Exon (uc002qxm.1/51112, exon 1 of 12)	51112	uc002qxn.1	141	1_TssA	135.568	K562	0	0	0	1	0	0	0	1	0	0	0	0	1	0	0	1	0	1	0	1	1	1	0	0	0	0	0	1	0	1	0	1	1	0	0
chr2:3522980	chr2	3522583	3523377	3522987	28.749	10.6	8.903	Intron (uc002qxp.4/55256, intron 1 of 3)	55256	uc002qxp.4	369	1_TssA	186.674	K562	0	0	0	0	0	0	0	1	0	0	0	0	1	0	0	0	0	0	0	1	1	0	0	0	1	0	0	1	0	1	1	0	1	1	0
chr2:3606054	chr2	3605822	3606287	3605988	63.215	20	8.816	Exon (uc002qxu.3/100506054, exon 1 of 3)	100506054	uc021vdo.1	79	1_TssA	210.715	K562	0	0	0	1	0	0	0	1	0	0	0	0	1	0	0	0	0	1	0	1	1	0	0	0	0	0	0	1	0	1	1	1	1	1	0
chr2:8724035	chr2	8723840	8724230	8724064	26.085	41.2	8.903	Distal Intergenic	3398	uc002qza.3	-98077	2_TssFlnk	162.057	K562	0	0	0	0	0	0	0	1	0	0	0	0	0	0	0	0	0	1	0	1	1	0	0	1	0	0	0	1	0	1	1	0	1	0	0
chr2:8819166	chr2	8818919	8819413	8819303	25.154	15.4	8.903	Distal Intergenic	3398	uc002qza.3	-2946	2_TssFlnk	111.119	K562	0	0	0	1	0	0	0	1	0	0	0	0	0	0	0	0	0	1	0	1	0	0	0	0	0	0	0	0	0	1	1	1	1	0	0
chr2:8822121	chr2	8821981	8822262	8822051	20.287	2.7	8.903	Exon (uc002qza.3/3398, exon 1 of 3)	3398	uc002qza.3	9	2_TssFlnk	158.332	K562	0	0	0	1	1	0	0	1	0	0	0	0	1	0	0	0	0	1	0	0	1	0	0	0	0	0	0	1	0	1	0	1	1	0	0
chr2:9143960	chr2	9143683	9144238	9143976	23.797	27.5	8.903	Promoter	129642	uc010yix.1	-85	2_TssFlnk	153.843	K562	0	0	0	0	0	0	0	0	0	0	0	0	1	0	0	0	0	1	0	0	1	0	0	0	0	0	0	0	0	1	1	1	0	0	0
chr2:9282957	chr2	9282805	9283110	9283090	21.17	10.4	8.903	Distal Intergenic	8853	uc002qzh.2	-63936	11_EnhWk	112.546	K562	0	0	0	1	0	0	0	1	1	0	0	0	1	0	0	0	0	1	0	1	1	0	0	1	0	0	0	1	0	1	0	1	0	0	1
chr2:9696024	chr2	9695802	9696247	9696041	48.432	10.7	8.903	Promoter	6868	uc002qzv.3	-108	1_TssA	221.55	K562	0	0	0	1	1	0	0	1	0	0	0	0	1	0	0	0	0	1	0	1	1	1	0	0	0	0	0	1	0	1	1	1	1	1	0
chr2:9771242	chr2	9771016	9771469	9771273	38.125	14.2	8.903	Promoter	10971	uc002qzx.3	-137	1_TssA	242.125	K562	0	0	0	1	1	0	0	1	0	0	0	0	0	0	0	0	0	1	0	1	1	1	0	0	0	0	0	1	0	1	1	0	1	1	0
chr2:9778801	chr2	9778690	9778912	9778860	11.026	2.8	8.903	Distal Intergenic	10971	uc002qzx.3	-7696	11_EnhWk	38.9398	K562	0	0	0	1	0	0	0	0	0	0	0	0	1	0	0	0	0	1	0	1	1	0	0	0	0	0	0	0	1	1	1	0	0	0	1
chr2:10091686	chr2	10091510	10091862	10091665	41.066	31.7	8.903	Promoter	29841	uc002raa.3	-105	2_TssFlnk	201.223	K562	0	0	0	0	0	0	0	1	0	0	0	0	1	0	0	0	0	0	0	0	1	0	0	0	0	0	0	0	0	0	1	0	0	0	1
chr2:10169429	chr2	10169246	10169613	10169426	32.551	34.5	8.903	Distal Intergenic	8462	uc002raf.1	-14252	3_TssFlnkU	119.663	K562	0	0	0	1	0	0	0	1	0	0	0	0	1	0	0	0	0	1	0	1	1	0	1	1	0	0	0	1	0	1	1	1	1	0	0
chr2:10183568	chr2	10183437	10183700	10183650	26.124	0	8.903	Promoter	8462	uc002raf.1	-113	1_TssA	134.874	K562	0	0	0	1	0	0	0	0	0	0	0	0	1	0	0	0	0	1	0	0	1	1	0	0	0	0	0	0	0	0	0	1	0	0	1
chr2:10184258	chr2	10184064	10184453	10184271	35.678	30.6	8.903	Promoter	8462	uc010yjc.2	-113	2_TssFlnk	138.475	K562	0	0	0	1	0	0	0	1	0	0	0	0	1	0	0	0	0	0	0	0	1	0	0	0	0	0	0	0	0	0	0	1	0	0	1
chr2:10260582	chr2	10260296	10260869	10260482	26.513	22.7	8.903	Distal Intergenic	6241	uc021vdr.1	-2112	1_TssA	161.189	K562	0	0	0	1	1	0	0	1	0	0	0	0	1	0	0	0	0	0	0	1	1	0	0	1	0	0	0	1	0	1	1	1	1	0	0
chr2:10262388	chr2	10262289	10262488	10262413	9.676	5.4	8.903	Promoter	6241	uc021vdr.1	-306	1_TssA	133.47	K562	0	0	0	0	1	0	0	1	0	0	0	0	0	0	1	0	0	0	0	1	0	1	0	0	0	0	0	1	0	1	1	0	1	0	0
chr2:10262801	chr2	10262553	10263050	10262818	41.654	22.8	8.903	Exon (uc021vdr.1/6241, exon 1 of 10)	6241	uc021vdr.1	107	1_TssA	227.551	K562	0	0	0	1	1	0	0	1	0	0	0	0	1	0	0	0	0	1	0	1	1	1	0	0	0	0	0	1	0	1	0	1	1	1	1
chr2:10442844	chr2	10442601	10443088	10442803	38.615	15.9	8.903	Promoter	3241	uc002raj.4	-185	2_TssFlnk	210.926	K562	0	0	0	0	0	0	0	1	0	0	0	0	0	0	0	0	0	1	0	0	1	1	0	0	0	0	0	1	0	1	1	1	1	1	0
chr2:10549382	chr2	10549296	10549468	10549372	14.909	10.5	8.903	Intron (uc002raj.4/3241, intron 2 of 4)	100302743	uc021vdu.1	37592	9_EnhA1	53.6064	K562	0	0	0	1	0	0	0	1	0	0	0	0	1	0	0	0	0	1	0	1	0	0	0	0	0	0	0	1	0	0	0	0	1	0	0
chr2:10588709	chr2	10588263	10589156	10588733	51.089	44.8	8.903	Promoter	4953	uc010yjd.1	-257	2_TssFlnk	161.036	K562	0	0	0	0	0	0	0	0	0	0	0	0	0	0	0	0	0	0	0	0	0	0	0	0	0	0	0	0	0	1	1	0	0	0	0
chr2:10952923	chr2	10952597	10953250	10952905	36.167	6.9	8.903	Exon (uc002rau.3/10130, exon 1 of 13)	10130	uc002rau.3	36	1_TssA	153.819	K562	0	0	0	1	0	0	0	1	0	0	0	0	1	0	0	0	0	1	0	1	1	1	0	0	0	0	0	0	0	1	1	1	1	0	0
chr2:11295471	chr2	11295189	11295754	11295477	30.893	0	8.903	Promoter	130814	uc002rbc.3	-68	2_TssFlnk	201.719	K562	0	0	0	0	0	0	0	0	0	0	0	0	0	0	0	0	0	0	0	0	0	0	0	0	0	0	0	0	0	0	1	0	0	0	0
chr2:11484707	chr2	11484303	11485112	11484624	32.841	22.7	8.903	Exon (uc002rbd.1/9475, exon 1 of 33)	9475	uc002rbd.1	3	1_TssA	129.031	K562	0	0	0	0	1	0	0	1	0	0	0	0	0	0	0	0	0	0	0	0	0	0	0	0	0	0	0	0	0	1	1	1	1	1	0
chr2:11886837	chr2	11886524	11887150	11886851	28.068	19	8.903	Intron (uc010yjm.3/23175, intron 2 of 21)	23175	uc002rbt.4	116	1_TssA	115.69	K562	0	0	0	1	0	0	0	1	0	0	0	0	1	0	0	0	0	1	0	1	0	1	0	0	0	0	0	0	0	1	1	1	1	0	1
chr2:11970235	chr2	11970069	11970402	11970268	17.056	6.1	8.903	Distal Intergenic	100422996	uc021vea.1	6876	3_TssFlnkU	83.4818	K562	0	0	0	1	0	0	0	1	0	0	0	0	0	0	0	0	0	0	0	1	1	0	0	1	0	0	0	1	0	1	0	0	1	0	0
chr2:12246643	chr2	12246566	12246721	12246592	18.425	8.4	8.903	Intron (uc002rbu.1/uc002rbu.1, intron 2 of 5)	100422996	uc021vea.1	-269532	9_EnhA1	65.7882	K562	0	0	0	1	1	0	0	0	1	0	0	0	1	0	1	0	0	1	0	1	1	1	0	1	0	0	0	1	1	1	1	1	1	0	1
chr2:12856924	chr2	12856741	12857108	12856967	16.382	38.2	8.903	Promoter	28951	uc002rbv.4	-73	1_TssA	91.3385	K562	0	0	0	0	1	0	0	0	0	0	0	0	1	0	0	0	0	1	0	0	1	0	0	0	0	0	0	0	0	1	0	1	1	0	0
chr2:15731994	chr2	15731856	15732133	15732022	15.787	41.2	8.903	Exon (uc010yjq.2/1653, exon 1 of 20)	1653	uc021vee.2	250	1_TssA	204.098	K562	0	0	0	1	1	0	0	1	0	0	0	0	1	0	0	1	0	1	0	1	1	1	0	0	0	0	0	1	1	1	1	1	1	1	1
chr2:17699724	chr2	17699570	17699878	17699828	27.387	31.7	8.903	Promoter	729475	uc002rcl.1	-19	1_TssA	83.899	K562	0	0	0	0	1	0	0	1	0	0	0	0	1	0	0	0	0	0	0	0	1	1	0	0	0	0	0	1	0	1	1	0	1	0	0
chr2:18741860	chr2	18741615	18742106	18741778	10.833	12.9	8.903	Exon (uc002rcx.4/57665, exon 1 of 2)	57665	uc002rcx.4	98	1_TssA	167.115	K562	0	0	0	0	0	0	0	1	0	0	0	0	0	0	0	0	0	0	0	1	1	0	0	0	0	0	0	1	0	1	1	1	1	1	0
chr2:19547918	chr2	19547755	19548082	19547842	20.318	37.8	8.903	Promoter	100616307	uc021vek.1	-271	1_TssA	139.068	K562	0	0	0	0	0	0	0	0	0	0	0	0	0	0	0	0	0	1	0	1	1	0	0	0	0	0	0	0	0	1	1	1	1	0	0
chr2:20251810	chr2	20251724	20251896	20251855	11.994	32.1	8.903	Promoter	9741	uc010yjx.2	-22	1_TssA	257.904	K562	0	0	0	1	0	0	0	1	0	0	0	0	0	0	1	0	0	1	0	1	1	1	0	1	0	0	0	1	0	1	0	1	1	0	0
chr2:20550697	chr2	20550514	20550881	20550638	37.048	5.8	8.903	Promoter	23369	uc010yjz.1	-235	2_TssFlnk	176.271	K562	0	0	1	0	1	0	0	1	0	0	0	0	1	0	0	0	0	1	0	0	1	1	0	0	0	0	0	1	0	1	1	1	1	1	0
chr2:20817899	chr2	20817768	20818031	20817989	13.061	1.6	8.903	Exon (uc002rdw.1/64342, exon 7 of 7)	64342	uc002rdw.1	32964	11_EnhWk	26.4795	K562	0	0	0	0	0	0	0	0	0	0	0	0	1	0	0	0	0	0	0	1	0	0	0	1	0	0	0	0	0	1	0	0	0	0	0
chr2:20967241	chr2	20967023	20967459	20967269	17.251	3.8	8.903	Intron (uc002rec.3/60526, intron 4 of 6)	60526	uc002rec.3	55585	6_TxWk	1.31907	K562	0	0	0	0	0	0	0	0	0	0	0	0	0	0	0	0	0	0	0	0	0	0	0	0	0	0	0	0	0	0	0	0	0	0	0
chr2:24149906	chr2	24149512	24150301	24149826	30.503	20.1	8.903	Exon (uc002rei.4/54454, exon 1 of 28)	54454	uc002rei.4	29	1_TssA	129.465	K562	0	0	0	1	1	0	0	1	0	0	0	0	1	0	0	1	0	1	0	0	1	1	0	0	0	0	0	1	0	1	0	1	1	1	1
chr2:24163301	chr2	24163069	24163534	24163266	23.921	14.3	8.903	Promoter	165324	uc002ren.3	-74	1_TssA	98.6882	K562	0	0	0	1	0	0	0	1	0	0	0	0	1	0	0	0	0	0	0	1	1	1	0	0	1	0	0	0	0	1	1	1	1	1	0
chr2:24233533	chr2	24233377	24233690	24233563	13.158	8.8	8.903	Intron (uc002reo.2/388931, intron 1 of 12)	388931	uc002reo.2	581	1_TssA	65.5432	K562	0	0	0	0	1	0	0	1	0	0	0	0	1	0	0	0	0	0	0	0	0	0	0	0	0	0	0	1	0	1	0	1	1	0	0
chr2:24299510	chr2	24299259	24299762	24299493	39.203	42.7	8.903	Promoter	51639	uc010eyb.3	-197	2_TssFlnk	261.978	K562	0	0	0	0	0	0	0	0	0	0	0	0	0	0	0	0	0	0	0	0	1	1	0	0	0	0	0	0	0	0	1	1	1	0	0
chr2:24307427	chr2	24307096	24307759	24307570	13.334	38	8.903	Promoter	9540	uc002rex.2	-227	1_TssA	268.23	K562	1	0	0	0	1	0	0	1	0	0	0	0	0	0	0	0	0	1	0	0	1	0	0	1	0	0	0	1	0	1	0	1	1	0	0
chr2:24346378	chr2	24346148	24346609	24346307	18.523	5.2	8.903	Exon (uc010ykl.2/375190, exon 1 of 12)	375190	uc010ykl.2	29	1_TssA	155.511	K562	0	0	0	1	1	0	0	1	0	0	0	0	0	0	0	0	0	0	0	1	1	1	0	0	0	0	0	1	0	1	1	1	1	1	0
chr2:24583347	chr2	24583220	24583475	24583421	12.478	17.7	8.903	Exon (uc002rfe.2/50618, exon 1 of 40)	50618	uc002rfe.2	49	1_TssA	96.8683	K562	0	0	0	0	1	0	0	1	0	0	0	0	1	0	0	1	0	1	0	1	0	1	0	0	0	0	0	1	0	1	1	1	1	1	0
chr2:24713812	chr2	24713597	24714027	24713807	36.852	34.6	8.903	Distal Intergenic	8648	uc002rfi.3	-73366	1_TssA	170.578	K562	0	0	0	0	1	0	0	1	0	0	0	0	1	0	0	0	0	1	0	1	1	1	0	1	0	0	0	1	0	1	1	1	1	0	0
chr2:25015888	chr2	25015703	25016073	25015899	28.847	22	8.903	Promoter	79172	uc002rfp.2	-286	1_TssA	218.434	K562	0	0	0	1	1	0	0	1	0	0	0	0	1	0	0	0	0	1	0	1	1	0	0	1	0	0	0	1	0	1	1	1	1	0	0
chr2:25194786	chr2	25194509	25195063	25194658	33.137	17.1	8.903	Exon (uc002rft.2/51277, exon 1 of 7)	51277	uc002rft.2	176	1_TssA	225.391	K562	0	0	0	1	0	0	0	1	1	0	0	0	1	0	0	0	0	1	0	0	1	0	0	0	0	0	0	1	0	1	1	1	1	1	0
chr2:25264985	chr2	25264778	25265192	25264945	36.852	33.4	8.903	Exon (uc002rfw.2/22979, exon 1 of 19)	22979	uc010eyh.3	13	2_TssFlnk	152.675	K562	0	0	0	0	0	0	0	1	0	0	0	0	1	0	0	0	0	0	0	0	1	0	0	0	0	0	0	0	0	1	1	0	0	0	0
chr2:25565389	chr2	25565211	25565568	25565407	21.268	10.7	8.903	Exon (uc002rgd.4/1788, exon 1 of 23)	1788	uc002rgd.4	69	2_TssFlnk	74.5019	K562	0	0	0	0	0	0	0	1	0	0	0	0	1	0	0	0	0	1	0	1	0	1	0	0	0	0	1	1	0	0	0	1	0	1	0
chr2:26101450	chr2	26101296	26101604	26101428	47.252	20.9	8.903	Promoter	55252	uc002rgs.2	-139	2_TssFlnk	179.547	K562	0	0	0	1	1	0	0	1	0	0	0	0	1	0	0	0	0	1	0	1	1	0	0	0	0	0	0	0	0	1	1	1	1	0	0
chr2:26256718	chr2	26256367	26257069	26256659	49.318	30.3	8.903	Promoter	10890	uc002rgv.3	-10	2_TssFlnk	207.918	K562	0	0	0	0	1	0	0	0	0	0	0	0	0	0	0	0	0	0	0	1	1	0	0	0	0	0	0	0	0	1	1	0	0	0	0
chr2:26467551	chr2	26467325	26467778	26467596	26.381	16.2	8.903	Exon (uc002rgy.3/3030, exon 1 of 20)	3030	uc002rgy.3	42	1_TssA	154.277	K562	0	0	0	1	0	0	0	1	1	0	0	0	1	0	0	0	0	1	0	0	1	0	0	0	0	0	0	1	0	1	1	1	1	0	0
chr2:26726591	chr2	26726411	26726772	26726594	16.079	20.8	8.903	Intron (uc002rhk.3/9381, intron 6 of 46)	9381	uc010ylb.1	12875	1_TssA	85.3806	K562	0	0	0	1	0	0	0	1	0	0	0	0	1	0	0	0	0	1	0	1	1	0	0	0	0	0	0	1	0	1	1	0	1	0	0
chr2:26987162	chr2	26987009	26987316	26987098	22.442	4.5	8.903	Exon (uc002rhp.1/54978, exon 1 of 6)	54978	uc010ylc.1	21	1_TssA	54.4119	K562	0	0	0	1	1	0	0	1	0	0	0	0	1	0	0	0	0	1	0	1	1	1	0	0	0	0	0	1	0	1	0	1	1	0	0
chr2:26992143	chr2	26991957	26992330	26992228	21.379	3.5	8.903	Intron (uc002rhp.1/54978, intron 1 of 5)	54978	uc010ylc.1	5002	9_EnhA1	99.3982	K562	0	0	0	1	0	1	0	1	0	0	0	0	1	0	0	1	0	1	0	1	0	1	1	1	0	0	0	1	0	1	1	1	0	0	1
chr2:27294701	chr2	27294385	27295018	27294694	47.508	25.6	8.903	Promoter	100128731	uc002rig.3	-135	2_TssFlnk	124.724	K562	0	0	0	1	1	0	0	1	0	0	0	0	1	0	0	0	0	1	0	1	1	1	0	0	0	0	0	0	0	1	1	1	1	0	0
chr2:27309534	chr2	27309381	27309688	27309600	37.048	22.7	8.903	Promoter	3795	uc002ril.2	-76	1_TssA	159.606	K562	0	0	0	1	1	0	0	1	0	0	0	0	1	0	0	0	0	1	0	0	1	0	1	0	0	0	0	1	0	0	1	1	1	1	0
chr2:27435040	chr2	27434701	27435380	27435016	53	5.1	8.903	Exon (uc002rjf.3/51374, exon 1 of 7)	8884	uc002rjd.3	134	1_TssA	149.672	K562	0	0	0	1	1	0	0	1	0	0	0	0	1	0	0	0	0	1	0	1	1	1	0	0	0	0	0	1	0	1	1	1	1	0	0
chr2:27440351	chr2	27440143	27440559	27440479	18.915	18.1	8.903	Exon (uc002rji.3/790, exon 1 of 44)	790	uc010eyw.3	94	1_TssA	89.5387	K562	0	0	0	1	1	0	0	1	0	0	0	0	1	0	0	0	0	1	0	1	1	1	0	0	0	0	0	1	0	1	1	1	1	0	0
chr2:27485670	chr2	27485535	27485805	27485560	13.741	10.2	8.903	Intron (uc002rjk.3/7781, intron 1 of 7)	7781	uc002rjk.3	289	2_TssFlnk	50.8882	K562	0	0	0	0	0	0	0	1	0	0	0	0	0	0	0	0	0	0	0	0	0	0	0	0	0	0	0	1	0	0	0	0	1	0	0
chr2:27593343	chr2	27592975	27593711	27593326	45.09	5.8	8.903	Promoter	9784	uc002rkg.2	-19	1_TssA	227.423	K562	0	0	0	1	1	0	0	1	0	0	0	0	1	0	0	0	0	1	0	1	1	0	0	0	0	0	0	1	0	1	1	1	0	1	1
chr2:27603718	chr2	27603540	27603896	27603586	26.416	24.9	8.903	Promoter	130557	uc002rkk.3	-108	1_TssA	177.526	K562	0	0	0	1	1	0	0	1	1	0	0	0	1	0	0	0	0	1	0	1	1	1	0	0	0	0	0	1	0	1	1	1	1	0	0
chr2:27632560	chr2	27632419	27632702	27632567	39.203	24.3	8.903	Promoter	5496	uc002rkl.4	-11	1_TssA	113.306	K562	0	0	0	1	1	0	0	1	1	0	0	0	1	0	0	0	0	1	0	1	1	0	0	0	0	0	0	1	0	1	1	1	1	1	0
chr2:27651685	chr2	27651239	27652132	27651627	71.723	34	8.903	Intron (uc002rko.3/29959, intron 2 of 18)	29959	uc002rkp.3	501	1_TssA	193.022	K562	1	0	0	1	0	0	0	1	0	0	0	0	0	0	0	0	0	0	0	0	0	1	0	0	0	0	0	1	0	1	1	1	0	1	0
chr2:27712721	chr2	27712491	27712952	27712793	32.063	7.2	8.903	Promoter	26160	uc010ylt.1	-151	2_TssFlnk	139.688	K562	0	0	0	0	1	0	0	0	0	0	0	0	0	0	0	0	0	1	0	1	1	0	0	0	0	0	0	0	0	1	0	1	0	0	0
chr2:27717932	chr2	27717792	27718073	27717969	16.763	20.6	8.903	Exon (uc002rkx.3/64838, exon 1 of 7)	64838	uc002rkx.3	193	2_TssFlnk	39.4366	K562	0	0	0	0	0	0	0	1	0	0	0	0	0	0	0	0	0	0	0	0	0	0	0	0	0	0	0	0	0	0	0	1	1	0	0
chr2:27805815	chr2	27805651	27805979	27805793	30.6	8	8.903	Promoter	84450	uc002rla.4	-20	1_TssA	112.452	K562	0	0	0	1	1	1	0	1	0	0	0	0	1	0	0	0	0	1	0	0	1	0	0	1	0	0	0	0	0	1	1	1	1	0	1
chr2:28113575	chr2	28113446	28113705	28113578	19.259	27.7	8.903	Exon (uc002rlp.2/9577, exon 1 of 12)	9577	uc002rlu.3	94	1_TssA	100.52	K562	0	0	0	0	0	0	0	1	0	0	0	0	0	0	0	0	0	1	0	0	1	0	0	0	0	0	0	1	0	1	1	1	1	0	0
chr2:28578640	chr2	28578444	28578837	28578833	28.457	2.9	8.903	Distal Intergenic	2355	uc021vfg.1	-37028	9_EnhA1	102.404	K562	0	0	1	1	0	1	0	0	0	0	0	0	1	0	0	0	0	1	0	1	0	1	0	0	1	0	0	1	1	1	1	1	0	0	1
chr2:28615700	chr2	28615446	28615954	28615622	28.457	19	8.903	Exon (uc021vfg.1/2355, exon 1 of 4)	2355	uc021vfg.1	32	1_TssA	104.235	K562	0	0	0	1	0	0	1	1	0	0	0	0	1	0	0	0	0	1	0	0	0	0	0	0	0	0	0	1	0	1	1	1	0	0	1
chr2:28974569	chr2	28974378	28974760	28974567	31.38	5.5	8.903	Promoter	5500	uc010ymj.2	-42	1_TssA	236.478	K562	0	0	0	0	1	0	0	1	0	0	0	0	1	0	0	0	0	1	0	1	1	1	0	0	0	0	0	1	0	1	1	1	1	1	0
chr2:29093254	chr2	29093139	29093370	29093300	18.327	9.6	8.903	Promoter	55006	uc002rmm.3	-80	1_TssA	150.026	K562	0	0	0	1	1	0	0	1	0	0	0	0	1	0	0	0	0	1	0	1	1	0	0	0	0	0	0	1	0	1	1	1	1	0	1
chr2:29117590	chr2	29117350	29117831	29117613	20.581	12.3	8.903	Exon (uc002rmo.2/23160, exon 1 of 18)	23160	uc002rmo.2	58	1_TssA	109.459	K562	0	0	0	1	1	0	0	1	0	0	0	0	1	0	0	0	0	1	0	1	1	0	0	0	0	0	0	1	0	1	1	1	1	0	0
chr2:30144559	chr2	30144467	30144652	30144591	14.909	46.9	8.903	Promoter	238	uc002rmy.3	-83	18_Quies	96.2942	K562	0	0	0	0	0	0	0	0	0	0	0	0	0	0	0	0	0	0	0	0	0	0	0	0	0	0	0	0	0	1	1	0	0	0	0
chr2:30369662	chr2	30369387	30369937	30369665	62.425	34.3	8.903	Promoter	51646	uc002rmz.4	-87	2_TssFlnk	211.554	K562	0	0	0	0	0	0	0	0	0	0	0	0	0	0	0	0	0	0	0	1	1	1	0	0	0	0	0	0	0	1	1	1	0	0	0
chr2:30454192	chr2	30454056	30454328	30454189	12.769	17.3	8.903	Promoter	81606	uc002rne.2	-204	1_TssA	109.662	K562	0	0	0	0	1	0	0	0	0	0	0	0	1	0	0	0	0	0	0	1	0	0	0	0	0	0	0	0	0	1	1	1	0	0	0
chr2:30670083	chr2	30669942	30670224	30670009	14.227	4.6	8.903	Promoter	253558	uc002rnj.3	-39	1_TssA	79.6734	K562	0	0	0	1	0	0	0	1	0	0	0	0	1	0	1	0	0	1	0	1	1	0	0	0	0	0	0	1	0	1	0	1	1	0	0
chr2:32235947	chr2	32235796	32236099	32235969	21.669	17.9	8.903	Intron (uc002rny.3/51072, intron 1 of 6)	51072	uc002rny.3	157	1_TssA	236.563	K562	0	0	0	1	0	0	0	1	1	0	0	0	1	0	0	1	0	1	0	1	1	0	0	0	0	0	1	1	0	1	1	1	1	1	1
chr2:32390921	chr2	32390768	32391074	32390888	21.476	10.1	8.903	Exon (uc002roe.2/55676, exon 1 of 14)	55676	uc010ymw.2	12	1_TssA	145.715	K562	0	0	0	1	0	0	0	1	0	0	0	0	1	0	1	0	0	1	0	1	1	1	0	1	0	0	0	1	1	1	1	1	1	0	1
chr2:32582054	chr2	32581739	32582370	32582048	33.13	23.6	8.903	Promoter	57448	uc010ezu.3	-41	1_TssA	180.301	K562	0	0	0	0	1	0	0	1	0	0	0	0	1	0	1	0	0	1	0	1	1	1	0	0	0	0	0	1	0	1	1	1	1	1	0
chr2:32853071	chr2	32852966	32853176	32853056	32.161	13.6	8.903	Promoter	55622	uc002rom.3	-15	1_TssA	149.544	K562	0	0	0	1	0	0	0	1	0	0	0	0	1	0	0	0	0	1	0	1	1	0	0	0	0	0	0	1	0	1	0	1	1	0	0
chr2:33824398	chr2	33824281	33824516	33824459	12.478	17.3	8.903	Promoter	25940	uc010yne.1	-37	1_TssA	157.279	K562	0	0	0	0	1	0	0	0	0	0	0	0	0	0	0	0	0	1	0	1	1	0	0	1	0	0	0	0	0	1	0	1	1	0	0
chr2:37193794	chr2	37193531	37194057	37193816	49.514	17.2	8.903	Promoter	6801	uc010ezx.3	-180	1_TssA	229.332	K562	0	0	0	1	1	0	0	1	0	0	0	0	1	0	0	0	0	1	0	1	1	1	0	0	0	0	0	1	0	1	1	1	1	0	0
chr2:37552180	chr2	37551881	37552480	37552191	18.586	10.8	8.903	Distal Intergenic	23683	uc002rqf.1	-7959	1_TssA	103.81	K562	0	0	0	0	1	0	0	1	0	1	0	0	0	0	0	0	0	0	0	1	0	1	0	0	0	0	0	1	0	1	1	1	1	0	0
chr2:38604671	chr2	38604502	38604840	38604709	14.812	31.6	8.903	Promoter	64225	uc002rqs.3	-240	1_TssA	102.939	K562	0	0	0	0	1	0	0	0	1	0	0	0	0	0	0	0	0	1	0	1	0	0	0	0	0	0	0	0	0	0	1	1	0	0	0
chr2:38830162	chr2	38829938	38830386	38830122	31.673	22.6	8.903	Exon (uc021vgb.1/92906, exon 1 of 14)	92906	uc021vgb.1	15	1_TssA	278.132	K562	0	0	0	1	0	0	1	1	0	0	0	0	1	0	0	0	0	1	0	0	1	1	0	1	0	0	0	1	0	1	1	0	1	1	0
chr2:39348088	chr2	39347957	39348220	39348050	16.665	13.7	8.903	Promoter	6654	uc002rrk.4	-485	1_TssA	123.843	K562	0	0	0	0	0	0	1	1	0	0	0	0	1	0	0	0	0	0	0	1	1	1	0	0	0	0	0	1	0	1	0	1	1	0	0
chr2:39351574	chr2	39351455	39351694	39351644	24.806	26.7	8.903	Promoter	6654	uc010ynr.1	-89	1_TssA	166.113	K562	0	0	0	1	1	0	0	1	0	0	0	0	1	0	0	0	0	1	0	1	1	1	0	0	0	0	0	1	0	1	1	1	0	0	1
chr2:39664269	chr2	39664049	39664489	39664334	15.396	38.1	8.903	Exon (uc002rro.4/8491, exon 1 of 34)	8491	uc002rro.4	183	1_TssA	136.437	K562	0	0	0	0	1	0	0	1	0	0	0	0	0	0	0	0	0	1	0	0	0	0	0	0	0	0	0	1	0	1	1	1	1	1	0
chr2:42396446	chr2	42396214	42396678	42396471	28.749	33.3	8.903	Promoter	27436	uc002rsh.4	-43	1_TssA	121.813	K562	0	0	1	0	0	0	0	1	0	0	0	0	0	0	0	0	0	1	0	1	1	0	0	0	0	0	0	0	0	1	1	0	1	0	0
chr2:42588736	chr2	42588581	42588891	42588751	10.833	33.9	8.903	Exon (uc002rsk.3/9167, exon 1 of 3)	9167	uc002rsk.3	251	1_TssA	156.864	K562	0	0	0	0	0	0	0	0	0	0	0	0	0	0	0	0	0	0	0	0	1	0	0	0	0	0	0	0	0	1	1	0	0	0	0
chr2:43037362	chr2	43036977	43037748	43037322	32.356	37.4	8.903	Distal Intergenic	23498	uc010ynw.1	-17612	1_TssA	225.738	K562	0	0	0	0	0	0	0	1	0	0	0	0	0	0	0	0	0	0	0	1	0	1	0	0	0	0	0	0	0	1	1	1	1	1	0
chr2:43195219	chr2	43195107	43195331	43195169	12.575	3.4	8.903	Distal Intergenic	23498	uc010ynw.1	-175469	3_TssFlnkU	92.1175	K562	0	0	1	1	0	1	0	1	0	0	0	0	1	0	0	0	0	1	0	1	1	0	0	1	1	0	0	0	0	1	0	0	1	0	0
chr2:43406310	chr2	43406176	43406444	43406204	13.741	6.6	8.903	Distal Intergenic	678	uc002rsv.4	47434	1_TssA	84.7929	K562	0	0	0	1	0	1	0	0	0	1	0	0	1	0	1	1	0	1	0	0	1	1	1	1	1	0	0	1	1	1	1	1	1	0	1
chr2:43417906	chr2	43417752	43418060	43417935	27.776	19.3	8.903	Distal Intergenic	678	uc002rsv.4	35838	9_EnhA1	51.875	K562	1	0	1	1	0	1	0	1	1	0	0	0	1	1	0	0	0	1	0	1	0	1	1	0	1	0	0	1	1	1	1	0	0	0	1
chr2:43446916	chr2	43446792	43447041	43446941	12.478	35.1	8.903	Distal Intergenic	678	uc002rsv.4	6828	1_TssA	125.372	K562	0	0	0	0	1	0	0	0	1	0	0	0	1	0	0	0	0	1	0	1	0	0	0	1	0	0	0	0	0	1	1	0	0	0	0
chr2:43453673	chr2	43453262	43454084	43453696	42.635	18.2	8.903	Exon (uc002rsv.4/678, exon 1 of 2)	678	uc002rsv.4	71	2_TssFlnk	186.251	K562	0	0	0	1	1	0	0	0	0	0	0	0	0	0	0	0	0	1	0	0	0	1	0	0	0	0	0	0	0	0	0	0	0	1	0
chr2:43823241	chr2	43823081	43823402	43823190	24.475	15	8.903	Promoter	63892	uc002rtd.3	-57	1_TssA	139.259	K562	0	0	0	0	0	0	1	1	1	0	0	0	1	0	0	0	0	0	0	1	1	1	0	0	0	0	0	1	0	1	1	1	1	0	1
chr2:44395940	chr2	44395777	44396104	44395941	14.714	32.8	8.903	Promoter	5495	uc002rts.3	-59	2_TssFlnk	214.209	K562	0	0	0	0	0	0	0	0	0	0	0	0	0	0	0	0	0	1	0	0	1	1	0	0	0	0	0	0	0	0	1	1	1	0	0
chr2:45870922	chr2	45870772	45871072	45870902	14.422	5.9	8.903	Distal Intergenic	5581	uc002rut.3	-8120	17_ReprPCWk	28.1243	K562	0	0	0	0	1	0	0	1	0	0	0	0	1	0	0	0	0	1	0	1	1	0	0	0	0	0	0	1	0	0	0	0	0	0	0
chr2:46524285	chr2	46524121	46524450	46524244	27.366	15.9	8.903	Promoter	2034	uc002ruv.3	-255	1_TssA	104.758	K562	0	0	0	1	0	0	0	1	0	0	0	0	1	0	0	0	0	1	0	1	1	1	0	0	0	0	0	0	0	1	1	1	1	0	0
chr2:46769792	chr2	46769704	46769880	46769791	13.449	0	8.903	Promoter	23433	uc002rva.3	-74	10_EnhA2	141.632	K562	0	0	0	0	0	0	0	0	0	0	0	0	0	0	0	0	0	0	0	0	0	0	0	0	0	0	0	0	0	0	1	0	1	0	0
chr2:46844177	chr2	46844028	46844326	46844265	26.61	23.7	8.903	Exon (uc002rvc.3/5281, exon 1 of 7)	5281	uc002rvc.3	73	1_TssA	151.175	K562	0	0	0	0	1	0	0	1	0	0	0	0	1	0	0	0	0	1	0	1	1	1	0	0	0	0	0	1	0	1	1	1	1	0	0
chr2:46926084	chr2	46925872	46926296	46926131	24.863	26.7	8.903	Promoter	9655	uc002rvf.3	-14	2_TssFlnk	187.988	K562	0	0	0	1	1	0	0	1	0	0	0	0	1	0	0	0	0	1	0	1	1	0	0	0	0	0	0	1	0	1	1	1	1	0	0
chr2:47143169	chr2	47143003	47143335	47143279	21.366	7.6	8.903	Exon (uc021vha.1/90411, exon 1 of 4)	90411	uc021vha.1	81	1_TssA	112.648	K562	0	0	0	0	1	0	0	1	0	0	0	0	1	0	0	0	0	1	0	1	1	0	0	1	0	0	0	1	0	1	1	1	1	0	0
chr2:47168306	chr2	47168105	47168508	47168281	16.763	18.2	8.903	Promoter	57217	uc002rvn.1	-6	2_TssFlnk	119.386	K562	0	0	0	0	0	0	0	1	0	0	0	0	1	0	0	0	0	0	0	0	0	0	0	0	0	0	0	0	0	1	1	1	1	0	0
chr2:47404038	chr2	47403899	47404178	47404155	19.895	13.7	8.903	Promoter	805	uc002rvt.2	-299	1_TssA	101.157	K562	0	0	0	1	1	0	0	1	0	0	0	0	1	0	1	0	0	1	0	1	1	1	0	0	0	0	0	1	0	1	1	1	1	0	1
chr2:47596482	chr2	47596267	47596698	47596522	14.227	12.4	8.903	Exon (uc002rvx.3/4072, exon 1 of 9)	4072	uc002rvx.3	196	1_TssA	23.2351	K562	0	0	0	0	0	0	0	1	0	0	0	0	1	0	0	0	0	0	0	1	0	0	0	0	0	0	0	0	0	1	1	1	0	1	1
chr2:47630148	chr2	47629982	47630315	47630256	19.993	28.6	8.903	Promoter	4436	uc010fbf.2	-57	1_TssA	111.075	K562	0	0	0	1	0	0	0	1	0	0	0	0	0	0	0	0	0	0	0	1	1	0	0	0	0	0	0	0	0	1	0	1	1	0	0
chr2:48010209	chr2	48009930	48010489	48010151	38.615	25.6	8.903	Promoter	2956	uc002rwc.2	-11	1_TssA	159.295	K562	0	0	0	1	1	0	0	1	0	0	0	0	1	0	0	0	0	1	0	1	1	1	0	0	0	0	0	1	0	1	0	1	1	0	0
chr2:48133692	chr2	48133522	48133863	48133704	18.132	22.4	8.903	Promoter	80204	uc002rwg.2	-761	1_TssA	201.184	K562	0	0	0	0	0	0	0	0	0	0	0	0	0	0	0	0	0	0	0	1	1	0	0	0	0	0	0	0	0	1	0	0	0	0	0
chr2:48541716	chr2	48541323	48542110	48541707	29.333	35.4	8.903	Promoter	3344	uc002rwh.1	-78	10_EnhA2	204.16	K562	0	0	0	1	1	0	0	1	0	0	0	0	1	0	0	0	0	1	0	0	1	1	0	0	0	0	0	1	0	1	0	1	1	0	0
chr2:48667886	chr2	48667687	48668085	48667912	53.255	10.5	8.903	Promoter	129285	uc002rwi.1	-21	1_TssA	142.287	K562	0	0	0	0	0	0	0	1	0	0	0	0	1	0	0	0	0	1	0	1	1	0	0	0	0	0	0	1	0	1	1	1	1	0	0
chr2:54197660	chr2	54197570	54197750	54197651	11.606	3.7	8.903	Intron (uc002rxp.2/23198, intron 1 of 46)	23198	uc002rxp.2	316	1_TssA	69.4121	K562	0	0	0	0	0	0	0	0	0	0	0	0	1	0	0	0	0	0	0	0	0	0	0	0	0	0	0	1	0	1	0	1	1	0	0
chr2:54557931	chr2	54557818	54558045	54557982	15.904	36.7	8.903	Promoter	129852	uc002rxs.1	-139	2_TssFlnk	81.2464	K562	0	0	0	0	0	0	0	0	0	1	0	0	1	0	0	0	0	0	0	1	1	0	0	1	0	0	0	1	0	1	1	1	1	0	0
chr2:54950723	chr2	54950422	54951024	54950775	24.314	8	8.903	Distal Intergenic	400954	uc002ryb.4	-1425	2_TssFlnk	202.785	K562	0	0	0	1	1	0	0	1	0	0	0	0	1	0	0	0	0	1	0	1	1	0	0	0	0	0	0	1	0	1	1	1	1	0	0
chr2:55277692	chr2	55277414	55277970	55277731	40.771	31.5	8.903	Exon (uc002rye.3/57142, exon 1 of 9)	57142	uc002rye.3	41	1_TssA	241.557	K562	0	0	0	1	0	0	0	1	0	0	0	0	1	0	0	0	0	1	0	1	1	1	1	0	0	0	0	1	0	1	1	1	1	0	1
chr2:55509280	chr2	55509120	55509441	55509210	8.811	7.6	8.903	Promoter	344405	uc010yoy.2	-174	1_TssA	132.103	K562	0	0	0	1	0	0	0	1	1	0	0	0	1	0	0	0	0	0	0	1	1	0	0	1	0	0	0	1	0	1	0	0	1	1	0
chr2:55647144	chr2	55646883	55647405	55647123	32.454	31.4	8.903	Promoter	55704	uc010fbz.3	-88	2_TssFlnk	138.063	K562	0	0	0	1	1	1	0	1	1	0	0	0	1	0	0	0	0	1	0	1	1	1	1	0	0	0	0	1	1	1	1	1	1	1	1
chr2:55844893	chr2	55844694	55845092	55844889	37.048	18.5	8.903	Exon (uc002rzb.3/57223, exon 1 of 15)	57223	uc002rzb.3	219	1_TssA	204.547	K562	0	0	0	1	0	0	0	1	1	0	0	0	1	0	0	0	0	1	0	0	1	0	0	0	0	0	0	1	0	1	1	1	1	0	0
chr2:58273781	chr2	58273636	58273927	58273746	21.379	17.3	8.903	Exon (uc002rzp.4/7444, exon 1 of 13)	7444	uc010fcd.3	5	1_TssA	174.298	K562	0	0	0	1	1	0	0	1	0	0	0	0	1	0	0	1	0	1	0	1	0	1	0	0	0	0	0	1	0	1	0	1	1	1	0
chr2:60983398	chr2	60983276	60983520	60983344	35.385	16.7	8.903	Exon (uc002sai.3/64895, exon 1 of 22)	64895	uc002saj.3	11	1_TssA	96.3319	K562	0	0	0	0	0	0	0	0	0	0	0	0	0	0	0	0	0	0	0	1	1	1	0	0	0	0	0	1	0	1	0	1	1	0	0
chr2:61108712	chr2	61108432	61108993	61108729	33.528	20	8.903	Promoter	5966	uc002sam.1	-39	1_TssA	143.064	K562	0	0	0	0	0	0	0	1	0	0	0	0	1	0	0	1	0	1	0	0	1	1	0	0	0	0	0	1	0	1	1	1	1	1	0
chr2:61404408	chr2	61404100	61404716	61404387	27.387	12.5	8.903	Promoter	130872	uc002sbb.2	-144	2_TssFlnk	197.919	K562	0	0	0	1	0	0	0	1	1	0	0	0	1	0	0	0	0	1	0	1	1	1	0	1	0	0	0	0	0	1	1	1	1	0	0
chr2:61697800	chr2	61697671	61697930	61697844	18.523	9.5	8.903	Exon (uc002sbe.3/9736, exon 1 of 80)	9736	uc002sbe.3	48	2_TssFlnk	129.728	K562	0	0	0	0	0	0	0	1	0	0	0	0	1	0	0	0	0	0	0	0	0	1	0	0	0	0	0	1	0	1	0	1	1	0	0
chr2:61698360	chr2	61698139	61698581	61698402	27.542	36	8.903	Promoter	9736	uc002sbe.3	-512	1_TssA	264.012	K562	0	0	0	0	0	0	0	1	0	0	0	0	1	0	0	0	0	1	0	1	1	1	0	0	0	0	0	0	0	1	0	0	1	0	0
chr2:61765464	chr2	61765326	61765603	61765506	27.873	24.6	8.903	Promoter	7514	uc002sbk.3	-47	1_TssA	194.774	K562	0	0	0	1	0	0	0	1	0	0	0	0	1	0	0	0	0	0	0	1	1	1	0	0	0	0	0	1	0	1	0	1	1	0	0
chr2:61765886	chr2	61765722	61766051	61765853	32.258	13.9	8.903	Promoter	7514	uc002sbk.3	-469	1_TssA	248.661	K562	0	0	0	0	0	0	0	1	0	0	0	0	1	0	0	0	0	1	0	1	1	1	0	0	0	0	0	1	0	1	0	0	1	0	0
chr2:61921911	chr2	61921710	61922112	61921943	35.678	28.3	8.903	Distal Intergenic	7514	uc002sbk.3	-156494	2_TssFlnk	99.0345	K562	0	0	0	0	0	0	0	0	0	0	0	0	0	0	0	0	0	1	0	1	0	0	0	0	0	0	0	1	0	1	1	1	0	0	0
chr2:61991514	chr2	61991410	61991619	61991491	17.251	18.6	8.903	Distal Intergenic	84140	uc002sbm.4	89763	1_TssA	175.153	K562	0	0	0	1	1	0	0	1	0	0	0	0	1	0	0	0	0	1	0	1	1	0	0	0	0	0	0	1	0	1	1	1	1	0	1
chr2:62423342	chr2	62423187	62423497	62423452	12.867	37.4	8.903	Exon (uc002sbs.3/10678, exon 1 of 2)	10678	uc002sbs.3	81	1_TssA	174.478	K562	0	0	0	1	1	0	0	1	0	0	0	0	1	0	0	0	0	0	0	1	1	1	0	0	0	0	0	0	0	1	1	0	1	0	0
chr2:62733082	chr2	62732994	62733171	62733015	14.422	6.2	8.903	Intron (uc002sbt.2/200728, intron 1 of 3)	200728	uc002sbt.2	521	1_TssA	191.305	K562	0	0	0	0	1	0	0	1	0	0	0	0	0	0	0	0	0	0	0	1	1	1	0	0	0	0	0	1	0	1	0	1	1	0	0
chr2:63277832	chr2	63277647	63278017	63277809	21.464	17.7	8.903	Promoter	5013	uc002scd.3	-104	1_TssA	127.867	K562	0	0	0	0	0	0	0	0	0	0	0	0	0	0	0	0	0	0	0	1	1	0	0	0	0	0	0	0	0	1	1	0	0	0	0
chr2:64068035	chr2	64067901	64068170	64068008	19.452	11	8.903	Promoter	7360	uc002scl.3	-62	1_TssA	150.616	K562	0	0	0	1	1	0	0	1	0	0	0	0	1	0	0	0	0	1	0	1	1	0	0	0	0	0	0	1	0	1	1	1	0	0	0
chr2:64246519	chr2	64246306	64246733	64246551	16.47	15.7	8.903	Promoter	51542	uc002scq.3	-306	1_TssA	77.2702	K562	0	0	0	1	1	0	0	1	0	0	0	0	1	0	0	0	0	1	0	0	0	1	0	0	1	0	0	1	0	1	1	1	1	1	0
chr2:64881021	chr2	64880604	64881438	64880980	39.399	18.5	8.903	Exon (uc002sde.2/9792, exon 1 of 2)	9792	uc002sde.2	24	2_TssFlnk	166.299	K562	0	0	0	1	0	0	0	1	0	0	0	0	1	0	0	0	0	1	0	1	0	1	0	0	0	0	0	0	0	1	0	1	1	0	0
chr2:64978386	chr2	64977942	64978831	64978355	60.846	32.7	8.903	Distal Intergenic	9792	uc002sde.2	-97341	2_TssFlnk	312.123	K562	0	0	0	0	0	0	0	0	0	0	0	0	0	0	0	0	0	1	0	0	1	0	0	0	0	0	0	0	0	1	0	0	1	0	0
chr2:65058689	chr2	65058581	65058798	65058679	14.519	2.8	8.903	Distal Intergenic	400958	uc021vir.1	100891	3_TssFlnkU	92.3926	K562	0	0	0	0	0	1	0	1	0	0	0	0	1	0	0	0	0	1	0	1	0	0	0	1	0	0	0	1	0	1	1	0	1	0	1
chr2:65086899	chr2	65086604	65087194	65086917	25.154	18.7	8.903	Intron (uc002sdf.1/uc002sdf.1, intron 1 of 4)	400958	uc021vir.1	72681	1_TssA	61.0346	K562	0	0	0	0	0	0	0	1	0	0	0	0	1	0	0	0	0	1	0	1	1	0	0	0	0	0	0	1	0	1	1	0	1	0	1
chr2:65215903	chr2	65215778	65216029	65215952	17.914	22.2	8.903	Intron (uc010ypz.2/6509, intron 1 of 6)	6509	uc010ypz.2	325	1_TssA	99.9809	K562	0	0	0	1	0	0	0	1	0	0	0	0	1	0	0	0	0	0	0	0	0	0	0	1	0	0	0	1	0	1	1	1	0	0	0
chr2:65216420	chr2	65216177	65216664	65216453	27.971	10.2	8.903	Promoter	6509	uc010yqa.2	-74	1_TssA	179.879	K562	0	0	0	0	0	0	0	1	0	0	0	0	0	0	1	0	0	1	0	0	1	1	0	0	0	0	0	1	0	1	1	1	0	1	0
chr2:65283523	chr2	65283248	65283798	65283487	19.699	20.6	8.903	Promoter	23177	uc010yqc.2	-26	1_TssA	184.828	K562	0	0	0	0	0	0	0	1	0	0	0	0	0	0	0	0	0	0	0	1	1	0	0	0	0	0	0	1	0	1	0	1	1	1	0
chr2:65357440	chr2	65357247	65357634	65357456	49.81	11.2	8.903	Promoter	5861	uc010yqe.2	-6	2_TssFlnk	284.483	K562	0	0	0	1	1	0	0	1	0	0	0	0	0	0	0	0	0	1	0	1	1	1	0	0	0	0	0	1	0	1	1	1	1	0	0
chr2:65663002	chr2	65662877	65663127	65662951	16.079	26.9	8.903	Distal Intergenic	200734	uc010fcx.1	-3347	1_TssA	103.327	K562	0	0	0	1	1	0	0	1	0	0	0	0	1	0	0	1	0	1	0	0	1	1	0	0	0	0	0	1	0	1	0	0	1	0	1
chr2:65663769	chr2	65663671	65663867	65663715	19.209	9.9	8.903	Distal Intergenic	200734	uc010fcx.1	-4114	1_TssA	75.4628	K562	0	0	0	1	1	0	0	1	0	1	0	0	1	0	1	1	0	1	0	1	1	1	0	1	1	0	0	1	1	1	0	1	1	0	1
chr2:68479787	chr2	68479579	68479996	68479845	47.842	13.7	8.903	Promoter	5534	uc002sei.1	-137	1_TssA	130.7	K562	0	0	0	0	0	0	0	1	0	0	0	0	1	0	0	0	0	1	0	1	1	1	0	0	0	0	0	0	0	1	0	1	1	0	0
chr2:68694597	chr2	68694463	68694732	68694594	12.188	8.6	8.903	Promoter	200558	uc010fdf.2	-93	1_TssA	210.967	K562	0	0	0	0	0	0	0	0	0	0	0	0	1	0	1	0	0	0	0	1	1	1	0	0	0	0	0	1	0	1	1	1	1	0	0
chr2:69614512	chr2	69614289	69614735	69614490	28.847	12.4	8.903	Promoter	2673	uc002sfi.2	-127	1_TssA	123.119	K562	0	0	0	1	1	0	0	1	0	0	0	0	1	0	0	0	0	1	0	1	1	1	0	1	0	0	0	1	0	1	1	1	1	0	1
chr2:69664592	chr2	69664450	69664734	69664539	25.298	8	8.903	Exon (uc002sfj.3/27247, exon 1 of 8)	27247	uc002sfj.3	167	1_TssA	169.383	K562	0	0	0	1	1	0	0	1	0	0	0	0	1	0	1	0	0	1	0	1	1	1	0	0	0	0	0	1	0	1	0	1	1	0	0
chr2:69870861	chr2	69870698	69871024	69870839	13.255	19.6	8.903	Exon (uc002sfp.2/22848, exon 1 of 22)	22848	uc002sfp.2	115	1_TssA	108.76	K562	0	0	0	1	0	0	0	1	0	0	0	0	1	0	0	0	0	1	0	1	1	1	0	0	0	0	0	1	0	1	1	1	1	1	0
chr2:69969397	chr2	69969251	69969544	69969366	11.026	16.4	8.903	Intron (uc010yqn.1/307, intron 1 of 9)	307	uc010yqo.2	271	1_TssA	53.2942	K562	0	0	0	0	0	0	0	0	0	0	0	0	0	0	0	0	0	0	0	1	0	0	1	0	0	0	0	1	0	1	0	0	1	0	0
chr2:70056804	chr2	70056483	70057125	70057095	32.356	12.8	8.903	Promoter	64395	uc002sfu.3	-13	1_TssA	113.64	K562	0	0	0	0	0	0	0	1	0	0	0	0	1	0	0	0	0	1	0	1	1	1	0	0	0	0	0	1	0	1	0	1	1	0	0
chr2:70141889	chr2	70141461	70142317	70142136	45.948	40.7	8.903	Promoter	4084	uc002sfy.3	-283	2_TssFlnk	292.747	K562	0	0	0	1	0	0	0	0	0	0	0	0	0	0	1	0	0	1	0	1	1	1	0	0	0	0	0	0	0	0	1	0	0	0	0
chr2:70369650	chr2	70369220	70370080	70369698	42.831	35.1	8.903	Distal Intergenic	100133985	uc002sgg.4	-17203	2_TssFlnk	161.073	K562	0	0	0	1	1	0	0	1	0	0	0	0	1	0	0	0	0	1	0	0	1	1	0	0	0	0	0	1	0	1	1	1	1	1	0
chr2:70485395	chr2	70485098	70485693	70485207	44.304	37.7	8.903	Exon (uc002sgn.4/51449, exon 1 of 6)	51449	uc010yqu.2	165	1_TssA	137.342	K562	0	0	0	1	1	0	0	1	0	0	0	0	1	0	0	0	0	1	0	1	1	1	0	0	0	0	0	1	0	1	0	1	1	0	0
chr2:70529116	chr2	70528905	70529327	70529166	24.669	29.1	8.903	Exon (uc002sgq.4/84908, exon 1 of 3)	84908	uc002sgq.4	103	1_TssA	90.9239	K562	0	0	0	1	1	0	0	1	0	0	0	0	1	0	0	0	0	0	0	1	1	0	0	0	0	0	0	1	0	1	1	1	1	1	0
chr2:71222083	chr2	71221915	71222251	71222098	29.918	15.8	8.903	Promoter	113419	uc002shn.3	-83	1_TssA	143.932	K562	0	0	0	0	1	0	0	1	0	0	0	0	1	0	0	0	0	1	0	1	1	0	0	0	0	0	0	1	0	1	1	1	0	0	0
chr2:71295819	chr2	71295629	71296010	71295850	23.724	15.1	8.903	Exon (uc002shp.4/55577, exon 1 of 10)	55577	uc002shr.3	40	1_TssA	98.7583	K562	0	0	0	0	0	0	0	1	0	0	0	0	1	0	0	0	0	1	0	1	1	0	0	0	0	0	0	1	0	1	1	1	1	0	0
chr2:71680775	chr2	71680665	71680885	71680740	22.055	6.2	8.903	Exon (uc002sie.3/8291, exon 1 of 55)	8291	uc010yqx.2	23	3_TssFlnkU	88.2681	K562	0	0	0	0	0	0	0	0	0	0	0	0	1	0	0	0	0	0	0	1	1	1	0	1	0	0	0	1	1	1	0	1	0	0	0
chr2:72110274	chr2	72110185	72110363	72110329	14.812	16	8.903	Distal Intergenic	56603	uc010yra.1	261269	11_EnhWk	39.3209	K562	0	0	0	1	0	1	0	1	1	1	0	0	1	0	1	1	0	1	0	1	1	1	0	0	1	0	0	1	1	1	1	1	0	0	1
chr2:73114504	chr2	73114363	73114645	73114499	18.01	8.6	8.903	Promoter	6697	uc002sik.2	-7	2_TssFlnk	88.0229	K562	0	0	0	0	0	0	0	1	0	0	0	0	1	0	0	0	0	1	0	1	0	0	0	0	0	0	0	1	0	1	0	1	1	0	0
chr2:73298482	chr2	73298290	73298674	73298486	16.665	9.8	8.903	Intron (uc002siq.3/94097, intron 1 of 13)	94097	uc002siq.3	482	1_TssA	190.847	K562	0	0	0	0	0	0	0	1	0	0	0	0	0	0	0	0	0	1	0	1	1	0	0	0	0	0	0	1	0	1	1	1	0	0	0
chr2:73339905	chr2	73339465	73340345	73339886	18.49	3.8	8.903	Exon (uc002siu.4/26056, exon 1 of 5)	26056	uc002siu.4	240	1_TssA	73.5649	K562	0	0	0	0	1	0	0	1	0	0	0	0	0	0	0	0	0	0	0	1	0	0	0	0	0	0	0	0	0	1	0	0	1	1	0
chr2:73404660	chr2	73404562	73404758	73404743	9.772	4.2	8.903	Distal Intergenic	344022	uc010yrd.2	-24725	11_EnhWk	76.2549	K562	0	0	0	1	0	0	0	1	0	0	0	0	1	0	0	1	0	1	0	1	1	0	0	1	0	0	0	1	0	0	1	1	0	1	0
chr2:73460567	chr2	73460324	73460811	73460571	53.157	16.9	8.903	Promoter	84279	uc002siy.3	-212	2_TssFlnk	190.901	K562	0	0	0	0	1	0	0	0	0	0	0	0	0	0	0	0	0	1	0	0	1	0	0	0	0	0	0	1	0	0	0	1	0	0	0
chr2:73612877	chr2	73612733	73613022	73612958	26.416	9.2	8.903	Promoter	7840	uc002sje.1	-8	2_TssFlnk	162.613	K562	0	0	0	1	1	0	0	1	0	0	0	0	1	0	0	0	0	0	0	1	1	0	0	0	0	0	0	0	0	1	1	1	1	0	0
chr2:74229734	chr2	74229589	74229880	74229742	25.889	14.7	8.903	Intron (uc002skb.5/200424, intron 1 of 10)	200424	uc002skb.5	16204	2_TssFlnk	114.046	K562	0	0	0	0	1	0	0	1	0	0	0	0	1	0	0	0	0	1	0	1	1	0	0	0	0	0	0	1	0	1	1	1	1	1	0
chr2:74276337	chr2	74276201	74276473	74276314	14.714	46.3	8.903	Intron (uc002skb.5/200424, intron 3 of 10)	200424	uc031roi.1	2933	8_EnhG2	96.0268	K562	0	0	0	1	0	0	0	0	0	0	0	0	1	0	0	0	0	1	0	1	1	1	0	1	0	0	0	1	1	1	1	0	1	0	1
chr2:74375189	chr2	74374941	74375437	74375163	38.223	31.7	8.903	Exon (uc002skf.3/100507171, exon 1 of 2)	100507171	uc002skg.3	82	2_TssFlnk	160.732	K562	0	0	0	0	0	0	0	1	0	0	0	0	1	0	0	0	0	1	0	1	1	1	0	0	0	0	0	0	0	1	1	1	1	0	0
chr2:74425971	chr2	74425492	74426450	74425999	48.183	20.9	8.903	Intron (uc002skj.3/10797, intron 1 of 8)	10797	uc010yrp.3	282	1_TssA	141.472	K562	0	0	0	0	0	0	0	1	0	0	0	0	1	0	0	0	0	1	0	1	0	0	0	0	0	0	0	1	0	1	0	1	1	1	0
chr2:74648754	chr2	74648593	74648915	74648801	16.573	11.4	8.903	Promoter	84058	uc002slb.3	-130	2_TssFlnk	60.1588	K562	0	0	0	0	1	0	0	1	0	0	0	0	1	0	0	0	0	1	0	1	1	0	0	0	0	0	0	0	0	1	1	1	1	0	0
chr2:74667866	chr2	74667599	74668134	74667822	43.028	5.2	8.903	Promoter	6242	uc010fff.1	-157	3_TssFlnkU	76.8849	K562	0	0	0	0	0	0	0	1	0	0	0	0	1	0	0	0	0	0	0	1	1	0	0	1	0	0	0	1	0	1	1	1	1	0	0
chr2:74710349	chr2	74710132	74710567	74710156	23.119	38.7	8.903	Exon (uc002slo.3/84865, exon 1 of 11)	84865	uc002slo.3	7	1_TssA	154.996	K562	0	0	0	1	1	0	0	1	0	0	0	0	0	0	0	0	0	1	0	1	1	0	0	1	0	0	0	1	0	1	1	1	1	0	0
chr2:74730406	chr2	74730157	74730656	74730356	23.99	12.4	8.903	Exon (uc002slx.3/151534, exon 1 of 1)	85474	uc002slw.3	36	1_TssA	102.215	K562	0	0	0	1	0	0	0	1	0	1	0	0	1	0	0	0	0	1	0	0	0	1	0	0	0	0	0	1	0	1	0	1	1	1	1
chr2:74734689	chr2	74734371	74735008	74734641	32.548	13.8	8.903	Intron (uc002slz.3/84759, intron 1 of 8)	84759	uc002slz.3	131	1_TssA	128.181	K562	0	0	0	0	1	0	0	1	0	0	0	0	0	0	0	0	0	1	0	0	1	1	0	0	0	0	0	0	0	1	1	0	1	0	0
chr2:74756998	chr2	74756750	74757247	74756841	25.93	11	8.903	Promoter	550	uc010yry.2	-25	2_TssFlnk	220.319	K562	0	0	0	1	1	0	0	1	0	0	0	0	1	0	0	0	0	1	0	1	1	1	0	0	0	0	0	1	1	1	1	0	1	1	0
chr2:74757725	chr2	74757530	74757921	74757671	30.795	22	8.903	Promoter	27429	uc010ffl.3	-18	1_TssA	113.741	K562	0	0	0	1	0	0	0	1	0	0	0	0	1	0	0	0	0	1	0	0	0	1	0	0	0	0	0	1	1	1	1	0	1	0	0
chr2:74781678	chr2	74781499	74781858	74781692	12.575	4.4	8.903	Exon (uc002sms.3/1796, exon 1 of 5)	1796	uc010ffo.3	167	1_TssA	86.2489	K562	0	0	0	0	0	0	0	1	0	0	0	0	0	0	0	0	0	1	0	1	1	1	0	0	0	0	0	1	0	1	1	1	1	0	1
chr2:74881380	chr2	74881119	74881641	74881290	71.612	5.7	8.903	Exon (uc010ysb.2/10505, exon 1 of 4)	10505	uc010ffr.2	26	2_TssFlnk	166.412	K562	0	0	0	0	0	0	0	0	0	0	0	0	0	0	0	0	0	0	0	1	1	0	0	0	0	0	0	0	0	1	0	0	0	0	0
chr2:75185795	chr2	75185451	75186139	75185658	17.243	19	8.903	Exon (uc002snf.3/56655, exon 1 of 4)	56655	uc002snf.3	21	1_TssA	152.676	K562	0	0	0	1	0	0	0	1	0	0	0	0	1	0	0	0	0	1	0	1	1	0	0	0	0	0	0	1	0	1	1	1	1	1	0
chr2:84686343	chr2	84686190	84686496	84686434	13.449	2.4	8.903	Exon (uc002son.3/8802, exon 1 of 9)	8802	uc002son.3	242	1_TssA	84.412	K562	0	0	0	0	0	0	0	0	0	0	0	0	1	0	0	0	0	0	0	1	0	0	0	0	0	0	0	1	0	1	0	1	1	0	0
chr2:85132774	chr2	85132576	85132973	85132730	25.542	27.7	8.903	Exon (uc002sow.1/9168, exon 1 of 3)	9168	uc002sow.1	12	1_TssA	127.844	K562	0	0	0	1	1	0	0	1	1	0	0	0	1	0	0	0	0	1	0	1	0	1	0	0	0	0	0	1	0	1	1	1	1	1	0
chr2:85198373	chr2	85198268	85198479	85198389	13.644	0	8.903	Exon (uc002sox.4/56888, exon 1 of 7)	56888	uc002sox.4	143	1_TssA	135.594	K562	0	0	0	0	0	0	0	0	0	0	0	0	1	0	0	0	0	0	0	0	0	0	0	0	0	0	0	0	0	0	1	0	0	0	0
chr2:85555200	chr2	85555030	85555370	85555144	30.503	3.4	8.903	Exon (uc002soz.3/10618, exon 1 of 4)	10618	uc002soz.3	218	1_TssA	167.472	K562	0	0	0	1	0	0	0	1	1	0	0	0	1	0	0	0	0	1	0	1	1	1	0	0	0	0	0	1	0	1	0	1	1	0	0
chr2:85637661	chr2	85637543	85637779	85637668	23.7	6	8.903	Exon (uc002spl.2/822, exon 1 of 10)	822	uc002spl.2	158	4_TssFlnkD	51.7086	K562	0	0	0	0	0	0	0	0	0	0	0	0	0	0	0	0	0	0	0	1	0	0	0	0	0	0	0	0	0	0	1	0	1	0	0
chr2:85641185	chr2	85640978	85641393	85641170	17.74	9.2	8.903	Exon (uc010fgi.2/822, exon 1 of 10)	822	uc010fgi.2	11	1_TssA	33.6765	K562	0	0	0	0	0	0	0	1	0	0	0	0	1	0	0	0	0	0	0	1	0	0	0	0	0	0	0	1	0	1	1	0	1	0	1
chr2:85645642	chr2	85645503	85645782	85645633	19.837	3.2	8.903	Promoter	284948	uc002spo.3	-411	1_TssA	121.156	K562	1	0	0	0	0	0	0	1	1	0	0	0	1	0	1	0	0	1	0	1	1	0	0	0	0	0	0	1	0	1	1	1	1	0	0
chr2:85646156	chr2	85646037	85646276	85646073	9.291	14.9	8.903	Exon (uc002spo.3/284948, exon 1 of 21)	284948	uc002spo.3	103	1_TssA	45.6454	K562	0	0	0	0	0	0	0	0	0	0	0	0	0	0	0	0	0	0	0	0	0	0	0	0	0	0	0	0	0	0	0	0	1	0	0
chr2:85766213	chr2	85766026	85766400	85766235	28.749	9.1	8.903	Exon (uc010ysr.2/4144, exon 1 of 8)	4144	uc002spr.3	113	1_TssA	194.419	K562	0	0	0	1	0	0	0	1	0	0	0	0	1	0	0	0	0	1	0	0	1	1	0	0	0	0	0	1	0	1	1	1	0	1	1
chr2:85788649	chr2	85788512	85788786	85788748	24.087	11	8.903	Exon (uc002sps.3/2677, exon 1 of 15)	2677	uc002sps.3	7	1_TssA	97.9065	K562	0	0	0	1	1	0	0	1	0	0	0	0	1	0	0	0	0	1	0	1	1	1	0	0	0	0	0	1	0	1	1	1	1	0	0
chr2:85829799	chr2	85829583	85830016	85829752	36.461	16	8.903	Promoter	129303	uc002spx.2	-8	2_TssFlnk	192.105	K562	0	0	0	0	1	0	0	1	0	0	0	0	1	0	0	0	0	1	0	1	1	0	0	0	0	0	0	1	0	1	1	1	1	1	0
chr2:86116285	chr2	86116104	86116467	86116309	17.349	4.7	8.903	Promoter	8869	uc010ysz.1	-129	1_TssA	77.9419	K562	0	0	0	1	1	0	0	1	0	0	0	0	1	0	0	0	0	1	0	1	1	1	0	0	0	0	0	1	0	1	1	1	1	0	0
chr2:86422461	chr2	86422110	86422813	86422247	29.333	27.4	8.903	Exon (uc002sqz.4/10989, exon 1 of 15)	10989	uc002sqz.4	431	1_TssA	231.013	K562	0	0	0	1	0	0	0	1	0	0	0	0	1	0	0	0	0	1	0	1	1	1	0	0	0	0	0	1	0	1	0	1	1	0	0
chr2:86668439	chr2	86668304	86668574	86668452	31.015	16.7	8.903	Promoter	55818	uc010ytj.2	-144	1_TssA	167.262	K562	0	0	0	1	0	0	0	1	0	0	0	0	1	0	0	0	0	1	0	1	1	1	0	0	0	0	0	0	0	1	0	1	1	0	1
chr2:86850926	chr2	86850699	86851153	86850905	37.636	12.7	8.903	Exon (uc002srn.3/7844, exon 1 of 4)	7844	uc002srn.3	73	1_TssA	151.759	K562	0	0	0	1	0	0	0	1	0	0	0	0	0	0	0	0	0	0	0	1	1	1	0	0	0	0	0	1	0	1	1	1	1	1	1
chr2:88991206	chr2	88990923	88991489	88991192	38.909	16.6	8.903	Exon (uc002ste.3/22934, exon 1 of 9)	22934	uc002ste.3	31	2_TssFlnk	183.551	K562	0	0	0	1	1	0	0	1	1	0	0	0	1	0	0	0	0	1	0	1	1	0	0	0	0	0	0	1	0	1	1	1	1	0	0
chr2:95787670	chr2	95787473	95787867	95787784	23.216	14.5	8.903	Exon (uc002sub.3/64969, exon 1 of 12)	64969	uc002sub.3	83	1_TssA	131.627	K562	0	0	0	1	0	0	0	1	0	0	0	0	0	0	0	1	0	1	0	1	1	0	0	0	0	0	0	1	0	1	0	1	1	1	0
chr2:95825607	chr2	95825510	95825705	95825588	15.201	14.4	8.903	Promoter	84874	uc002sue.1	-345	1_TssA	86.6668	K562	0	0	0	0	1	0	0	1	0	0	0	0	1	0	0	0	0	1	0	0	0	1	0	0	0	0	0	0	0	1	1	1	1	0	0
chr2:96068466	chr2	96068290	96068642	96068386	18.034	34.3	8.903	Exon (uc002sur.3/51011, exon 1 of 8)	51011	uc002sur.3	19	1_TssA	81.1699	K562	0	0	1	1	0	0	0	1	0	0	0	0	1	0	0	0	0	1	0	1	1	1	0	0	0	0	0	1	0	1	0	1	1	0	0
chr2:96823261	chr2	96823105	96823417	96823215	13.546	34.1	8.903	Distal Intergenic	1844	uc002svk.4	-12083	9_EnhA1	20.3547	K562	0	0	0	0	0	0	0	0	0	0	0	0	0	0	0	0	0	0	0	0	0	0	0	0	0	0	0	0	0	0	0	0	0	0	0
chr2:96874397	chr2	96873946	96874849	96874480	48.191	11.4	8.903	Exon (uc002svn.3/285033, exon 1 of 4)	56910	uc002svm.4	175	1_TssA	209.66	K562	0	0	0	1	0	0	0	1	0	0	0	0	1	0	0	0	0	1	0	1	1	0	0	0	0	0	0	1	0	1	0	1	1	1	0
chr2:96931800	chr2	96931518	96932082	96931773	44.599	16.1	8.903	Promoter	55654	uc002svr.3	-50	1_TssA	187.726	K562	0	0	0	1	1	0	0	1	1	0	0	0	1	0	0	0	0	1	0	1	1	0	0	0	0	0	0	1	0	1	1	1	1	1	1
chr2:97001585	chr2	97001324	97001846	97001607	15.104	39.2	8.903	Exon (uc010fhu.1/23397, exon 1 of 10)	23397	uc010yun.1	102	1_TssA	126.163	K562	0	0	0	1	0	0	0	1	0	0	0	0	1	0	0	0	0	1	0	1	1	1	0	0	0	0	0	1	0	1	1	1	1	0	0
chr2:97173950	chr2	97173786	97174114	97174010	16.763	6	8.903	Promoter	93082	uc002swc.3	-105	4_TssFlnkD	51.0886	K562	0	0	0	0	1	0	0	1	0	0	0	0	1	0	0	0	0	1	0	1	0	0	0	0	0	0	0	1	0	0	0	1	0	0	0
chr2:97202425	chr2	97202235	97202616	97202439	35.58	28.1	8.903	Promoter	10865	uc002swe.3	-38	2_TssFlnk	132.761	K562	0	0	0	0	0	0	0	1	0	0	0	0	1	0	0	0	0	0	0	0	1	1	0	0	0	0	0	1	0	1	1	0	1	0	0
chr2:97303871	chr2	97303635	97304108	97303867	25.199	35.2	8.903	Promoter	55683	uc002swj.5	-75	1_TssA	175.781	K562	0	0	0	0	0	0	0	0	0	0	0	0	0	0	0	0	0	0	0	1	0	0	0	0	0	0	0	0	0	1	1	1	1	0	0
chr2:97426651	chr2	97426277	97427025	97426699	38.263	17.4	8.903	Exon (uc002swx.3/26504, exon 1 of 7)	26504	uc002swx.3	13	2_TssFlnk	117.274	K562	0	0	0	0	1	0	0	1	0	0	0	0	1	0	0	0	0	0	0	0	0	0	0	0	0	0	0	0	0	1	1	1	1	0	0
chr2:97482143	chr2	97481776	97482510	97482158	21.379	17.8	8.903	Exon (uc002swy.3/26505, exon 1 of 8)	26505	uc002swz.3	153	1_TssA	209.67	K562	0	0	0	1	1	0	0	1	0	0	0	1	1	0	0	0	0	1	0	1	1	0	0	0	0	0	0	1	0	1	1	1	1	1	0
chr2:98262451	chr2	98262302	98262600	98262436	20.993	25	8.903	Promoter	1329	uc002sya.3	-69	1_TssA	104.941	K562	0	0	0	1	0	0	0	0	0	0	0	0	1	0	0	0	0	0	0	1	1	0	0	0	0	0	0	0	0	1	1	1	1	0	0
chr2:98280477	chr2	98280106	98280849	98280478	40.379	23.4	8.903	Exon (uc002syb.2/10120, exon 1 of 11)	10120	uc002syb.2	83	2_TssFlnk	162.953	K562	0	0	0	1	0	0	0	1	0	0	0	0	0	0	0	0	0	0	0	0	1	0	0	0	0	0	0	0	0	1	1	1	1	0	0
chr2:98612561	chr2	98612208	98612915	98612516	37.778	20.1	8.903	Promoter	23505	uc002syi.2	-208	1_TssA	162.849	K562	0	0	0	1	1	0	0	1	0	0	0	0	1	0	0	0	0	1	0	1	1	0	0	0	0	0	0	1	0	1	1	1	1	0	0
chr2:99225041	chr2	99224945	99225138	99225003	11.897	10.7	8.903	Promoter	25972	uc002szb.3	0	1_TssA	79.7853	K562	0	0	0	1	1	0	0	1	0	0	0	0	1	0	0	1	0	1	0	1	1	1	0	0	0	0	0	1	0	1	1	1	1	1	0
chr2:99757773	chr2	99757581	99757965	99757735	27.971	11.8	8.903	Intron (uc002szh.4/80705, intron 1 of 19)	80705	uc010fin.1	108	2_TssFlnk	125.412	K562	0	0	0	0	0	0	0	1	0	0	0	0	1	0	0	0	0	0	0	1	0	0	0	0	0	0	0	1	0	1	1	1	1	0	0
chr2:99771398	chr2	99771236	99771560	99771429	37.733	13.3	8.903	Promoter	51263	uc002szr.3	-19	1_TssA	86.6963	K562	0	0	0	1	1	0	0	1	0	1	0	0	1	0	0	0	0	1	0	1	1	1	0	0	0	0	0	1	0	1	1	1	1	0	1
chr2:99953748	chr2	99953650	99953847	99953706	20.287	4.7	8.903	Promoter	9669	uc002tab.3	-85	1_TssA	140.65	K562	0	0	0	0	0	0	0	1	0	0	0	0	0	0	0	0	0	1	0	1	1	0	0	0	1	0	0	1	0	1	0	1	1	0	0
chr2:100106693	chr2	100106496	100106890	100106664	39.693	32	8.903	Promoter	51455	uc002tad.3	-214	1_TssA	188.336	K562	0	0	0	1	1	0	0	1	0	0	0	0	1	0	0	0	0	1	0	1	1	1	0	0	0	0	0	0	0	1	1	1	1	1	0
chr2:101179588	chr2	101179178	101179999	101179421	27.638	20.6	8.903	Intron (uc002tao.2/79031, intron 1 of 5)	79031	uc002tao.2	171	1_TssA	176.43	K562	0	0	0	1	1	0	0	1	1	0	0	0	0	0	0	0	0	1	0	1	1	0	0	0	0	0	0	1	0	1	1	1	1	0	0
chr2:101767871	chr2	101767652	101768090	101767916	19.259	50	8.903	Promoter	11138	uc010yvw.2	-26	2_TssFlnk	83.6317	K562	0	0	0	0	0	0	0	1	0	0	0	0	1	0	0	0	0	0	0	0	0	0	0	0	0	0	0	0	0	0	1	1	1	0	0
chr2:101869182	chr2	101868972	101869393	101869181	29.723	26.7	8.903	Promoter	55571	uc002taw.4	-162	1_TssA	155.152	K562	0	0	0	0	0	0	0	0	0	0	0	0	1	0	0	0	0	1	0	1	1	1	0	0	0	0	0	0	0	1	1	0	1	0	0
chr2:105654431	chr2	105654261	105654601	105654519	50.794	25.4	8.903	Promoter	64965	uc002tcn.4	-51	1_TssA	160.955	K562	0	0	0	0	0	0	0	1	0	0	0	0	0	0	0	0	0	0	0	1	1	0	0	0	0	0	0	0	0	1	0	1	1	0	0
chr2:106015477	chr2	106015270	106015684	106015465	29.626	21.4	8.903	Exon (uc002tcv.3/2274, exon 1 of 7)	2274	uc002tcv.3	97	1_TssA	117.618	K562	0	0	0	1	0	0	0	1	0	0	0	0	1	0	0	0	0	1	0	1	0	1	0	0	0	0	0	1	0	1	1	1	1	1	0
chr2:106361221	chr2	106361128	106361315	106361218	13.449	10.5	8.903	Promoter	8440	uc002tdg.3	-298	2_TssFlnk	97.0594	K562	0	0	0	0	0	0	0	1	0	0	0	0	1	0	0	0	0	0	0	0	0	0	0	0	0	0	0	0	0	1	1	1	1	0	0
chr2:106810812	chr2	106810621	106811004	106810805	13.935	29.1	8.903	Promoter	80146	uc010ywh.2	-18	2_TssFlnk	125.392	K562	0	0	0	0	0	0	0	1	0	0	0	0	0	0	0	0	0	1	0	0	1	0	0	0	0	0	0	0	0	1	1	0	1	0	0
chr2:109065586	chr2	109065425	109065748	109065608	26.318	6.6	8.903	Exon (uc002tec.3/9648, exon 1 of 23)	9648	uc002ted.3	10	1_TssA	108.398	K562	0	0	0	1	1	0	0	1	0	1	0	0	1	0	1	0	0	1	0	1	1	1	0	0	0	0	0	1	0	1	0	1	1	0	0
chr2:109150618	chr2	109150255	109150982	109150615	36.07	14	8.903	Promoter	3987	uc002tel.3	-192	10_EnhA2	159.765	K562	0	0	0	1	0	0	0	1	0	0	0	0	1	0	0	0	0	1	0	1	0	1	0	0	0	0	0	1	0	1	1	1	1	1	0
chr2:109403141	chr2	109403030	109403253	109403152	33.332	15.2	8.903	Promoter	165055	uc002ten.1	-77	1_TssA	172.866	K562	0	0	0	0	0	0	0	1	0	0	0	0	1	0	0	0	0	1	0	1	1	1	0	0	0	0	0	1	0	1	1	1	1	0	0
chr2:111878223	chr2	111877894	111878552	111878204	35.972	32	8.903	Promoter	10018	uc002tgt.1	-267	1_TssA	161.686	K562	0	0	0	0	0	0	0	1	0	0	0	0	1	0	0	1	0	1	0	1	1	1	0	0	0	0	0	1	0	1	1	1	1	1	0
chr2:111880124	chr2	111880006	111880242	111880177	27.679	9.4	8.903	Intron (uc002tgt.1/10018, intron 1 of 3)	10018	uc021vms.1	1634	2_TssFlnk	184.21	K562	0	0	0	0	1	0	0	1	0	0	0	0	1	0	0	0	0	1	0	1	1	0	0	0	0	0	0	0	0	1	0	1	1	0	0
chr2:111926365	chr2	111926250	111926480	111926271	13.449	28.6	8.903	Distal Intergenic	10018	uc021vms.1	47875	11_EnhWk	23.0959	K562	0	0	0	1	0	0	0	1	1	1	0	0	0	0	0	0	0	1	0	0	0	0	0	1	0	0	0	1	0	1	1	0	0	0	1
chr2:112812037	chr2	112811741	112812334	112812015	22.829	42.2	8.903	Promoter	84910	uc010fkg.2	-762	1_TssA	191.359	K562	0	0	0	0	0	0	0	0	0	0	0	0	0	0	0	0	0	1	0	0	0	0	0	0	0	0	0	0	0	0	1	0	1	0	0
chr2:112812853	chr2	112812536	112813170	112812788	55.324	7.2	8.903	Exon (uc010fkg.2/84910, exon 1 of 7)	84910	uc002thm.2	54	1_TssA	185.338	K562	0	0	0	1	1	0	0	1	0	0	0	0	1	0	0	0	0	1	0	1	1	1	0	1	0	0	0	1	1	1	1	1	1	1	0
chr2:113033750	chr2	113033599	113033902	113033660	22.732	26.4	8.903	Intron (uc002thq.1/376940, intron 1 of 11)	376940	uc002thq.1	573	1_TssA	101.292	K562	0	0	0	1	0	0	0	1	0	0	0	0	1	0	0	0	0	1	0	0	0	1	0	0	0	0	0	0	0	1	1	1	0	0	0
chr2:113239737	chr2	113239465	113240009	113239704	32.161	17.2	8.903	Promoter	150465	uc002thu.3	-5	2_TssFlnk	90.6904	K562	0	0	0	0	0	0	0	1	0	0	0	0	1	0	0	0	0	1	0	0	0	1	0	0	0	0	0	0	0	1	1	1	1	0	0
chr2:113342340	chr2	113342193	113342487	113342407	12.964	40.2	8.903	Intron (uc002thz.1/84269, intron 1 of 3)	84269	uc002tia.2	305	1_TssA	170.373	K562	0	0	0	1	0	0	0	0	0	0	0	0	1	0	0	0	0	1	0	0	0	1	0	0	0	0	0	0	0	1	1	1	1	0	0
chr2:113403315	chr2	113403071	113403560	113403275	76.161	15.5	8.903	Promoter	6574	uc002tib.3	-118	1_TssA	243.689	K562	0	0	0	1	0	0	0	1	0	0	0	0	1	0	0	0	0	1	0	0	1	1	0	0	0	0	0	1	0	1	1	1	1	1	0
chr2:113463925	chr2	113463740	113464110	113463916	12.575	3	8.903	Distal Intergenic	6574	uc002tic.1	49961	3_TssFlnkU	66.6356	K562	0	0	1	1	0	1	1	0	1	1	0	0	1	0	1	0	0	1	0	1	1	1	1	1	0	0	0	1	1	1	1	0	0	0	1
chr2:113522392	chr2	113522152	113522632	113522488	43.512	19.9	8.903	Promoter	150468	uc010yxq.1	-139	1_TssA	134.168	K562	0	0	0	1	1	0	0	0	0	0	0	0	0	0	0	0	0	1	0	1	1	0	0	0	0	0	0	1	0	1	0	1	1	0	0
chr2:114341573	chr2	114341492	114341655	114341582	13.352	8.9	5.027	Exon (uc021vmx.1/uc021vmx.1, exon 1 of 1)	375260	uc002tka.3	344	1_TssA	85.2087	K562	0	0	0	0	0	0	0	0	0	0	0	0	0	0	0	0	0	0	0	0	0	0	0	0	0	0	0	0	0	0	0	0	0	0	1
chr2:114514163	chr2	114513838	114514488	114514167	35.874	8.1	8.903	Exon (uc002tkt.3/80255, exon 1 of 17)	80255	uc002tkt.3	106	1_TssA	131.298	K562	0	0	0	1	1	0	0	1	0	0	0	0	1	0	0	0	0	1	0	1	1	1	0	0	0	0	0	1	0	1	1	1	1	1	0
chr2:114647538	chr2	114647367	114647710	114647569	26.775	39.4	8.903	Exon (uc002tkx.2/10096, exon 1 of 12)	10096	uc010yyc.2	28	2_TssFlnk	172.82	K562	0	0	0	1	1	0	0	1	0	0	0	0	1	0	0	1	0	1	0	1	1	1	0	1	0	0	0	1	0	1	1	0	1	0	0
chr2:118771784	chr2	118771678	118771890	118771799	20.679	14.6	8.903	Promoter	54520	uc010fld.2	-46	1_TssA	94.5106	K562	0	0	0	0	0	0	0	1	0	0	0	0	0	0	0	0	0	0	0	1	1	0	0	0	0	0	0	0	0	1	0	0	0	0	0
chr2:119981376	chr2	119981201	119981551	119981382	25.298	30.3	8.903	Promoter	55240	uc002tlp.3	-7	2_TssFlnk	183.5	K562	0	0	0	0	0	0	0	1	0	0	0	0	1	0	0	0	0	1	0	1	0	1	0	0	0	0	0	1	1	1	1	1	1	1	0
chr2:120124481	chr2	120124392	120124571	120124444	27.29	28.3	8.903	Promoter	1622	uc002tlv.3	-22	1_TssA	150.919	K562	0	0	0	1	1	0	0	1	0	0	0	0	1	0	1	0	0	1	0	1	1	1	0	0	0	0	0	1	0	1	1	1	1	0	0
chr2:120189322	chr2	120189171	120189473	120189318	33.039	18.1	8.903	Promoter	140738	uc002tly.3	-123	1_TssA	136.001	K562	0	0	0	0	0	0	0	1	0	0	0	0	1	0	0	0	0	1	0	0	0	1	0	0	0	0	0	0	0	1	1	1	1	0	1
chr2:120517280	chr2	120517085	120517475	120517168	38.223	16	8.903	Exon (uc002tmf.2/5775, exon 1 of 27)	5775	uc002tmf.2	74	2_TssFlnk	238.147	K562	0	0	0	0	1	0	0	1	1	0	0	0	1	0	0	0	0	1	0	1	1	1	0	0	0	0	0	1	0	1	1	1	1	0	0
chr2:120770616	chr2	120770417	120770815	120770621	21.759	28.5	8.903	Exon (uc010flk.3/57669, exon 1 of 17)	57669	uc010fll.3	13	1_TssA	129.768	K562	0	0	0	0	0	0	0	1	0	0	0	0	1	0	0	1	0	0	0	1	1	0	0	0	0	0	1	1	0	1	1	1	1	1	0
chr2:120980878	chr2	120980592	120981165	120981012	14.519	32.5	8.903	Exon (uc002tmj.2/79134, exon 1 of 1)	79134	uc002tmj.2	105	1_TssA	106.1	K562	0	0	0	1	1	0	0	1	0	0	0	0	1	0	0	0	0	1	0	1	1	1	0	0	1	0	0	1	0	1	1	1	1	1	1
chr2:121010376	chr2	121010195	121010557	121010405	35.874	17	8.903	Promoter	5899	uc002tmk.3	-37	2_TssFlnk	184.886	K562	0	0	0	0	1	0	0	1	0	0	0	0	0	0	0	0	0	1	0	0	1	0	0	0	0	0	0	1	0	1	1	0	0	0	0
chr2:121010814	chr2	121010658	121010970	121010773	18.425	19.3	8.903	Intron (uc010yys.2/5899, intron 1 of 4)	5899	uc010yyt.2	401	1_TssA	169.348	K562	0	0	0	0	0	0	0	1	0	0	0	0	1	0	0	0	0	1	0	0	0	0	0	1	0	0	0	1	0	1	1	1	1	0	0
chr2:122494700	chr2	122494494	122494906	122494661	38.909	41.4	8.903	Promoter	84365	uc010fls.3	-198	2_TssFlnk	208.563	K562	0	0	0	0	0	0	0	1	0	0	0	0	1	0	0	0	0	1	0	0	1	0	0	0	0	0	0	0	0	1	1	0	1	0	0
chr2:122513162	chr2	122513016	122513309	122513109	30.698	38.8	8.903	Exon (uc002tnl.3/7247, exon 1 of 6)	7247	uc031rox.1	42	2_TssFlnk	184.585	K562	0	0	0	1	1	0	0	1	1	0	0	0	1	0	1	0	0	1	0	1	1	1	0	0	0	0	0	1	0	1	1	1	1	0	0
chr2:127822534	chr2	127822292	127822777	127822612	42.341	15.2	8.903	Intron (uc010yzf.2/274, intron 6 of 12)	274	uc010yzf.2	17106	9_EnhA1	158.439	K562	0	0	0	1	0	0	0	1	0	1	0	0	1	0	0	0	0	1	0	1	1	0	0	1	0	0	0	1	0	1	1	1	1	0	1
chr2:128144953	chr2	128144762	128145145	128144945	22.152	27.5	8.903	Distal Intergenic	5624	uc002tok.3	-31042	2_TssFlnk	80.56	K562	0	0	0	0	0	0	0	1	0	0	0	0	0	0	0	0	0	1	0	0	1	1	0	0	0	0	0	1	0	1	1	1	1	0	1
chr2:128145696	chr2	128145456	128145936	128145694	53.945	41.7	8.903	Distal Intergenic	5624	uc002tok.3	-30299	2_TssFlnk	138.72	K562	0	0	0	0	0	0	0	1	0	0	0	0	1	0	0	0	0	1	0	0	1	0	0	0	0	0	0	0	0	1	1	1	1	0	0
chr2:128165706	chr2	128165594	128165818	128165762	19.405	28	8.903	Distal Intergenic	5624	uc002tok.3	-10289	2_TssFlnk	109.007	K562	0	0	0	1	1	0	0	1	0	0	0	0	1	0	0	0	0	1	0	1	0	1	0	0	0	0	0	1	0	1	1	0	1	0	1
chr2:128568810	chr2	128568664	128568957	128568681	26.124	16.1	8.903	Promoter	55339	uc002tpi.2	-50	1_TssA	133.387	K562	0	0	0	1	0	0	0	1	0	1	0	0	1	0	0	0	0	1	0	1	1	1	0	0	0	0	0	1	0	1	0	1	1	0	0
chr2:128615770	chr2	128615540	128616001	128615758	51.483	31.8	8.903	Promoter	5433	uc002tpj.3	-42	1_TssA	128.777	K562	0	0	0	0	0	0	0	1	0	0	0	0	1	0	0	0	0	1	0	1	1	1	0	0	0	0	0	1	0	1	1	1	1	1	0
chr2:128785022	chr2	128784790	128785255	128784978	64.795	43.7	8.903	Promoter	79595	uc010fmd.2	-154	2_TssFlnk	219.958	K562	0	0	0	0	0	0	0	1	0	0	0	0	0	0	0	0	0	0	0	1	1	0	0	0	0	0	0	0	0	1	1	0	0	0	0
chr2:128785719	chr2	128785544	128785894	128785692	44.992	27.1	8.903	Promoter	79595	uc002tpq.1	-87	1_TssA	202.823	K562	0	0	0	0	0	0	0	1	0	0	0	0	0	0	0	0	0	1	0	1	1	0	0	0	0	0	0	1	0	0	1	1	1	0	0
chr2:128848745	chr2	128848534	128848956	128848654	22.345	18.8	8.903	Promoter	56886	uc002tps.3	-8	1_TssA	101.216	K562	0	0	0	1	0	0	0	1	0	0	0	0	1	0	0	0	0	1	0	1	1	1	0	0	0	0	0	1	0	1	1	1	1	0	0
chr2:130939675	chr2	130939537	130939813	130939732	35.874	8.1	8.903	Exon (uc002tqu.3/80097, exon 1 of 3)	80097	uc002tqu.3	175	1_TssA	164.597	K562	0	0	0	0	0	0	0	1	0	0	0	0	1	0	0	0	0	0	0	0	1	0	0	0	0	0	0	0	0	1	1	1	1	1	1
chr2:131097871	chr2	131097709	131098034	131097889	22.348	19.4	8.903	Intron (uc010zaf.1/84317, intron 4 of 5)	84317	uc010zaf.1	2039	3_TssFlnkU	67.2098	K562	0	0	0	1	1	0	0	0	0	1	0	0	1	0	1	0	0	1	0	1	0	1	0	1	0	0	0	1	1	0	0	0	0	0	1
chr2:131113536	chr2	131113326	131113746	131113524	31.575	16.5	8.903	Promoter	26469	uc002trb.3	-43	1_TssA	230.636	K562	0	0	0	1	0	0	0	1	0	0	0	0	1	0	0	0	0	1	0	1	1	1	0	0	0	0	0	1	0	1	1	1	1	1	1
chr2:131130263	chr2	131130138	131130388	131130203	16.19	22.3	8.903	Intron (uc002trb.3/26469, intron 9 of 10)	26469	uc002tre.3	622	1_TssA	131.288	K562	0	0	0	1	1	0	0	1	1	0	0	0	1	0	0	0	0	1	0	1	1	0	0	0	0	0	0	1	0	1	0	1	1	1	1
chr2:131555468	chr2	131555087	131555849	131555649	21.09	7.3	8.903	Distal Intergenic	205147	uc010fmu.1	41605	1_TssA	152.074	K562	0	0	0	0	0	0	0	1	0	0	0	0	1	0	0	0	0	1	0	1	0	0	0	0	0	0	0	1	0	1	0	1	1	0	0
chr2:131850649	chr2	131850512	131850786	131850630	27.387	16.2	8.903	Intron (uc002tsd.3/130074, intron 1 of 6)	130074	uc002tsd.3	354	1_TssA	131.774	K562	0	0	0	1	0	0	0	1	0	0	0	0	0	0	0	0	0	0	0	1	1	1	0	0	0	0	0	0	0	1	1	1	1	1	1
chr2:135676276	chr2	135676115	135676437	135676330	31.478	24.4	8.903	Promoter	100129961	uc010zbe.3	-101	1_TssA	210.649	K562	0	0	0	1	1	0	0	1	0	0	0	0	0	0	0	0	0	1	0	0	1	1	0	0	0	0	0	1	0	1	1	1	1	0	0
chr2:136743008	chr2	136742733	136743283	136742938	24.763	28.4	8.903	Exon (uc002tux.1/1615, exon 1 of 16)	1615	uc002tux.1	213	1_TssA	172.421	K562	0	0	0	0	0	0	0	1	1	0	0	0	1	0	0	0	0	1	0	1	0	0	0	1	1	0	0	1	0	1	1	1	1	0	0
chr2:145090058	chr2	145089690	145090427	145090098	67.857	31.1	8.903	Exon (uc002tvr.3/79712, exon 1 of 11)	79712	uc002tvr.3	24	2_TssFlnk	272.589	K562	0	0	0	0	0	0	0	1	0	0	0	0	0	0	0	0	0	1	0	0	1	0	0	0	0	0	0	1	0	1	1	0	1	0	1
chr2:149402267	chr2	149402181	149402353	149402255	21.072	32.2	8.903	Promoter	26122	uc010zbt.2	-292	1_TssA	175.415	K562	0	0	0	1	1	0	0	0	1	0	0	0	1	0	0	0	0	1	0	0	0	1	0	0	0	0	0	1	0	1	1	1	1	1	0
chr2:149402935	chr2	149402849	149403021	149403003	15.396	5.7	8.903	Intron (uc010zbt.2/26122, intron 1 of 13)	26122	uc010zbt.2	376	1_TssA	378.244	K562	0	0	0	1	0	0	0	1	1	0	0	0	0	0	1	0	0	1	0	1	1	1	0	0	0	0	0	1	0	0	1	1	1	0	1
chr2:149632765	chr2	149632670	149632860	149632763	15.494	33.1	8.903	Promoter	3800	uc010zbu.2	-26	17_ReprPCWk	75.1179	K562	0	0	0	0	0	0	0	0	0	0	0	0	0	0	0	0	0	0	0	1	1	0	0	0	0	0	0	1	0	1	1	0	0	0	0
chr2:152266445	chr2	152266250	152266641	152266295	21.995	47.2	8.903	Exon (uc010fnv.2/55183, exon 1 of 21)	55183	uc002txl.3	46	1_TssA	185.567	K562	0	0	0	1	1	0	0	1	0	0	0	0	1	0	0	1	0	1	0	1	1	1	0	1	0	0	0	1	1	1	1	1	1	0	0
chr2:152685075	chr2	152684910	152685240	152685016	42.537	19.8	8.903	Promoter	26225	uc002txx.1	-67	1_TssA	223.6	K562	0	0	0	0	0	0	0	1	0	0	0	0	1	0	0	0	0	1	0	1	1	1	0	0	0	0	0	1	0	1	1	1	1	0	0
chr2:153191906	chr2	153191732	153192081	153191912	12.188	26.9	8.903	Exon (uc002tye.3/114793, exon 1 of 26)	114793	uc002tye.3	156	2_TssFlnk	97.6886	K562	0	0	0	0	0	0	0	1	0	0	0	0	0	0	0	0	0	0	0	0	0	0	0	0	0	0	0	0	0	0	0	1	1	0	0
chr2:153573970	chr2	153573862	153574079	153574038	22.152	29.7	8.903	Exon (uc002tyh.4/55660, exon 1 of 26)	55660	uc002tyh.4	4	1_TssA	208.163	K562	0	0	0	1	0	0	0	0	0	0	0	0	1	0	0	0	0	1	0	0	1	1	0	0	0	0	0	1	0	1	1	1	0	0	0
chr2:153574395	chr2	153574168	153574623	153574366	26.901	27.5	8.903	Promoter	151188	uc002tym.3	-11	1_TssA	258.838	K562	0	0	0	0	0	0	0	0	0	0	0	0	1	0	0	0	0	1	0	0	0	0	0	0	0	0	0	0	0	0	1	0	0	0	0
chr2:157191248	chr2	157191135	157191361	157191229	13.352	37.2	8.903	Distal Intergenic	4929	uc010zcf.2	-1962	1_TssA	119.088	K562	0	0	0	1	1	0	0	1	0	0	0	0	1	0	1	1	0	1	0	1	0	1	0	0	0	0	0	1	0	1	1	1	1	0	1
chr2:157198363	chr2	157198091	157198636	157198305	32.844	30.3	8.903	Distal Intergenic	4929	uc010zcf.2	-9077	1_TssA	208.559	K562	0	0	0	1	1	0	0	1	0	0	0	0	1	0	1	0	0	1	0	0	1	1	0	1	0	0	0	1	0	1	0	1	1	0	0
chr2:157199077	chr2	157198941	157199213	157199172	27.193	6.3	8.903	Distal Intergenic	4929	uc010zcf.2	-9791	1_TssA	167.366	K562	0	0	0	1	1	0	0	1	0	0	0	0	1	0	0	0	0	1	0	0	0	1	0	1	0	0	0	1	0	1	0	1	1	1	0
chr2:158732327	chr2	158732173	158732481	158732346	16.47	10.2	8.903	Exon (uc010fog.2/90, exon 1 of 11)	90	uc010fog.2	46	1_TssA	99.28	K562	0	0	0	0	1	0	0	0	0	0	0	0	1	0	0	0	0	0	0	0	0	0	0	0	0	0	0	0	0	0	1	1	1	0	0
chr2:158733164	chr2	158732786	158733543	158733166	42.734	20.6	8.903	Promoter	90	uc010fog.2	-791	1_TssA	152.326	K562	0	0	0	0	1	0	0	1	0	0	0	0	1	0	0	0	0	1	0	1	0	0	0	0	0	0	0	1	0	1	1	1	1	1	0
chr2:159313430	chr2	159313195	159313666	159313416	28.068	33.7	8.903	Promoter	8502	uc002tzt.1	-45	2_TssFlnk	170.387	K562	0	0	0	0	1	0	0	1	0	0	0	0	0	0	0	0	0	0	0	0	1	0	0	0	0	0	0	0	0	0	1	1	1	0	0
chr2:160143334	chr2	160142914	160143755	160143353	48.44	38.6	8.903	Promoter	151525	uc010foo.3	-99	2_TssFlnk	166.946	K562	0	0	0	0	1	0	0	1	0	0	0	0	1	0	0	0	0	1	0	0	1	1	0	0	0	0	0	0	0	1	1	0	1	0	0
chr2:160568841	chr2	160568583	160569100	160568909	33.43	9.4	8.903	Exon (uc002uau.1/29994, exon 1 of 11)	29994	uc002uau.1	104	1_TssA	237.663	K562	0	0	0	1	1	0	0	1	1	0	0	0	1	0	0	0	0	1	0	1	1	1	0	0	0	0	0	1	0	1	1	1	1	1	0
chr2:162016883	chr2	162016768	162016999	162016827	34.407	30.8	8.903	Promoter	10010	uc002ubs.3	-55	1_TssA	167.582	K562	0	0	0	1	0	0	0	0	0	0	0	0	1	0	1	0	0	0	0	1	1	1	0	0	0	0	0	1	0	1	1	1	1	0	0
chr2:166810386	chr2	166810252	166810520	166810375	23.119	37.8	8.903	Promoter	79809	uc002udl.3	-39	1_TssA	237.274	K562	0	0	0	1	0	0	0	1	0	0	0	0	1	0	0	0	0	1	0	1	1	1	0	1	0	0	0	1	0	1	1	1	1	0	0
chr2:167232684	chr2	167232358	167233010	167232615	39.137	11.6	8.903	Promoter	6335	uc010fpl.3	-188	1_TssA	293.508	K562	0	0	0	1	0	0	0	1	1	0	0	0	1	0	0	0	0	1	0	1	1	1	0	1	0	0	0	1	1	1	1	1	1	0	1
chr2:170551007	chr2	170550841	170551173	170551052	16.861	7	8.903	Exon (uc002ufg.3/493911, exon 1 of 4)	493911	uc021vsj.1	44	1_TssA	184.457	K562	0	0	0	1	0	0	0	1	0	1	0	0	1	0	0	0	0	1	0	1	1	0	0	0	0	0	0	1	0	1	0	1	1	1	0
chr2:170590314	chr2	170590090	170590539	170590302	23.331	17.7	8.903	Promoter	151230	uc002ufi.2	-41	1_TssA	106.912	K562	0	0	0	0	1	0	0	1	0	0	0	0	1	0	0	0	0	1	0	1	1	1	0	0	0	0	0	1	0	1	1	1	1	1	1
chr2:170655332	chr2	170655181	170655484	170655263	19.895	10.1	8.903	Exon (uc002ufk.3/6741, exon 1 of 12)	6741	uc002ufk.3	11	1_TssA	135.259	K562	0	0	0	1	0	0	0	1	0	0	0	0	0	0	0	0	0	1	0	1	1	1	0	0	0	0	0	1	0	1	0	1	1	0	0
chr2:170681483	chr2	170681345	170681621	170681518	23.921	6.9	8.903	Promoter	29081	uc002ufp.3	-64	2_TssFlnk	137.85	K562	0	0	0	1	1	0	0	1	1	0	0	0	1	0	0	0	0	1	0	1	1	1	0	0	0	0	0	1	1	1	0	1	1	1	0
chr2:170684141	chr2	170683989	170684294	170684034	9.58	17.4	8.903	Exon (uc010zdi.2/130507, exon 1 of 39)	130507	uc010zdi.2	124	1_TssA	187.654	K562	0	0	0	0	1	0	0	1	0	0	0	0	1	0	0	0	0	0	0	1	0	0	0	0	0	0	0	0	0	1	1	0	1	0	1
chr2:171571936	chr2	171571802	171572071	171571877	14.617	29.1	8.903	Exon (uc002uge.3/389058, exon 1 of 2)	389058	uc002uge.3	80	1_TssA	71.0991	K562	0	0	0	0	0	0	0	1	0	0	0	0	1	0	0	1	0	1	0	1	1	0	0	0	0	0	0	1	0	1	1	0	0	0	0
chr2:171627641	chr2	171627206	171628077	171627531	51.156	6.7	8.903	Exon (uc031rpy.1/100505695, exon 1 of 5)	100505695	uc031rpz.1	38	1_TssA	122.311	K562	0	0	0	1	0	0	0	0	0	0	0	0	1	0	0	0	0	1	0	1	0	0	0	0	0	0	0	1	0	1	1	1	1	1	0
chr2:171785631	chr2	171785321	171785941	171785609	28.36	25.7	8.903	Exon (uc002ugk.3/26003, exon 1 of 10)	26003	uc010zdm.2	596	1_TssA	280.579	K562	0	0	1	1	1	0	0	1	1	0	0	0	1	0	0	1	0	1	0	1	1	1	0	0	0	0	0	1	1	1	1	1	1	1	0
chr2:172017616	chr2	172017473	172017760	172017541	12.769	18.5	8.903	Promoter	9874	uc002ugq.2	-207	1_TssA	170.425	K562	0	0	0	0	0	0	0	0	0	0	0	0	0	0	0	0	0	1	0	1	0	1	0	0	0	0	0	0	0	1	0	0	1	0	1
chr2:172378826	chr2	172378604	172379048	172378852	27.096	15.6	8.903	Promoter	79901	uc002ugy.4	-39	1_TssA	127.478	K562	0	0	0	1	1	0	0	1	0	0	0	0	1	0	1	0	0	1	0	1	1	1	0	0	1	0	0	1	0	1	1	0	0	0	0
chr2:172750839	chr2	172750661	172751017	172750808	27.971	18.5	8.903	Promoter	8604	uc010zdv.2	-24	1_TssA	124.902	K562	0	0	0	0	0	0	1	1	0	0	0	0	1	0	0	0	0	1	0	1	1	1	0	0	0	0	0	1	0	1	1	1	1	1	0
chr2:172778898	chr2	172778733	172779064	172779047	23.506	8.4	8.903	Promoter	8520	uc010fqi.2	-36	1_TssA	159.821	K562	0	0	0	1	0	0	0	1	0	0	0	0	1	0	0	0	0	1	0	1	1	0	0	0	0	0	0	1	0	1	0	1	1	0	0
chr2:172949627	chr2	172949241	172950013	172949428	21.379	34.6	8.903	Promoter	1745	uc010fqj.1	-580	1_TssA	174.184	K562	0	0	0	1	0	0	0	1	0	0	0	0	1	0	0	0	0	1	0	0	0	0	1	1	1	0	0	1	0	1	1	1	0	1	0
chr2:172963887	chr2	172963708	172964066	172963878	28.944	11.5	8.903	Distal Intergenic	1746	uc002uhn.3	3590	1_TssA	132.675	K562	0	0	0	1	0	0	0	1	0	0	0	0	1	0	0	0	0	1	0	1	0	1	0	0	0	0	0	1	0	1	1	1	1	1	1
chr2:172967762	chr2	172967640	172967885	172967758	14.227	10.8	8.903	Promoter	1746	uc010zdx.1	-285	2_TssFlnk	100.877	K562	0	0	0	0	1	0	0	1	0	0	0	0	1	0	0	0	0	1	0	0	1	0	0	0	0	0	0	1	0	1	0	1	1	0	0
chr2:173420791	chr2	173420426	173421156	173420794	60.353	19.5	8.903	Exon (uc002uhq.1/5163, exon 1 of 12)	5163	uc010zeb.2	13	1_TssA	230.387	K562	0	0	0	0	0	0	0	1	0	0	0	0	1	0	0	0	0	1	0	1	1	1	0	0	0	0	0	1	0	1	1	1	1	0	0
chr2:174828731	chr2	174828556	174828906	174828802	33.235	25.3	8.903	Exon (uc002uie.3/6670, exon 1 of 5)	6670	uc002uie.3	215	1_TssA	268.228	K562	0	0	0	1	1	0	0	1	0	0	0	0	1	0	0	0	0	1	0	1	0	1	0	0	0	0	0	1	0	1	0	1	1	1	0
chr2:174830275	chr2	174830046	174830504	174830113	16.275	50.2	8.903	Exon (uc002uig.3/6670, exon 1 of 7)	6670	uc002uig.3	154	1_TssA	217.749	K562	0	0	0	1	0	0	0	1	0	0	0	0	1	0	0	0	0	1	0	1	1	1	0	0	0	0	0	1	0	1	0	1	0	0	0
chr2:175113437	chr2	175113141	175113733	175113434	44.108	15	8.903	Promoter	29789	uc010fqr.3	-73	1_TssA	256.806	K562	0	0	0	1	1	0	0	1	0	0	0	0	1	0	0	0	0	1	0	1	1	1	0	0	0	0	0	1	0	1	1	1	1	1	0
chr2:175351920	chr2	175351652	175352188	175351916	28.944	41.8	8.903	Promoter	151556	uc010fqs.4	-105	2_TssFlnk	139.563	K562	0	0	0	0	0	0	0	0	0	0	0	0	1	0	0	0	0	0	0	0	0	0	0	0	0	0	0	0	0	0	1	0	0	0	0
chr2:176032531	chr2	176032285	176032777	176032677	13.061	19.5	8.903	Promoter	100126350	uc021vso.1	-95	1_TssA	166.382	K562	0	0	0	1	0	0	0	1	1	0	0	0	1	0	0	0	0	0	0	1	0	1	0	1	0	0	0	1	0	0	1	1	1	0	0
chr2:176033008	chr2	176032801	176033215	176032994	26.901	22	8.903	Promoter	1386	uc002ujy.2	-75	2_TssFlnk	376.392	K562	0	0	0	0	1	0	0	1	1	0	0	0	1	0	0	0	0	1	0	1	1	1	0	0	0	0	0	0	0	1	1	1	1	0	0
chr2:176866905	chr2	176866668	176867142	176866931	21.959	9.3	8.903	Exon (uc002ukc.1/80856, exon 1 of 13)	80856	uc002ukc.1	112	1_TssA	173.978	K562	0	0	0	1	0	0	0	1	0	0	0	0	1	0	0	1	0	1	0	1	1	1	0	0	0	0	0	1	0	1	0	1	1	1	0
chr2:177134260	chr2	177134066	177134455	177134313	12.478	16.1	8.903	Exon (uc002ukw.3/10651, exon 1 of 11)	10651	uc002ukx.3	138	1_TssA	137.744	K562	0	0	0	1	1	0	0	1	0	0	0	0	1	0	0	1	0	1	0	1	1	1	0	0	0	0	1	1	0	1	1	1	1	0	0
chr2:178077309	chr2	178077161	178077457	178077401	35.483	21.4	8.903	Promoter	220988	uc002ulb.1	-112	1_TssA	284.749	K562	0	0	0	0	1	0	0	1	0	0	0	0	0	0	0	0	0	1	0	1	1	0	0	0	0	0	0	1	0	0	1	0	1	1	0
chr2:178077971	chr2	178077840	178078102	178077935	17.349	35	8.903	Intron (uc002ulb.1/220988, intron 1 of 9)	220988	uc002uld.2	484	1_TssA	148.754	K562	0	0	0	1	1	0	0	1	0	0	0	0	1	0	0	0	0	1	0	1	1	1	0	0	1	0	0	1	1	1	1	1	1	1	1
chr2:178128689	chr2	178128291	178129088	178128737	30.893	19	8.903	Promoter	4780	uc010frb.3	-73	1_TssA	201.858	K562	0	0	0	1	0	0	0	0	0	0	0	0	1	0	0	0	0	0	0	0	0	0	0	0	0	0	0	1	0	0	0	0	0	1	0
chr2:178129407	chr2	178129140	178129675	178129486	33.528	20.5	8.903	Exon (uc002ulh.5/4780, exon 1 of 5)	4780	uc002ulh.5	451	1_TssA	196.151	K562	0	0	0	1	0	0	0	0	0	0	0	0	0	0	0	0	0	1	0	0	0	1	0	0	0	0	0	1	0	0	0	1	0	1	0
chr2:178257433	chr2	178257282	178257585	178257350	28.068	26.9	8.903	Promoter	4780	uc002uli.5	-15	1_TssA	164.109	K562	1	0	1	1	1	1	0	1	0	0	0	0	1	0	0	0	0	1	0	1	1	1	1	0	1	0	0	1	0	1	0	1	1	1	0
chr2:178937537	chr2	178937210	178937864	178937373	37.584	18.8	8.903	Promoter	50940	uc002ulq.3	-56	1_TssA	96.2449	K562	0	0	0	1	0	0	0	1	0	0	0	0	1	0	1	0	0	1	0	1	0	0	0	1	0	0	0	1	0	1	0	1	1	0	1
chr2:178977304	chr2	178977000	178977608	178977597	20.95	6.8	8.903	Exon (uc002ulv.3/129831, exon 1 of 10)	129831	uc002ulv.3	123	1_TssA	106.836	K562	0	0	0	1	1	0	0	1	0	0	0	0	1	0	0	0	0	1	0	1	1	0	0	0	0	0	0	1	0	1	0	1	1	0	0
chr2:179059226	chr2	179058966	179059487	179059164	31.673	16.5	8.903	Exon (uc002ulw.3/114880, exon 1 of 14)	114880	uc010zfe.2	19	1_TssA	174.12	K562	0	0	0	0	1	0	0	1	0	0	0	0	1	0	0	0	0	1	0	0	1	1	0	0	0	0	0	1	0	1	1	1	1	1	0
chr2:179315727	chr2	179315227	179316228	179315670	97.43	6.8	8.903	Exon (uc002umf.3/8575, exon 1 of 8)	8575	uc002umf.3	230	1_TssA	251.506	K562	0	0	0	1	0	0	0	1	0	0	0	0	1	0	0	0	0	1	0	1	0	1	0	0	0	0	0	1	0	1	1	1	1	1	0
chr2:179345030	chr2	179344883	179345178	179344974	38.713	4.4	8.903	Promoter	65977	uc002umn.3	-168	1_TssA	220.632	K562	0	0	0	0	1	0	0	1	0	0	0	0	1	0	0	0	0	1	0	1	1	0	0	0	0	0	0	1	0	1	1	1	1	0	0
chr2:181845058	chr2	181844913	181845204	181845056	9.58	10.7	8.903	Promoter	10477	uc002unq.1	-53	1_TssA	127.099	K562	0	0	0	1	0	1	0	1	0	0	0	0	1	0	0	0	0	0	0	1	0	1	0	0	1	0	0	1	0	1	1	0	1	1	0
chr2:182756433	chr2	182756248	182756619	182756401	28.068	14.6	8.903	Promoter	6744	uc010zfn.1	-38	2_TssFlnk	238.133	K562	0	0	0	0	1	0	0	1	0	0	0	0	1	0	0	0	0	0	0	0	1	0	0	0	0	0	0	0	0	1	1	0	0	0	0
chr2:183580922	chr2	183580743	183581101	183580913	24.281	13	8.903	Exon (uc002uow.2/54431, exon 1 of 24)	54431	uc010fro.2	155	1_TssA	199.574	K562	0	0	0	0	1	0	0	1	0	0	0	0	1	0	0	0	0	1	0	1	1	0	0	0	0	0	0	1	0	1	1	1	1	1	0
chr2:183903326	chr2	183903180	183903472	183903327	12.672	4.4	8.903	Exon (uc002upb.4/10787, exon 1 of 32)	10787	uc002upb.4	259	1_TssA	231.075	K562	0	0	0	1	1	0	0	1	0	0	0	0	1	0	0	0	0	1	0	1	0	1	0	0	0	0	0	1	1	1	0	0	1	1	0
chr2:187350927	chr2	187350663	187351192	187350854	28.749	4.9	8.903	Exon (uc002upo.3/55854, exon 1 of 10)	55854	uc002upo.3	43	1_TssA	197.324	K562	0	0	0	1	0	0	0	1	0	0	0	0	1	0	0	0	0	1	0	1	1	0	0	1	0	0	0	1	0	1	1	1	1	0	0
chr2:187454748	chr2	187454525	187454971	187454868	23.022	9.9	8.903	Promoter	3685	uc002upq.4	-41	1_TssA	227.641	K562	0	0	0	1	0	0	0	1	0	0	0	0	1	0	0	1	0	1	0	1	0	1	0	0	0	0	0	1	0	1	0	1	0	1	0
chr2:191184665	chr2	191184534	191184797	191184690	15.494	9.8	8.903	Exon (uc002uru.3/26275, exon 1 of 14)	26275	uc002uru.3	105	1_TssA	147.224	K562	0	0	0	1	1	0	0	1	1	0	0	0	1	0	0	0	0	1	0	1	1	0	1	1	0	0	0	1	0	1	1	1	1	0	0
chr2:198364826	chr2	198364544	198365109	198364716	59.44	40.3	8.903	Promoter	3329	uc010zgy.1	-15	1_TssA	155.102	K562	0	0	0	1	1	0	0	1	0	0	0	0	1	0	0	0	0	1	0	1	1	0	0	1	0	0	0	1	0	1	1	1	0	0	1
chr2:198380676	chr2	198380494	198380858	198380755	15.299	16.8	8.903	Promoter	25843	uc002uun.4	-90	1_TssA	90.6008	K562	0	0	0	1	0	0	0	1	1	0	0	0	1	0	0	1	0	1	0	1	1	1	0	0	0	0	0	1	0	1	1	1	1	0	0
chr2:202316352	chr2	202316216	202316489	202316394	23.921	25.5	8.903	Promoter	66008	uc002uyc.2	-34	1_TssA	158.914	K562	0	0	0	1	1	0	0	1	0	0	0	0	1	0	0	0	0	1	0	1	1	0	0	0	0	0	0	1	0	1	1	1	1	0	0
chr2:202645746	chr2	202645607	202645886	202645696	15.104	21	8.903	Exon (uc002uyo.3/57679, exon 1 of 34)	57679	uc002uyo.3	148	1_TssA	93.8066	K562	0	0	0	0	0	0	0	1	0	0	0	0	1	0	0	0	0	0	0	1	1	0	0	1	0	0	0	1	0	1	1	1	1	0	1
chr2:203879507	chr2	203879304	203879710	203879467	33.235	21.2	8.903	Promoter	65065	uc002uzq.3	-94	2_TssFlnk	117.075	K562	0	0	0	0	0	0	0	0	0	0	0	0	0	0	0	0	0	0	0	1	1	1	0	0	0	0	0	1	0	1	1	1	1	0	0
chr2:204103613	chr2	204103516	204103710	204103678	23.603	7.4	8.903	Exon (uc002uzv.4/57404, exon 1 of 13)	57404	uc010zif.2	450	1_TssA	119.274	K562	0	0	0	1	1	0	0	1	0	0	0	0	1	0	0	0	0	1	0	1	1	0	0	0	0	0	0	1	0	1	1	1	1	1	1
chr2:208490151	chr2	208490034	208490269	208490135	16.177	15.6	8.903	Promoter	151194	uc002vcg.3	-87	1_TssA	134.2	K562	0	0	0	1	1	0	0	1	0	0	0	0	1	0	0	0	0	1	0	0	1	1	0	0	0	0	0	1	0	1	1	1	1	1	1
chr2:208576234	chr2	208576063	208576405	208576094	28.36	25.1	8.903	Promoter	151195	uc002vch.3	-29	2_TssFlnk	174.73	K562	0	0	0	0	0	0	0	0	0	0	0	0	1	0	0	0	0	1	0	0	1	0	0	0	0	0	0	0	0	1	1	1	1	0	0
chr2:208634676	chr2	208634396	208634956	208634678	41.458	14.8	8.903	Promoter	7855	uc002vcj.3	-534	1_TssA	198.321	K562	0	0	0	0	0	0	0	1	0	0	0	0	1	0	0	0	0	1	0	1	1	1	0	0	0	0	0	1	0	1	1	1	1	1	0
chr2:215674717	chr2	215674434	215675000	215674721	36.517	35.8	8.903	Promoter	580	uc021vwj.1	-290	2_TssFlnk	180.302	K562	0	0	0	0	0	0	0	0	1	0	0	0	1	0	0	0	0	0	0	0	1	0	0	0	0	0	0	0	0	0	1	0	1	0	0
chr2:219135032	chr2	219134827	219135238	219135050	26.318	24.6	8.903	Promoter	25953	uc002vhm.2	-82	2_TssFlnk	190.394	K562	0	0	0	0	0	0	0	1	0	0	0	0	0	0	0	0	0	0	0	1	1	0	0	0	0	0	0	1	0	1	1	1	1	0	0
chr2:219157259	chr2	219157133	219157385	219157255	13.449	10.6	8.903	Exon (uc002vhp.1/64114, exon 1 of 12)	64114	uc002vhp.1	20	2_TssFlnk	66.92	K562	0	0	0	0	0	0	0	1	0	1	0	0	1	0	0	0	0	0	0	1	0	1	0	0	0	0	0	1	0	1	1	1	0	1	0
chr2:219187803	chr2	219187671	219187935	219187771	30.503	11.5	8.903	Promoter	25953	uc002vhq.3	-98	1_TssA	75.688	K562	0	0	0	0	0	0	0	1	0	0	0	0	1	0	0	0	0	1	0	1	1	0	0	0	0	0	0	0	0	1	1	0	1	0	0
chr2:219260897	chr2	219260681	219261113	219260896	34.212	29.3	8.903	Exon (uc002vhv.3/6556, exon 15 of 15)	58190	uc021vwv.1	-2163	1_TssA	139.025	K562	0	0	0	1	0	0	0	1	0	0	0	0	1	0	0	0	0	1	0	1	1	1	0	0	0	0	0	1	1	1	1	1	1	0	0
chr2:219263290	chr2	219263212	219263369	219263294	10.736	32.6	8.903	Intron (uc021vwv.1/58190, intron 1 of 6)	58190	uc021vwv.1	230	1_TssA	79.0381	K562	0	0	0	0	1	0	0	0	0	0	0	0	1	0	0	0	0	1	0	1	0	1	0	0	0	0	0	0	0	1	1	0	0	1	0
chr2:219271138	chr2	219270957	219271319	219271181	39.713	39	8.903	Distal Intergenic	407017	uc010zkd.2	3770	2_TssFlnk	193.678	K562	0	0	0	0	0	0	0	1	0	0	0	0	1	0	0	0	0	0	0	0	1	1	0	0	0	0	0	0	0	1	1	1	1	0	0
chr2:219433125	chr2	219433012	219433239	219433151	15.396	38	8.903	Promoter	57695	uc010zkg.2	-42	1_TssA	177.785	K562	0	0	0	0	1	0	0	1	0	0	0	0	0	0	0	0	0	1	0	1	1	0	0	0	0	0	0	1	0	0	1	1	1	0	0
chr2:219524380	chr2	219524279	219524481	219524378	25.154	17.4	8.903	Exon (uc002vip.3/617, exon 1 of 9)	617	uc010fvv.3	2	1_TssA	124.864	K562	0	0	0	1	0	0	0	1	0	0	0	0	1	0	0	0	0	1	0	1	1	0	0	1	0	0	0	1	0	1	1	1	1	0	1
chr2:220025514	chr2	220025344	220025684	220025589	16.763	27.7	8.903	Exon (uc002vjp.4/79840, exon 1 of 8)	79840	uc002vjp.4	72	1_TssA	169.808	K562	0	0	0	0	0	0	0	1	0	0	0	0	0	0	0	0	0	0	0	1	0	0	0	0	0	0	0	1	0	1	1	0	1	0	0
chr2:220071476	chr2	220071263	220071690	220071436	22.732	16.8	8.903	Promoter	130617	uc010zkt.3	-29	1_TssA	144.388	K562	0	0	0	0	1	0	0	1	0	0	0	0	1	0	0	0	0	0	0	1	1	0	0	0	0	0	0	1	0	1	1	1	1	1	1
chr2:220083599	chr2	220083397	220083802	220083730	13.546	20.1	8.903	Exon (uc002vkc.2/10058, exon 1 of 19)	10058	uc002vkc.2	1574	1_TssA	87.0052	K562	0	0	0	0	0	0	0	1	0	0	0	0	0	0	0	0	0	1	0	0	1	1	0	0	0	0	0	1	0	1	1	1	1	1	0
chr2:220144266	chr2	220143822	220144710	220144254	48.972	24.7	8.903	Intron (uc010zla.1/3300, intron 1 of 4)	3300	uc002vkx.1	227	10_EnhA2	165.079	K562	0	0	1	1	1	1	0	1	1	0	0	0	1	0	0	0	0	1	0	1	1	1	1	0	1	0	0	1	1	1	1	1	1	1	1
chr2:220159750	chr2	220159639	220159861	220159651	19.797	19.7	8.903	Promoter	406944	uc010zld.1	-829	1_TssA	82.9344	K562	0	0	0	1	0	0	0	1	0	0	0	0	1	0	0	0	0	1	0	1	1	0	0	0	0	0	0	1	0	1	1	1	1	1	1
chr2:220252951	chr2	220252434	220253468	220252951	47.508	36.3	8.903	Promoter	23549	uc002vlj.2	-290	2_TssFlnk	112.568	K562	0	0	0	0	0	0	0	0	0	0	0	0	0	0	0	0	0	0	0	0	0	0	0	0	0	0	0	0	0	0	1	0	0	0	0
chr2:220363332	chr2	220363180	220363485	220363284	26.416	31.1	8.903	Promoter	29926	uc002vlr.3	-254	1_TssA	194.631	K562	0	0	0	0	0	0	0	1	1	0	0	0	1	0	0	0	0	1	0	1	1	0	0	1	0	0	0	0	0	1	1	1	0	0	0
chr2:220375002	chr2	220374881	220375123	220374935	19.797	33.7	8.903	Distal Intergenic	55515	uc010fwi.2	-3889	3_TssFlnkU	105.097	K562	0	0	0	1	1	1	0	1	1	0	0	0	1	0	1	1	0	1	0	1	1	1	1	1	0	0	0	1	1	1	1	1	1	0	1
chr2:220379247	chr2	220379084	220379410	220379305	21.862	9.9	8.903	Exon (uc010fwi.2/55515, exon 1 of 5)	55515	uc002vma.3	356	1_TssA	109.507	K562	0	0	1	1	0	1	1	1	1	0	0	0	1	0	0	1	0	1	0	1	0	1	1	1	1	0	0	1	1	1	1	1	1	0	1
chr2:220390695	chr2	220390457	220390933	220390785	23.119	4.2	8.903	Intron (uc010fwi.2/55515, intron 1 of 4)	55515	uc002vmb.3	8838	9_EnhA1	87.6381	K562	0	0	0	1	0	1	0	0	0	0	0	0	0	0	0	0	0	1	0	1	1	1	0	1	0	0	0	1	1	0	1	0	0	0	0
chr2:220408566	chr2	220408268	220408865	220408570	33.43	10.1	8.903	Promoter	79586	uc002vmc.4	-80	2_TssFlnk	159.981	K562	0	0	0	1	0	0	0	1	0	0	0	0	1	0	0	0	0	1	0	1	1	1	0	0	0	0	0	1	0	1	1	1	1	1	0
chr2:232329305	chr2	232329161	232329449	232329344	21.955	32.7	8.903	Promoter	4691	uc002vru.3	-101	2_TssFlnk	211.702	K562	0	0	0	1	1	0	0	0	0	0	0	0	0	0	0	0	0	1	0	1	1	1	0	0	0	0	0	0	0	1	1	0	1	0	0
chr2:232379149	chr2	232379031	232379268	232379187	16.567	21.7	8.903	Promoter	151477	uc002vrx.1	-100	2_TssFlnk	125.289	K562	0	0	0	1	0	0	0	1	0	0	0	0	1	0	0	0	0	1	0	1	1	1	0	0	0	0	0	1	0	1	1	1	1	0	0
chr2:232531218	chr2	232531136	232531300	232531213	13.449	13.4	8.903	Distal Intergenic	5757	uc002vsb.4	-42016	3_TssFlnkU	77.8925	K562	0	0	0	1	0	0	0	1	0	1	0	0	1	0	0	0	0	1	0	1	1	1	0	1	0	0	0	1	0	1	1	1	1	0	1
chr2:232573058	chr2	232572907	232573210	232573003	25.057	8.3	8.903	Promoter	5757	uc002vsb.4	-176	2_TssFlnk	179.682	K562	0	0	0	0	0	0	0	1	0	0	0	0	1	0	0	0	0	1	0	1	1	0	0	0	0	0	0	1	0	1	1	1	0	0	0
chr2:236402554	chr2	236402469	236402639	236402533	17.447	12.3	8.903	Promoter	116987	uc021vyp.1	-178	1_TssA	86.8637	K562	0	0	0	0	0	0	0	1	0	0	0	0	1	0	0	0	0	0	0	0	0	1	0	0	0	0	0	1	0	1	1	0	0	0	0
chr2:238600828	chr2	238600619	238601037	238600839	20.581	23.1	8.903	Exon (uc002vxd.3/9208, exon 1 of 10)	9208	uc010znm.2	22	2_TssFlnk	95.4851	K562	0	0	0	0	0	0	0	0	0	0	0	0	1	0	0	0	0	0	0	0	0	0	0	0	0	0	0	0	0	0	1	1	0	0	0
chr2:238969474	chr2	238969182	238969767	238969507	30.428	18.7	8.903	Promoter	51540	uc010fyv.4	-90	1_TssA	121.923	K562	0	0	0	0	1	0	0	1	0	0	0	0	1	0	0	0	0	1	0	1	1	1	0	0	0	0	0	1	0	1	1	1	1	1	0
chr2:239112312	chr2	239112103	239112521	239112293	21.268	19.4	8.903	Exon (uc002vxv.3/80895, exon 1 of 12)	80895	uc002vxv.3	11	1_TssA	97.6461	K562	0	0	0	0	1	0	0	1	0	0	0	0	1	0	0	0	0	1	0	0	1	0	0	0	0	0	0	0	0	1	1	1	1	0	0
chr2:239143188	chr2	239143083	239143294	239143188	9.003	8.2	8.903	Downstream (<=300bp)	643387	uc010znu.2	2862	1_TssA	59.4402	K562	0	0	0	0	0	0	0	0	0	0	0	0	0	0	0	0	0	0	0	0	0	0	0	0	0	0	0	1	0	1	0	0	1	0	0
chr2:240323091	chr2	240322713	240323469	240323025	56.208	15.9	8.898	Intron (uc010fza.2/9759, intron 1 of 16)	9759	uc010fza.2	254	1_TssA	185.922	K562	0	0	0	0	1	0	0	0	0	0	0	0	0	0	0	0	0	1	0	1	1	0	1	0	0	0	0	1	0	1	1	0	1	1	0
chr2:241190645	chr2	241190525	241190766	241190719	38.713	8.4	8.903	Distal Intergenic	150677	uc002vyv.3	-110573	1_TssA	95.4366	K562	0	0	0	0	0	0	0	0	0	0	0	0	1	0	0	0	0	1	0	1	0	0	0	0	0	0	0	0	0	1	1	1	1	0	1
chr2:241500673	chr2	241500498	241500848	241500646	21.186	52.3	8.903	Promoter	51281	uc002vzf.3	-399	1_TssA	100.173	K562	0	0	0	1	0	0	0	0	0	0	0	0	1	0	0	0	0	1	0	1	1	1	0	0	0	0	0	0	0	1	1	1	1	0	0
chr2:241506008	chr2	241505855	241506162	241505991	16.079	23.7	8.903	Distal Intergenic	57140	uc002vzi.4	-1995	1_TssA	96.3622	K562	0	0	0	0	0	0	0	1	0	0	0	0	1	0	0	0	0	0	0	0	1	0	0	0	0	0	0	0	0	0	1	1	1	0	0
chr2:241526116	chr2	241526015	241526217	241526020	19.503	6.4	8.903	Promoter	11132	uc010zoh.2	-16	1_TssA	111.353	K562	0	0	0	0	1	0	0	1	0	0	0	0	1	0	0	0	0	1	0	1	1	0	0	0	0	0	0	0	0	1	1	1	1	0	0
chr2:241771859	chr2	241771622	241772097	241771872	41.752	31.2	8.903	Distal Intergenic	547	uc002vzz.2	-12135	18_Quies	65.8089	K562	0	0	0	0	0	0	0	0	0	0	0	0	0	0	0	0	0	0	0	0	1	0	0	0	0	0	0	0	0	1	0	1	0	0	0
chr2:241902934	chr2	241902679	241903190	241902735	14.664	28	8.903	Exon (uc002waf.3/200772, exon 3 of 9)	200772	uc002waf.3	3933	17_ReprPCWk	3.09182	K562	0	0	0	0	0	0	0	0	0	0	0	0	0	0	0	0	0	0	0	0	0	0	0	0	0	0	0	0	0	0	0	0	0	0	0
chr2:241937827	chr2	241937653	241938002	241937924	11.8	26.9	8.903	Promoter	25992	uc002wah.1	-427	2_TssFlnk	67.1997	K562	0	0	0	0	0	0	0	1	0	0	0	0	1	0	0	0	0	0	0	1	0	0	0	0	0	0	0	1	0	0	0	0	0	0	0
chr2:242089801	chr2	242089561	242090041	242089993	18.202	8.3	8.903	Promoter	5510	uc002was.3	-100	1_TssA	96.0399	K562	0	0	0	0	1	0	0	1	0	0	0	0	1	0	0	0	0	0	0	1	1	0	0	0	0	0	0	1	0	1	0	1	0	0	0
chr2:242254667	chr2	242254509	242254825	242254594	23.022	21.1	8.903	Promoter	4735	uc002wbc.3	-55	1_TssA	115.812	K562	0	0	0	1	1	0	0	1	0	0	0	0	1	0	0	0	0	1	0	0	1	1	0	0	0	0	0	1	0	1	1	1	1	1	1
chr2:242255312	chr2	242255098	242255526	242255306	22.635	22.4	8.903	Exon (uc002wbe.1/4735, exon 1 of 5)	4735	uc010zop.2	32	2_TssFlnk	127.947	K562	0	0	0	0	0	0	0	0	0	0	0	0	1	0	1	0	0	0	0	0	0	1	0	0	0	0	0	0	0	0	1	1	1	0	0
chr2:242294924	chr2	242294759	242295089	242295029	44.01	41.4	8.903	Promoter	9855	uc010zoq.2	-739	1_TssA	115.969	K562	0	0	0	0	0	0	0	0	0	0	0	0	0	0	0	0	0	0	0	0	0	0	0	0	0	0	0	0	0	0	0	0	0	0	0
chr2:242448190	chr2	242448010	242448370	242448240	34.994	14.2	8.903	Promoter	10494	uc010zow.3	-81	2_TssFlnk	136.871	K562	0	0	0	1	1	0	0	1	0	0	0	0	1	0	0	0	0	1	0	1	1	0	0	0	0	0	0	1	0	1	1	1	1	1	0
chr2:242480759	chr2	242480591	242480928	242480774	30.795	42.6	8.903	Distal Intergenic	666	uc002wbq.3	-17386	6_TxWk	70.0672	K562	0	0	0	0	0	0	0	0	0	0	0	0	0	0	0	0	0	1	0	0	1	0	0	0	0	0	0	0	0	0	1	0	0	0	0
chr2:242549726	chr2	242549442	242550010	242549684	28.263	12.9	8.903	Intron (uc002wbs.3/51078, intron 1 of 4)	51078	uc002wbs.3	7189	2_TssFlnk	84.8671	K562	0	0	0	0	0	0	0	1	0	0	0	0	1	0	0	0	0	1	0	1	1	0	0	0	0	0	0	1	0	1	1	1	0	1	0
chr2:242626326	chr2	242626116	242626537	242626327	22.741	14	8.903	Exon (uc002wbz.2/1841, exon 1 of 5)	1841	uc002wbz.2	56	1_TssA	146.384	K562	0	0	0	0	1	0	0	1	0	0	0	0	1	0	0	0	0	1	0	1	1	1	0	0	0	0	0	1	0	1	1	1	1	1	0
chr2:242641934	chr2	242641697	242642171	242641939	10.833	20.2	8.903	Intron (uc021vzk.1/84289, intron 1 of 5)	84289	uc002wcd.3	479	2_TssFlnk	170.781	K562	0	0	0	0	1	0	0	1	0	0	0	0	0	0	0	0	0	0	0	1	0	0	0	0	0	0	0	0	0	0	1	1	1	0	0
chr2:242673971	chr2	242673784	242674159	242673976	27.193	32.7	8.903	Promoter	728294	uc010zpc.1	-58	2_TssFlnk	97.2261	K562	0	0	0	0	0	0	0	0	0	0	0	0	0	0	0	0	0	0	0	1	1	0	0	0	0	0	0	0	0	0	1	0	1	0	0
chr2:242823977	chr2	242823759	242824196	242823936	49.851	45.3	8.794	Distal Intergenic	285093	uc010fzu.1	12092	2_TssFlnk	95.5504	K562	0	0	0	0	0	0	0	0	0	0	0	0	1	0	0	0	0	1	0	0	0	0	0	0	0	0	0	0	0	1	1	0	0	0	0
chr3:3168560	chr3	3168430	3168690	3168552	13.546	14.3	8.903	Promoter	51095	uc003bpk.2	-39	1_TssA	176.484	K562	0	0	0	1	0	0	0	1	0	0	0	0	1	0	0	1	0	1	0	1	1	1	0	0	0	0	0	1	0	1	1	1	1	1	1
chr3:4345158	chr3	4344919	4345398	4345225	18.01	8.3	8.897	Promoter	6419	uc010hbx.3	-138	1_TssA	160.849	K562	0	0	0	1	1	0	0	1	0	0	0	0	1	0	1	0	0	1	0	1	1	0	1	0	0	0	0	1	0	1	1	1	1	0	0
chr3:4534906	chr3	4534723	4535089	4534857	43.813	12.8	8.897	Promoter	3708	uc010hbz.3	-125	1_TssA	267.657	K562	0	0	0	1	1	0	0	1	0	0	0	0	1	0	0	0	0	1	0	1	1	1	0	1	1	0	0	1	0	1	1	1	1	0	0
chr3:4910253	chr3	4910008	4910498	4910278	38.517	11.2	8.838	Distal Intergenic	100507582	uc010hcd.2	37932	1_TssA	185.35	K562	0	0	0	1	1	0	0	1	0	0	0	0	1	0	0	0	0	1	0	1	1	0	0	1	0	0	0	1	0	1	1	1	1	1	0
chr3:5019354	chr3	5019151	5019558	5019446	26.027	24.6	8.903	Intron (uc003bqe.1/100507582, intron 1 of 3)	8553	uc003bqf.3	-1742	3_TssFlnkU	111.981	K562	0	0	0	1	1	1	0	1	0	0	0	0	1	0	0	0	0	0	0	0	1	1	0	0	0	0	0	1	1	1	0	1	0	0	0
chr3:5020541	chr3	5019937	5021145	5020557	84.49	11.9	8.903	Promoter	8553	uc003bqf.3	-555	1_TssA	260.854	K562	0	0	0	1	1	0	0	1	1	0	0	0	1	0	0	1	0	0	0	0	0	1	0	0	0	0	0	1	1	1	0	1	0	0	1
chr3:5028617	chr3	5028477	5028758	5028557	12.769	19.6	8.903	Distal Intergenic	100507582	uc010hce.2	-6972	1_TssA	162.837	K562	0	0	0	1	1	1	0	1	0	0	0	0	1	0	0	1	0	1	0	1	1	1	0	0	0	0	0	1	1	1	1	1	0	0	1
chr3:5031262	chr3	5031082	5031442	5031125	11.219	28.2	8.903	Distal Intergenic	100507582	uc010hce.2	-9617	3_TssFlnkU	60.8145	K562	1	0	1	0	0	1	0	1	0	0	0	0	1	0	1	0	0	1	0	1	1	0	1	1	1	0	0	1	0	1	1	0	1	0	0
chr3:5163977	chr3	5163790	5164165	5163957	38.223	26	8.903	Exon (uc003bqg.3/55207, exon 1 of 7)	55207	uc011asy.2	48	1_TssA	114.718	K562	0	0	0	1	1	0	0	1	0	0	0	0	1	0	0	0	0	1	0	1	1	1	0	0	0	0	0	1	1	1	1	1	1	1	1
chr3:5229299	chr3	5228934	5229665	5229292	100.828	36.1	8.903	Promoter	9695	uc011asz.1	-31	1_TssA	310.161	K562	0	0	0	1	1	0	0	1	0	0	0	0	1	0	0	0	0	1	0	0	1	1	0	0	0	0	0	0	0	1	1	0	1	1	0
chr3:5574492	chr3	5574390	5574595	5574480	14.13	28.6	8.85	Distal Intergenic	100616334	uc021wsm.1	-282553	18_Quies	6.142	K562	0	0	0	0	0	0	0	0	0	0	0	0	0	0	0	0	0	0	0	0	0	0	0	0	0	0	0	0	0	0	0	0	0	0	0
chr3:9438555	chr3	9438240	9438870	9438581	40.379	33	8.903	Promoter	440944	uc003brm.3	-218	1_TssA	482.767	K562	0	0	0	1	0	0	0	1	1	0	0	0	0	0	0	0	0	1	0	0	1	0	0	0	1	0	0	1	0	1	0	0	0	1	0
chr3:9439455	chr3	9439072	9439839	9439476	39.719	30.3	8.903	Exon (uc003brs.1/55209, exon 1 of 20)	55209	uc003brt.3	53	1_TssA	230.166	K562	0	0	0	0	0	0	0	0	0	0	0	0	1	0	0	0	0	0	0	0	0	1	0	0	0	0	0	0	0	1	0	0	0	0	0
chr3:9691085	chr3	9690913	9691258	9691070	18.034	24.5	8.903	Promoter	64419	uc003brz.3	-31	1_TssA	144.711	K562	0	0	0	1	0	0	0	1	0	0	0	0	1	0	0	0	0	1	0	1	1	0	0	1	0	0	0	1	0	1	1	1	1	0	0
chr3:9773102	chr3	9772804	9773401	9773153	36.363	19.9	8.903	Promoter	7862	uc003bse.3	-331	1_TssA	274.228	K562	0	0	0	1	1	0	0	0	0	0	0	0	0	0	0	0	0	1	0	1	1	0	0	0	0	0	0	0	0	1	1	0	0	0	0
chr3:9791611	chr3	9791173	9792049	9791718	46.533	33.7	8.903	Promoter	4968	uc003bsh.3	-16	1_TssA	244.794	K562	0	0	0	1	0	0	0	1	0	0	0	0	1	0	0	0	0	1	0	1	1	1	0	1	0	0	0	1	0	1	1	1	1	0	0
chr3:9834208	chr3	9833938	9834478	9834211	10.833	31.6	8.903	Promoter	100526693	uc003btd.4	-23	1_TssA	165.463	K562	0	0	0	1	0	0	0	1	0	0	0	0	0	0	0	0	0	1	0	0	1	1	0	0	0	0	0	1	0	1	1	0	1	0	0
chr3:9904550	chr3	9904293	9904807	9904591	54.043	19.7	8.903	Distal Intergenic	63924	uc010hcp.3	15644	11_EnhWk	154.735	K562	0	0	1	1	1	0	0	1	0	0	0	0	1	0	0	0	0	1	0	1	1	1	0	0	0	0	0	1	1	1	1	1	1	0	1
chr3:9932337	chr3	9932183	9932492	9932395	11.8	28.4	8.903	Exon (uc003btt.4/84522, exon 1 of 2)	84522	uc003btt.4	67	1_TssA	113.843	K562	0	0	0	1	1	0	0	1	0	0	0	0	1	0	0	1	0	1	0	1	1	1	0	0	0	0	0	1	1	1	1	1	1	1	0
chr3:9958765	chr3	9958498	9959033	9958745	30.698	30.5	8.903	Exon (uc010hcr.3/84818, exon 1 of 8)	84818	uc011atq.2	8	1_TssA	88.5665	K562	0	0	0	0	0	0	0	1	0	0	0	0	1	0	0	0	0	1	0	1	0	0	0	1	0	0	0	0	0	1	0	1	1	0	0
chr3:9974566	chr3	9974378	9974755	9974561	18.298	7	8.903	Promoter	78987	uc003buh.3	-957	3_TssFlnkU	78.8676	K562	0	0	0	1	1	0	0	1	1	0	0	0	0	0	0	0	0	1	0	0	0	0	0	0	0	0	0	1	0	1	0	1	0	1	1
chr3:9975428	chr3	9975187	9975670	9975369	30.99	18.4	8.903	Promoter	78987	uc003buh.3	-95	1_TssA	249.485	K562	0	0	0	1	1	0	0	1	0	0	0	0	0	0	1	0	0	1	0	0	1	1	0	0	0	0	0	1	0	1	1	1	1	0	0
chr3:10050875	chr3	10050767	10050983	10050888	17.643	19.9	8.903	Intron (uc003bto.3/63924, intron 2 of 2)	401052	uc003bur.1	1903	4_TssFlnkD	101.079	K562	0	0	0	0	0	0	0	0	0	0	0	0	0	0	0	0	0	0	0	0	0	0	0	0	0	0	0	0	0	0	0	0	0	0	0
chr3:10052772	chr3	10052459	10053086	10052673	38.027	12.8	8.903	Exon (uc003bur.1/401052, exon 1 of 4)	401052	uc003bur.1	6	2_TssFlnk	146.436	K562	0	0	0	1	1	0	0	1	0	0	0	0	1	0	0	0	0	1	0	0	1	0	0	0	0	0	0	1	0	1	0	1	1	0	0
chr3:10206700	chr3	10206407	10206994	10206757	25.057	16.3	8.903	Exon (uc003bve.1/3656, exon 1 of 13)	3656	uc003bve.1	138	1_TssA	90.9114	K562	0	0	0	0	0	0	0	1	0	0	0	0	1	0	0	1	0	1	0	1	1	0	0	0	0	0	0	1	0	1	0	1	1	0	0
chr3:10290087	chr3	10289862	10290312	10290148	70.327	10.2	8.903	Promoter	9797	uc003bvg.2	-89	1_TssA	240.143	K562	0	0	0	0	0	0	0	1	1	1	0	0	1	0	0	0	0	1	0	1	1	0	0	0	0	0	0	1	0	1	0	0	0	1	0
chr3:10362852	chr3	10362685	10363019	10362910	30.127	34.4	8.903	Exon (uc003bvn.3/6396, exon 1 of 9)	6396	uc003bvn.3	5	1_TssA	153.571	K562	0	0	0	1	1	0	0	1	0	0	0	0	1	0	0	1	0	1	0	1	1	1	0	0	0	0	0	1	1	1	1	1	1	1	1
chr3:11314027	chr3	11313866	11314189	11313924	34.994	20.2	8.903	Exon (uc003bwc.3/10533, exon 1 of 19)	10533	uc011aum.2	18	1_TssA	121.056	K562	0	0	0	1	1	0	0	1	0	0	0	0	1	0	1	0	0	1	0	1	1	1	0	0	0	0	0	1	0	1	0	1	1	0	0
chr3:11761154	chr3	11760979	11761330	11761215	16.958	9.9	8.903	Intron (uc003bwf.2/9686, intron 1 of 5)	9686	uc003bwf.2	1065	2_TssFlnk	41.1896	K562	0	0	0	0	0	0	0	1	0	0	0	0	0	0	0	0	0	0	0	0	0	0	0	0	0	0	0	0	0	1	0	0	1	0	0
chr3:12598554	chr3	12598304	12598804	12598574	29.723	11.5	8.903	Exon (uc003bxd.4/23609, exon 1 of 8)	23609	uc011aus.3	42	1_TssA	220.452	K562	0	0	0	1	1	0	0	1	0	0	0	0	1	0	0	0	0	1	0	1	1	1	0	0	0	0	0	1	1	1	1	1	1	1	1
chr3:12838438	chr3	12838277	12838599	12838442	11.8	26.5	8.903	Intron (uc003bxj.2/23066, intron 1 of 12)	23066	uc003bxk.2	268	1_TssA	60.4699	K562	0	0	0	0	0	0	0	0	0	0	0	0	0	0	1	0	0	1	0	1	0	0	0	0	0	0	0	1	0	0	1	0	0	0	0
chr3:12851818	chr3	12851543	12852094	12851845	34.603	30.5	8.903	Exon (uc003bxj.2/23066, exon 3 of 13)	23066	uc003bxk.2	13648	1_TssA	202.071	K562	0	0	0	1	0	0	0	1	1	0	0	0	1	0	0	0	0	0	0	1	1	0	0	0	0	0	0	1	0	1	0	1	1	1	0
chr3:12917867	chr3	12917724	12918010	12917793	13.449	10.4	8.903	Distal Intergenic	6161	uc003bxn.3	-34787	4_TssFlnkD	88.5772	K562	0	0	0	0	0	0	0	0	0	0	0	0	1	0	0	0	0	0	0	0	0	0	0	0	0	0	0	0	0	0	0	1	0	0	0
chr3:12994847	chr3	12994699	12994995	12994910	13.546	11.9	8.903	Intron (uc003bxt.3/9922, intron 1 of 13)	9922	uc003bxt.3	14112	9_EnhA1	168.042	K562	0	0	0	1	0	0	0	0	0	0	0	0	1	0	0	0	0	1	0	1	0	1	1	0	0	0	0	1	1	1	1	1	1	0	1
chr3:13009245	chr3	13008911	13009579	13009244	44.599	21.4	8.903	Promoter	9922	uc003bxt.3	-286	2_TssFlnk	169.578	K562	0	0	0	0	1	0	0	0	0	0	0	0	1	0	0	0	0	0	0	0	0	0	0	0	0	0	0	0	0	1	1	0	0	0	0
chr3:13035366	chr3	13035231	13035502	13035393	14.812	29.1	8.903	Intron (uc011auw.2/9922, intron 1 of 14)	9922	uc003bxu.4	-6831	1_TssA	85.7978	K562	0	0	0	1	1	0	0	1	0	0	0	0	0	0	0	0	0	0	0	0	0	0	0	0	0	0	0	1	0	0	1	1	1	0	0
chr3:13036525	chr3	13036250	13036800	13036441	49.851	29	8.903	Intron (uc011auw.2/9922, intron 1 of 14)	9922	uc003bxu.4	-7990	1_TssA	167.562	K562	0	0	0	1	0	0	0	1	1	0	0	0	1	0	0	0	0	1	0	0	1	1	0	0	0	0	0	1	0	0	1	1	1	1	0
chr3:13041105	chr3	13040931	13041279	13041125	24.669	30.2	8.903	Intron (uc011auw.2/9922, intron 1 of 14)	9922	uc003bxu.4	-12570	9_EnhA1	150.019	K562	0	0	0	1	0	0	0	0	0	0	0	0	1	0	1	0	0	1	0	1	0	1	0	1	0	0	0	1	1	1	1	1	0	0	1
chr3:13461678	chr3	13461113	13462244	13461720	24.117	5.6	8.903	Exon (uc003bxv.1/23225, exon 1 of 40)	23225	uc003bxv.1	130	1_TssA	85.7979	K562	0	0	0	0	1	0	0	1	0	0	0	0	0	0	0	0	0	1	0	0	0	1	0	0	0	0	0	0	0	1	1	1	1	1	0
chr3:13521598	chr3	13521333	13521864	13521646	55.62	26.2	8.903	Promoter	79885	uc003bxy.3	-116	1_TssA	201.034	K562	0	0	0	0	1	0	0	1	0	1	0	0	0	0	1	0	0	0	0	1	1	1	0	0	0	0	0	1	0	1	0	0	1	0	0
chr3:13521982	chr3	13521906	13522059	13521983	13.061	25.3	8.903	Intron (uc010heb.3/79885, intron 1 of 8)	79885	uc011auy.2	139	2_TssFlnk	120.891	K562	0	0	0	0	0	0	0	0	0	0	0	0	0	0	0	0	0	0	0	0	0	0	0	0	0	0	0	0	0	0	0	0	0	0	0
chr3:13526809	chr3	13526618	13527000	13526942	26.318	25.8	8.903	Intron (uc010heb.3/79885, intron 3 of 8)	79885	uc011auy.2	4966	3_TssFlnkU	143.629	K562	0	0	0	1	0	0	1	1	0	0	0	0	1	0	0	0	0	1	0	1	1	1	0	1	0	0	0	1	1	1	1	1	1	0	1
chr3:13590491	chr3	13590267	13590716	13590526	22.539	30.3	8.903	Promoter	2199	uc011ava.2	-133	17_ReprPCWk	42.9482	K562	0	0	0	0	0	0	0	1	0	0	0	0	0	0	0	0	0	0	0	0	0	0	0	0	0	0	0	0	0	1	0	0	0	0	0
chr3:13692112	chr3	13691975	13692250	13692056	22.446	13.5	8.903	Promoter	285375	uc003byd.1	-108	4_TssFlnkD	104.131	K562	0	0	0	1	1	0	0	1	1	0	0	0	1	0	0	1	0	1	0	1	1	1	0	0	0	0	0	1	0	1	0	1	0	1	1
chr3:13936982	chr3	13936828	13937137	13937037	23.506	10.4	8.899	Distal Intergenic	7476	uc003bye.1	-15365	2_TssFlnk	151.282	K562	0	0	0	0	0	0	0	0	0	0	0	0	0	0	0	0	0	0	0	1	0	0	0	0	0	0	0	1	0	0	0	0	0	0	0
chr3:14166358	chr3	14166085	14166631	14166313	30.795	22.3	8.903	Exon (uc003byi.4/131474, exon 1 of 4)	131474	uc003byi.4	12	1_TssA	259.09	K562	0	0	0	1	0	1	0	1	0	1	0	0	1	0	0	0	0	1	0	0	1	1	1	0	0	0	0	1	0	1	1	1	1	1	0
chr3:14167500	chr3	14167367	14167634	14167518	23.506	10.2	8.903	Intron (uc003byk.2/79188, intron 1 of 11)	79188	uc003byk.2	1061	3_TssFlnkU	96.1788	K562	0	0	0	0	0	0	0	1	0	0	0	0	0	0	0	0	0	1	0	0	0	0	0	1	0	0	0	1	0	1	1	1	0	0	1
chr3:14220146	chr3	14219971	14220322	14220151	11.026	17	8.903	Exon (uc011ave.2/7508, exon 1 of 16)	7508	uc011ave.2	25	1_TssA	235.705	K562	0	0	0	1	0	0	0	1	1	0	0	0	1	0	0	0	0	1	0	1	1	1	0	0	0	0	0	1	0	1	0	1	1	0	1
chr3:14413429	chr3	14413272	14413586	14413512	20.608	13	8.903	Distal Intergenic	6533	uc010hee.2	-30646	4_TssFlnkD	80.9836	K562	0	0	0	0	1	0	0	0	0	0	0	0	1	0	1	0	0	1	0	0	1	0	0	1	0	0	0	1	0	1	1	1	0	0	0
chr3:14443946	chr3	14443786	14444106	14444047	27.446	33.2	8.903	Promoter	6533	uc010hee.2	-129	1_TssA	125.619	K562	0	0	0	0	1	0	0	1	0	0	0	0	1	0	0	1	0	0	0	1	1	0	0	0	0	0	0	1	0	1	1	1	1	0	1
chr3:14473909	chr3	14473799	14474019	14473843	20.091	11	8.903	Intron (uc010hee.2/6533, intron 2 of 2)	6533	uc010heg.4	29834	8_EnhG2	151.124	K562	0	0	1	1	1	1	0	0	1	0	0	0	1	0	0	0	0	1	0	1	1	0	1	0	0	0	0	1	0	1	1	1	0	0	1
chr3:14988938	chr3	14988761	14989115	14989050	15.396	10.3	8.903	Exon (uc003bzf.4/100505641, exon 1 of 2)	100505641	uc003bzf.4	73	1_TssA	171.863	K562	0	0	0	1	1	0	0	1	0	0	0	0	1	0	0	0	0	1	0	0	1	0	0	0	0	0	0	1	0	1	0	1	1	1	0
chr3:14989871	chr3	14989475	14990267	14990069	65.175	31.8	8.903	Exon (uc031ryn.1/100505641, exon 1 of 6)	100505641	uc031ryn.1	76	1_TssA	235.512	K562	0	0	0	1	0	0	0	1	0	0	0	0	1	0	0	0	0	1	0	0	1	0	0	0	1	0	0	1	0	1	0	0	0	0	0
chr3:15093195	chr3	15092993	15093398	15093206	18.327	4.7	8.903	Exon (uc003bzl.3/64432, exon 4 of 4)	64432	uc003bzl.3	13620	7_EnhG1	32.3867	K562	0	0	0	1	0	0	0	0	0	0	0	0	0	0	0	0	0	1	0	0	0	0	0	0	0	0	0	0	0	0	0	0	0	0	0
chr3:15140685	chr3	15140539	15140832	15140576	13.644	28.2	8.903	Promoter	64145	uc011avn.1	-31	1_TssA	141.31	K562	0	0	0	1	1	0	0	1	0	0	0	0	1	0	0	0	0	1	0	1	1	1	0	0	0	0	0	1	0	1	1	1	1	0	0
chr3:15247895	chr3	15247495	15248296	15247797	51.023	10.4	8.903	Exon (uc003bzn.3/23473, exon 1 of 21)	23473	uc003bzn.3	163	1_TssA	208.915	K562	0	0	0	1	0	0	0	1	0	0	0	0	1	0	0	1	0	1	0	1	1	1	0	0	0	0	0	1	0	1	0	1	1	0	0
chr3:15374195	chr3	15374009	15374381	15374154	18.132	39.5	8.903	Promoter	9467	uc003bzp.2	-60	1_TssA	114.058	K562	0	0	0	1	1	0	0	1	0	0	0	0	1	0	0	0	0	1	0	1	1	0	0	1	0	0	0	0	0	1	0	1	1	0	1
chr3:15643315	chr3	15643057	15643574	15643425	21.379	29.5	8.903	Exon (uc003cah.3/686, exon 1 of 4)	686	uc011avw.2	61	1_TssA	314.233	K562	0	0	0	0	0	0	0	1	1	0	0	0	1	0	0	0	0	1	0	1	1	0	0	0	0	0	0	1	0	1	1	1	1	0	0
chr3:15901508	chr3	15901291	15901726	15901509	28.457	24.4	8.903	Promoter	23243	uc003cak.1	-456	2_TssFlnk	170.249	K562	0	0	0	0	0	0	0	0	0	0	0	0	0	0	0	0	0	0	0	0	1	1	0	0	0	0	0	0	0	1	1	0	1	0	0
chr3:16306672	chr3	16306410	16306935	16306879	21.464	5	8.903	Exon (uc010her.2/92106, exon 1 of 6)	92106	uc003cax.3	6	1_TssA	186.043	K562	0	0	0	1	0	0	0	1	0	0	0	0	1	0	1	0	0	1	0	1	1	0	0	0	0	0	0	1	0	1	0	1	1	0	0
chr3:17735109	chr3	17734921	17735297	17735013	38.517	4.5	8.903	Intron (uc010hev.3/9779, intron 1 of 23)	9779	uc010hev.3	6402	3_TssFlnkU	137.504	K562	0	0	0	0	0	0	0	0	0	0	0	0	0	0	0	0	0	0	0	1	0	0	0	0	0	0	0	0	0	0	0	0	0	0	0
chr3:17784326	chr3	17784084	17784568	17784182	34.994	16.2	8.903	Promoter	9779	uc003cbe.3	-87	1_TssA	258.092	K562	0	0	0	0	1	0	0	1	1	0	0	0	1	0	0	0	0	1	0	1	1	1	0	0	0	0	0	0	0	1	1	0	1	1	0
chr3:19988717	chr3	19988356	19989079	19988717	13.714	29.8	8.903	Exon (uc003cbn.3/5868, exon 1 of 6)	5868	uc011awg.2	146	1_TssA	176.87	K562	0	0	0	0	1	0	0	1	0	0	0	0	1	0	1	0	0	1	0	0	1	1	0	1	0	0	0	1	0	1	1	1	0	0	0
chr3:20081541	chr3	20081296	20081787	20081520	25.542	12.3	8.903	Exon (uc003cbq.3/8850, exon 1 of 18)	8850	uc003cbq.3	18	1_TssA	181.573	K562	0	0	0	0	1	0	0	1	0	0	0	0	1	0	0	1	0	1	0	1	0	1	0	0	0	0	0	1	0	1	0	1	1	1	1
chr3:20082218	chr3	20081990	20082447	20082346	18.49	28.7	8.903	Exon (uc003cbq.3/8850, exon 1 of 18)	8850	uc003cbq.3	695	1_TssA	169.604	K562	0	0	0	1	1	0	0	1	0	1	0	0	1	0	0	1	0	0	0	1	0	1	0	0	0	0	0	1	0	1	0	1	1	0	0
chr3:20083146	chr3	20083038	20083254	20083168	20.608	14.3	8.903	Intron (uc003cbq.3/8850, intron 1 of 17)	8850	uc003cbq.3	1623	3_TssFlnkU	76.8426	K562	0	0	0	0	0	0	0	1	0	0	0	0	1	0	0	0	0	1	0	1	0	0	0	0	0	0	0	1	0	0	0	1	1	0	0
chr3:23986782	chr3	23986678	23986886	23986778	23.724	15	8.903	Exon (uc003ccs.2/9975, exon 1 of 8)	9975	uc010hfd.2	32	1_TssA	142.742	K562	0	0	0	0	1	0	0	1	0	0	0	0	0	0	0	0	0	1	0	1	0	1	0	0	0	0	0	0	0	1	1	1	1	1	0
chr3:23987525	chr3	23987173	23987878	23987507	41.85	22.2	8.903	Promoter	9975	uc011awk.1	-86	2_TssFlnk	228.205	K562	0	0	0	1	1	0	0	1	0	0	0	0	1	0	0	0	0	1	0	1	1	1	0	0	0	0	0	1	1	1	1	1	0	1	0
chr3:24536346	chr3	24536227	24536466	24536375	10.64	19	8.903	Promoter	7068	uc021wud.1	-34	1_TssA	116.082	K562	0	0	0	0	0	0	0	0	0	0	0	0	0	0	0	0	0	0	0	0	0	1	0	0	0	0	0	1	0	0	0	0	0	1	0
chr3:25825063	chr3	25824746	25825380	25825081	26.966	42.5	8.903	Promoter	55768	uc010hfg.3	-75	2_TssFlnk	192.104	K562	0	0	0	0	0	0	0	0	0	0	0	0	0	0	0	0	0	0	0	0	0	0	0	0	0	0	0	0	0	0	1	0	0	0	0
chr3:28283098	chr3	28282932	28283265	28283080	16.372	6.3	8.903	Promoter	152100	uc003cea.3	-25	1_TssA	197.941	K562	0	0	0	1	1	0	0	1	0	1	0	0	1	0	0	1	0	1	0	1	1	1	0	1	0	0	0	1	0	1	0	1	1	0	0
chr3:28390580	chr3	28390261	28390900	28390572	34.309	31.1	8.903	Exon (uc003ceb.4/64343, exon 1 of 8)	64343	uc003ceb.4	37	1_TssA	210.079	K562	0	0	0	1	1	0	0	1	0	0	0	0	1	0	0	0	0	1	0	0	1	1	0	0	0	0	0	1	0	1	1	1	1	1	1
chr3:31574070	chr3	31573468	31574672	31574111	67.532	9.6	8.903	Promoter	201595	uc003cer.1	-420	1_TssA	297.367	K562	0	0	0	1	0	0	0	1	0	0	0	0	1	0	0	0	0	0	0	0	1	1	0	0	0	0	0	1	0	1	1	0	0	1	0
chr3:32147936	chr3	32147756	32148116	32147973	51.778	18.7	8.903	Promoter	23171	uc003cew.3	-66	3_TssFlnkU	206.458	K562	0	0	0	1	1	0	0	1	0	0	0	0	0	0	0	0	0	1	0	1	1	0	0	0	0	0	0	1	0	1	1	1	1	1	0
chr3:32612341	chr3	32612196	32612486	32612384	22.053	39.6	8.903	Exon (uc003cfb.4/51143, exon 1 of 13)	51143	uc003cfb.4	24	1_TssA	216.423	K562	0	0	0	1	0	0	0	1	0	0	0	0	1	0	0	0	0	1	0	1	1	1	0	1	0	0	0	1	0	1	1	1	1	0	0
chr3:32726734	chr3	32726493	32726975	32726606	29.723	6.6	8.903	Exon (uc011axi.2/25904, exon 1 of 14)	25904	uc010hfv.2	98	1_TssA	163.212	K562	0	0	0	1	0	0	0	1	0	1	0	0	1	0	0	0	0	0	0	1	1	0	0	0	0	0	0	1	0	1	1	1	1	0	0
chr3:32823110	chr3	32822956	32823264	32823230	16.079	29.7	8.903	Distal Intergenic	131405	uc003cff.3	-36399	2_TssFlnk	106.725	K562	0	0	0	1	1	0	0	1	0	0	0	0	1	0	0	0	0	1	0	1	1	0	0	0	0	0	0	1	1	1	1	1	1	0	0
chr3:33138658	chr3	33138417	33138899	33138715	38.125	8.8	8.903	Exon (uc003cfi.1/2720, exon 1 of 16)	2720	uc003cfi.1	35	1_TssA	251.623	K562	0	0	0	1	1	0	0	1	0	0	0	0	1	0	0	0	0	1	0	1	1	1	0	0	0	0	0	1	0	1	1	1	1	1	0
chr3:33155694	chr3	33155533	33155856	33155580	17.531	18.1	8.903	Exon (uc003cfl.4/10491, exon 1 of 7)	10491	uc003cfn.3	141	1_TssA	144.22	K562	0	0	0	0	1	0	0	1	0	0	0	0	1	0	0	0	0	1	0	1	0	0	0	0	1	0	0	1	0	1	0	1	1	1	0
chr3:33156059	chr3	33155871	33156247	33156068	36.363	32.7	8.903	Intron (uc003cfl.4/10491, intron 1 of 6)	10491	uc003cfn.3	506	1_TssA	198.695	K562	0	0	0	0	1	0	0	1	0	0	0	0	0	0	0	0	0	0	0	1	1	0	0	0	0	0	0	0	0	1	0	0	1	0	0
chr3:33319087	chr3	33318839	33319335	33319047	12.091	9.7	8.903	Intron (uc011axm.1/25827, intron 1 of 16)	25827	uc011axr.1	154	2_TssFlnk	90.2634	K562	0	0	0	0	1	0	0	1	0	0	0	0	1	0	0	0	0	1	0	1	0	0	0	0	0	0	0	0	0	1	1	1	1	1	0
chr3:33481918	chr3	33481592	33482244	33481918	62.623	37.4	8.903	Promoter	7342	uc010hga.3	-22	2_TssFlnk	376.649	K562	0	0	0	0	1	0	0	0	0	0	0	0	1	0	0	0	0	0	0	0	1	1	0	0	0	0	0	1	0	1	1	1	1	0	0
chr3:33759791	chr3	33759655	33759928	33759678	12.867	28.7	8.903	Promoter	23122	uc021wvd.1	-87	1_TssA	163.317	K562	0	0	0	1	1	0	0	1	0	0	0	0	1	0	0	1	0	1	0	1	1	1	0	0	0	0	0	1	0	1	0	1	1	0	0
chr3:33840547	chr3	33840396	33840699	33840607	30.503	7.5	8.903	Intron (uc011axv.3/10015, intron 1 of 5)	10015	uc003cfy.4	485	1_TssA	246.833	K562	0	0	0	0	0	0	0	1	0	1	0	0	0	0	0	0	0	0	0	1	0	1	0	0	0	0	0	1	0	1	1	1	1	1	0
chr3:37217824	chr3	37217418	37218230	37218003	42.539	20	8.903	Exon (uc003cgp.2/9209, exon 1 of 29)	9209	uc003cgp.2	26	1_TssA	193.933	K562	0	0	0	1	1	0	0	1	0	0	0	0	1	0	0	1	0	1	0	1	1	1	0	0	0	0	0	1	0	1	1	1	1	1	1
chr3:37284760	chr3	37284488	37285032	37284811	28.068	10.9	8.903	Exon (uc003cgu.2/2803, exon 1 of 5)	2803	uc010hgs.3	79	1_TssA	138.701	K562	0	0	0	1	1	0	0	1	0	0	0	0	1	0	0	0	0	1	0	1	1	1	0	0	0	0	0	1	0	1	0	0	1	0	0
chr3:37902054	chr3	37901824	37902284	37902042	30.308	39.5	8.903	Intron (uc003che.3/uc003che.3, intron 1 of 3)	10217	uc003chg.3	-1614	11_EnhWk	125.804	K562	0	0	0	0	0	0	0	0	0	0	0	0	1	0	0	0	0	0	0	1	1	0	0	0	0	0	0	0	0	1	1	0	1	0	0
chr3:38028593	chr3	38028322	38028864	38028704	27.679	33.7	8.903	Promoter	50853	uc003chj.3	-936	3_TssFlnkU	115.193	K562	0	0	1	1	1	1	0	1	0	0	0	0	1	0	0	1	0	1	0	1	1	1	1	1	1	0	0	1	1	1	1	1	0	0	1
chr3:38035897	chr3	38035735	38036060	38035983	22.442	22	8.903	Exon (uc003chj.3/50853, exon 4 of 20)	50853	uc010hgu.3	254	1_TssA	142.503	K562	0	0	0	1	1	0	0	1	0	0	0	0	1	0	0	1	0	1	0	1	1	1	0	1	0	0	0	1	0	1	1	1	1	0	0
chr3:38060564	chr3	38060364	38060765	38060650	11.8	19.3	8.903	Intron (uc003chm.3/5333, intron 2 of 14)	5333	uc003chm.3	5713	3_TssFlnkU	88.7171	K562	0	0	0	0	0	0	0	0	0	0	0	0	1	0	1	0	0	0	0	1	1	1	0	1	0	0	0	1	1	1	0	1	1	0	0
chr3:38066397	chr3	38065897	38066897	38066377	126.774	32	8.903	Promoter	5333	uc003chm.3	-120	1_TssA	348.794	K562	0	0	0	1	0	0	0	1	0	0	0	0	1	0	0	0	0	0	0	0	1	0	0	1	0	0	0	0	0	1	1	0	1	0	0
chr3:38178673	chr3	38178439	38178907	38178745	53.748	25.5	8.903	Exon (uc003cht.3/30, exon 1 of 12)	30	uc003cht.3	59	1_TssA	291.107	K562	0	0	0	0	0	0	0	0	0	0	0	0	1	0	0	0	0	0	0	1	1	0	0	1	0	0	0	0	0	1	0	1	1	0	0
chr3:38206949	chr3	38206177	38207722	38207053	40.034	32.5	8.903	Promoter	9943	uc010hha.1	-76	1_TssA	221.168	K562	0	0	0	1	0	0	0	1	0	0	0	0	0	0	0	0	0	1	0	1	1	1	0	0	0	0	0	1	0	1	1	0	1	0	0
chr3:38388144	chr3	38387850	38388438	38388127	30.043	7.3	8.903	Promoter	9942	uc003cic.2	-106	3_TssFlnkU	147.437	K562	0	0	0	1	1	0	0	1	0	0	0	0	0	0	0	0	0	1	0	0	1	0	0	0	0	0	0	1	0	1	1	1	1	1	0
chr3:38495256	chr3	38495103	38495409	38495236	20.8	20	8.903	Promoter	93	uc003cif.3	-533	2_TssFlnk	93.8504	K562	0	0	0	1	0	0	0	1	0	0	0	0	1	0	0	0	0	1	0	1	0	0	0	0	0	0	0	0	0	0	1	1	1	0	0
chr3:38691314	chr3	38691210	38691419	38691262	23.036	18.2	8.903	Promoter	6331	uc021wvv.1	-151	2_TssFlnk	102.038	K562	0	0	0	0	0	0	0	0	0	0	0	0	1	0	0	0	0	1	0	0	0	0	0	0	0	0	0	0	0	1	1	0	0	0	0
chr3:39194356	chr3	39194117	39194596	39194432	35.385	33.3	8.903	Intron (uc003cjg.3/64651, intron 1 of 4)	64651	uc003cjg.3	745	3_TssFlnkU	92.2332	K562	0	0	0	1	0	0	0	1	0	0	0	0	1	0	0	0	0	1	0	1	1	0	0	1	0	0	0	1	0	1	1	1	1	0	1
chr3:39195225	chr3	39194975	39195475	39195201	49.318	33.1	8.903	Promoter	64651	uc003cjg.3	-124	1_TssA	141.077	K562	0	0	0	1	1	0	0	1	0	0	0	0	0	0	0	0	0	0	0	0	0	1	0	0	0	0	0	1	0	1	1	1	1	1	1
chr3:39196192	chr3	39196044	39196340	39196144	14.812	10.5	8.903	Promoter	64651	uc003cjh.3	-140	3_TssFlnkU	46.0445	K562	0	0	0	1	0	0	0	1	0	1	0	1	1	0	0	0	0	0	0	1	0	0	0	1	0	0	0	0	0	0	1	0	0	0	0
chr3:39222427	chr3	39222246	39222608	39222489	26.901	16.7	8.903	Distal Intergenic	165904	uc003cji.3	11657	2_TssFlnk	145.938	K562	0	0	0	0	1	0	0	1	0	0	0	0	1	0	0	0	0	1	0	1	0	0	0	0	0	0	0	0	0	1	1	1	1	0	0
chr3:39425810	chr3	39425653	39425967	39425888	34.603	7.6	8.903	Intron (uc003cjo.2/54977, intron 1 of 6)	54977	uc003cjo.2	996	1_TssA	178.713	K562	0	0	0	1	0	0	0	1	0	0	0	0	0	0	0	0	0	1	0	0	1	0	0	0	0	0	0	1	0	1	1	1	1	1	0
chr3:39448463	chr3	39448291	39448635	39448518	16.477	7.7	8.903	Intron (uc003cjp.3/3921, intron 1 of 6)	3921	uc003cjq.3	260	1_TssA	169.903	K562	0	0	0	1	1	0	0	1	0	0	0	0	1	0	0	0	0	1	0	1	0	0	0	0	0	0	0	1	0	1	0	1	1	1	0
chr3:39850995	chr3	39850856	39851135	39851015	33.625	20.7	8.903	Promoter	25924	uc003cka.3	-307	2_TssFlnk	105.849	K562	0	0	0	0	0	0	0	1	0	0	0	0	0	0	0	0	0	1	0	0	1	0	0	0	0	0	0	0	0	0	1	0	0	0	0
chr3:40351097	chr3	40350912	40351282	40351149	24.806	28.4	8.895	Promoter	10289	uc003ckc.3	-75	1_TssA	209.214	K562	0	0	1	1	1	0	0	1	0	0	0	0	1	0	0	0	0	1	0	0	1	1	0	1	0	0	0	1	1	1	1	0	1	0	0
chr3:40494693	chr3	40494405	40494982	40494750	25.93	1.7	8.895	Exon (uc003cke.4/285266, exon 1 of 4)	285266	uc003cke.4	105	1_TssA	204.783	K562	0	0	0	1	1	0	0	1	0	0	0	0	1	0	1	0	0	1	0	1	1	1	0	0	0	0	0	1	0	1	0	1	1	0	1
chr3:40498914	chr3	40498684	40499144	40499015	18.01	4.5	8.895	Exon (uc003ckh.4/9045, exon 1 of 6)	9045	uc003ckh.4	85	1_TssA	126.13	K562	0	0	0	1	1	0	0	1	0	0	0	0	1	0	0	0	0	1	0	1	1	1	0	0	0	0	0	1	0	1	0	1	1	0	0
chr3:40566324	chr3	40566041	40566607	40566376	38.321	24.8	8.895	Promoter	285268	uc003ckm.2	-51	1_TssA	156.689	K562	0	0	1	1	1	0	0	1	0	0	0	0	1	0	0	0	0	1	0	1	1	1	0	0	0	0	0	1	1	1	1	1	1	1	0
chr3:41240996	chr3	41240867	41241125	41240885	15.787	10.5	8.903	Exon (uc003ckp.2/1499, exon 1 of 16)	1499	uc011azg.1	55	1_TssA	147.871	K562	1	0	0	1	1	1	0	1	0	0	0	0	1	0	0	1	0	1	0	1	1	1	1	0	1	0	0	1	1	1	1	1	1	1	1
chr3:42544045	chr3	42543868	42544222	42544073	26.61	25.6	8.903	Promoter	7433	uc003clf.2	-58	2_TssFlnk	90.9524	K562	0	0	0	0	0	0	0	1	0	0	0	0	0	0	0	0	0	0	0	1	1	0	0	0	0	0	0	0	0	0	0	0	0	0	0
chr3:42623594	chr3	42623144	42624045	42623553	43.317	32.9	8.903	Promoter	9117	uc011azo.2	-75	1_TssA	205.453	K562	0	0	1	1	0	0	0	1	0	0	0	0	1	0	0	0	0	1	0	1	1	0	0	0	0	0	0	1	0	1	1	1	1	0	0
chr3:42632285	chr3	42632012	42632558	42632480	41.066	36.1	8.903	Promoter	51188	uc003clk.1	-12	1_TssA	164.628	K562	0	0	0	0	0	0	0	1	0	0	0	0	0	0	0	0	0	0	0	1	1	0	0	0	0	0	0	1	0	1	1	1	1	0	0
chr3:42642248	chr3	42641835	42642662	42642319	49.531	30.5	8.903	Exon (uc003cll.1/4820, exon 1 of 6)	4820	uc011azp.2	102	1_TssA	269.997	K562	0	0	0	1	0	0	0	1	1	0	0	0	1	0	0	0	0	1	0	1	1	1	0	0	0	0	0	1	0	1	1	1	1	0	0
chr3:42845823	chr3	42845420	42846227	42845814	56.704	39.9	8.903	Exon (uc010hid.3/25994, exon 1 of 4)	25994	uc010hid.3	110	1_TssA	147.052	K562	0	0	0	0	0	0	0	1	0	0	0	0	1	0	0	0	0	1	0	1	0	1	0	1	0	0	0	1	0	1	0	1	1	0	0
chr3:43328059	chr3	43327836	43328282	43328051	15.104	20.8	8.903	Exon (uc003cms.4/54861, exon 1 of 7)	54861	uc011azr.2	56	1_TssA	158.27	K562	0	0	0	0	1	0	0	1	0	0	0	0	1	0	0	0	0	0	0	1	1	1	0	0	0	0	0	0	0	1	1	1	1	0	0
chr3:43663665	chr3	43663351	43663979	43663637	58.479	42.1	8.903	Promoter	55129	uc011azt.2	-106	2_TssFlnk	315.276	K562	0	0	0	0	0	0	0	0	0	0	0	0	1	0	0	0	0	1	0	1	1	0	0	0	0	0	0	0	0	0	1	0	1	0	0
chr3:43732461	chr3	43732099	43732824	43732596	13.158	7.7	8.903	Exon (uc003cmx.3/51099, exon 1 of 7)	51099	uc003cmx.3	87	1_TssA	215.025	K562	0	0	0	1	1	0	0	1	0	0	0	0	1	0	1	0	0	1	0	0	1	1	0	0	0	0	0	1	1	1	0	1	1	1	1
chr3:43811201	chr3	43811004	43811399	43811178	39.693	5.1	8.903	Distal Intergenic	51099	uc003cmx.3	78827	1_TssA	137.631	K562	0	0	0	1	0	0	0	1	0	0	0	0	1	0	0	0	0	1	0	0	1	0	0	1	0	0	0	1	0	1	1	0	0	0	0
chr3:44379931	chr3	44379498	44380364	44379820	51.089	5.3	8.903	Promoter	285343	uc003cnc.4	-12	1_TssA	180.896	K562	0	0	0	0	1	0	0	0	0	0	0	0	1	0	0	0	0	1	0	1	1	0	0	0	0	0	0	1	0	1	1	0	1	1	0
chr3:44552121	chr3	44551998	44552244	44552109	19.259	14.6	8.903	Exon (uc011azx.2/uc011azx.2, exon 1 of 4)	353274	uc011azw.1	9104	1_TssA	81.558	K562	0	0	0	1	1	0	0	1	0	0	0	0	1	0	0	0	0	1	0	1	1	1	0	0	0	0	0	1	0	1	0	1	1	1	0
chr3:44771091	chr3	44770968	44771215	44771200	12.091	3.1	8.903	Promoter	115560	uc003cnu.2	-6	2_TssFlnk	58.2825	K562	0	0	0	1	1	0	0	1	1	0	0	0	1	0	1	0	0	1	0	1	0	1	0	0	0	0	0	1	0	1	0	1	0	0	1
chr3:45266739	chr3	45266517	45266961	45266695	17.435	6.3	8.903	Exon (uc011baf.2/25907, exon 1 of 1)	25907	uc011baf.2	1074	1_TssA	86.6218	K562	0	0	0	1	0	0	0	1	0	0	0	0	1	0	0	0	0	1	0	1	0	0	0	0	0	0	0	1	0	1	0	0	1	0	0
chr3:45267815	chr3	45267538	45268092	45267847	34.309	15.4	8.903	Promoter	25907	uc011baf.2	-2	2_TssFlnk	95.5249	K562	0	0	0	0	0	0	0	0	0	0	0	0	1	0	0	0	0	1	0	0	0	0	0	0	0	0	0	0	0	1	1	1	1	0	0
chr3:45430053	chr3	45429876	45430230	45430018	28.555	36.3	8.903	Promoter	23395	uc003cop.1	-21	1_TssA	138.372	K562	0	0	0	1	1	0	0	1	0	0	0	0	1	0	0	0	0	1	0	1	1	1	0	0	0	0	0	1	0	1	1	1	1	0	0
chr3:45730854	chr3	45730584	45731125	45730838	38.651	45.8	8.903	Exon (uc003cos.2/22908, exon 1 of 20)	22908	uc011bah.1	101	1_TssA	262.255	K562	0	0	0	1	0	0	0	1	1	0	0	0	1	0	0	0	0	1	0	0	1	1	0	0	0	0	0	1	0	1	1	1	1	0	0
chr3:46737038	chr3	46736862	46737215	46736936	12.769	3.4	8.903	Distal Intergenic	259173	uc003cqc.2	-1845	17_ReprPCWk	19.2495	K562	0	0	0	0	0	1	0	0	0	0	0	0	0	0	1	0	0	0	0	1	0	0	0	0	0	0	0	0	0	0	0	0	0	0	0
chr3:47021158	chr3	47020926	47021390	47021233	56.704	22.6	8.903	Promoter	23218	uc003cqp.3	-14	1_TssA	252.993	K562	0	0	0	1	1	0	0	1	0	1	0	1	1	0	0	0	0	1	0	1	0	1	1	0	0	0	0	1	0	1	1	1	1	1	0
chr3:47028901	chr3	47028666	47029137	47029084	32.551	5.8	8.903	Promoter	23218	uc003cqq.1	-583	3_TssFlnkU	164.599	K562	0	0	0	1	0	0	0	1	0	0	0	0	1	0	0	0	0	0	0	0	1	0	0	0	0	0	0	1	0	0	1	1	1	0	0
chr3:47029418	chr3	47029215	47029621	47029398	41.654	39.3	8.903	Promoter	23218	uc003cqq.1	-66	3_TssFlnkU	263.331	K562	0	0	0	1	0	0	1	1	0	0	0	1	1	0	0	0	0	1	0	1	0	1	0	1	0	0	0	1	1	1	1	1	1	0	1
chr3:47205694	chr3	47205476	47205912	47205653	37.538	42.2	8.903	Promoter	285352	uc003cqw.2	-165	1_TssA	191.499	K562	0	0	0	1	1	0	1	1	0	0	0	0	1	0	0	0	0	1	0	0	1	1	0	0	0	0	0	1	0	0	1	1	1	1	0
chr3:47422320	chr3	47421970	47422671	47422222	31.489	6.4	8.903	Promoter	25930	uc011baw.1	-170	1_TssA	172.27	K562	0	0	0	1	0	0	0	1	0	0	0	0	0	0	0	0	0	1	0	1	1	0	0	1	0	0	0	1	0	1	1	0	1	0	0
chr3:47422962	chr3	47422815	47423110	47422999	24.087	11.4	8.903	Intron (uc011baw.1/25930, intron 1 of 18)	25930	uc011bay.1	472	1_TssA	117.224	K562	0	0	0	0	1	0	0	1	0	0	0	0	0	0	0	0	0	0	0	0	0	0	0	0	0	0	0	1	0	1	0	0	1	0	0
chr3:47448183	chr3	47447952	47448414	47448122	27.734	46.8	8.903	Intron (uc011baw.1/25930, intron 7 of 18)	25930	uc011bay.1	25693	8_EnhG2	60.7838	K562	0	0	0	0	0	0	0	0	0	0	0	0	0	0	0	0	0	1	0	1	0	0	0	1	0	0	0	0	0	1	1	0	0	0	0
chr3:47517359	chr3	47516967	47517751	47517337	64.541	8.1	8.903	Exon (uc003crg.2/22937, exon 1 of 18)	22937	uc003crg.2	85	1_TssA	161.927	K562	0	0	0	1	1	0	1	1	1	0	0	0	1	0	0	0	0	1	0	1	1	1	0	0	0	0	0	1	0	1	1	1	1	1	0
chr3:47554918	chr3	47554784	47555052	47554981	34.114	5.8	8.903	Intron (uc003crk.3/54859, intron 1 of 6)	54859	uc003crk.3	280	1_TssA	235.112	K562	0	0	0	1	1	0	0	1	0	0	0	0	0	0	0	0	0	1	0	1	1	0	0	0	0	0	0	1	0	1	1	1	0	0	0
chr3:47555252	chr3	47555117	47555387	47555374	19.013	13.2	8.903	Promoter	54859	uc003crl.1	-54	3_TssFlnkU	215.745	K562	0	0	0	0	1	0	0	1	0	0	0	0	1	0	0	0	0	1	0	1	1	1	0	0	0	0	0	1	0	1	0	1	1	0	0
chr3:47564028	chr3	47563893	47564164	47563930	13.546	3.4	8.903	Distal Intergenic	54859	uc003crl.1	-8830	9_EnhA1	53.1589	K562	0	0	0	0	0	0	0	0	0	0	0	0	0	0	0	0	0	0	0	1	0	0	0	1	0	0	0	0	0	1	0	0	0	0	0
chr3:47823396	chr3	47823166	47823626	47823381	51.384	40.1	8.903	Exon (uc003crq.2/6599, exon 1 of 28)	6599	uc003crq.2	8	1_TssA	216.663	K562	0	0	0	1	1	0	0	1	1	0	0	0	1	0	0	0	0	1	0	1	1	1	0	0	0	0	0	1	0	1	1	1	1	1	0
chr3:47844676	chr3	47844519	47844833	47844564	15.689	15.8	8.903	Exon (uc003crr.4/22907, exon 1 of 4)	22907	uc003cru.3	278	1_TssA	203.019	K562	0	0	0	1	1	0	0	1	0	0	0	0	1	0	0	0	0	1	0	1	1	0	0	0	0	0	0	1	0	1	1	1	1	0	0
chr3:47845023	chr3	47844935	47845111	47844943	14.227	28.1	8.903	Intron (uc003crr.4/22907, intron 1 of 3)	22907	uc003cru.3	625	1_TssA	88.305	K562	0	0	0	0	0	0	0	1	0	0	0	0	1	0	0	0	0	0	0	1	0	0	0	0	0	0	0	0	0	1	1	0	1	0	0
chr3:48130522	chr3	48130083	48130962	48130508	36.265	25.3	8.847	Exon (uc003csb.2/4134, exon 1 of 19)	4134	uc003csb.2	246	1_TssA	300.634	K562	0	0	0	1	1	0	0	1	0	0	0	0	0	0	0	0	0	1	0	1	1	0	0	0	0	0	0	1	0	1	1	1	1	0	0
chr3:48230066	chr3	48229880	48230253	48229935	12.964	14.6	8.903	Promoter	993	uc031rzi.1	-266	2_TssFlnk	133.156	K562	0	0	0	1	0	0	0	1	0	0	0	0	0	0	0	0	0	0	0	1	1	0	0	0	0	0	0	1	0	1	1	1	0	0	0
chr3:48342784	chr3	48342644	48342925	48342773	16.372	41.4	8.903	Exon (uc010hju.4/10201, exon 1 of 3)	10201	uc003cso.3	63	1_TssA	83.5084	K562	0	0	0	0	0	0	0	0	1	0	0	0	1	0	0	0	0	1	0	1	1	0	0	0	0	0	0	1	0	1	1	1	1	0	0
chr3:48514778	chr3	48514551	48515005	48514831	20.897	34.1	8.876	Promoter	51246	uc031rzs.1	-37	1_TssA	67.8019	K562	0	0	0	0	0	0	0	0	0	0	0	0	1	0	0	0	0	1	0	1	1	0	0	0	0	0	0	0	0	1	1	0	1	0	1
chr3:48594510	chr3	48594195	48594825	48594521	39.301	40.4	8.903	Promoter	5210	uc011bbn.1	-284	2_TssFlnk	148.786	K562	0	0	0	0	0	0	0	0	0	0	0	0	1	0	0	0	0	1	0	1	1	0	0	0	0	0	0	0	0	0	0	0	1	0	0
chr3:48629157	chr3	48629026	48629288	48629087	13.449	7.1	8.903	Exon (uc003ctz.2/1294, exon 11 of 118)	1294	uc003ctz.2	3435	17_ReprPCWk	9.86553	K562	0	0	0	0	0	0	0	0	0	0	0	0	0	0	0	0	0	0	0	0	0	0	0	0	0	0	0	0	0	0	0	0	0	0	0
chr3:48673114	chr3	48672827	48673402	48672997	30.428	23.7	8.903	Promoter	65010	uc011bbp.2	-189	1_TssA	112.583	K562	0	0	0	0	1	0	0	1	0	0	0	0	1	0	0	0	0	1	0	1	1	0	0	1	0	0	0	1	0	1	1	1	1	0	0
chr3:48701386	chr3	48701094	48701678	48701314	24.087	3.6	8.903	Intron (uc003cuf.1/1951, intron 1 of 55)	1951	uc003cul.3	-1039	1_TssA	159.824	K562	0	0	0	0	0	0	0	0	0	0	0	0	0	0	0	0	0	1	0	0	1	0	0	1	0	0	0	1	0	1	1	1	1	0	1
chr3:48723262	chr3	48723064	48723461	48723375	16.665	37.7	8.903	Exon (uc003cum.3/51517, exon 1 of 13)	51517	uc003cum.3	71	1_TssA	106.676	K562	0	0	0	0	0	0	0	1	0	0	0	0	1	0	0	0	0	1	0	1	1	0	0	0	0	0	0	1	0	1	0	1	1	1	0
chr3:48754764	chr3	48754581	48754947	48754814	30.6	26.9	8.903	Exon (uc003cup.3/51447, exon 1 of 6)	51447	uc003cup.3	155	1_TssA	86.7136	K562	0	0	0	1	0	0	0	0	0	0	0	0	1	0	0	0	0	1	0	1	1	0	0	0	0	0	0	0	0	1	1	1	1	0	0
chr3:48777557	chr3	48777426	48777689	48777609	15.201	3.8	8.903	Distal Intergenic	51447	uc011bbv.2	-22638	9_EnhA1	41.6657	K562	0	0	0	0	0	0	0	1	0	0	0	0	1	0	0	0	0	1	0	1	0	0	0	1	0	0	0	1	0	1	0	0	0	0	0
chr3:48936378	chr3	48936206	48936550	48936337	12.091	25.3	8.903	Exon (uc003cva.4/788, exon 1 of 9)	788	uc003cva.4	47	1_TssA	51.5261	K562	0	0	0	0	1	0	0	1	0	0	0	1	0	0	0	0	0	1	0	1	1	0	0	0	0	0	0	1	0	1	1	1	1	0	0
chr3:49044796	chr3	49044612	49044980	49044658	25.003	19.2	8.903	Exon (uc011bbx.1/11180, exon 1 of 4)	11180	uc011bby.1	160	1_TssA	131.969	K562	0	0	0	0	1	0	0	1	1	0	0	0	1	0	1	0	0	1	0	1	1	0	0	0	0	0	0	0	0	1	1	1	1	0	0
chr3:49045371	chr3	49045231	49045511	49045359	20.777	35.3	8.903	Intron (uc011bbx.1/11180, intron 1 of 3)	11180	uc011bbz.1	331	1_TssA	124.84	K562	0	0	0	0	0	0	0	0	0	0	0	0	0	0	0	0	0	0	0	0	0	0	0	0	0	0	0	0	0	0	1	0	0	0	0
chr3:49059504	chr3	49059319	49059689	49059352	24.087	9.6	8.903	Exon (uc003cvq.3/25915, exon 1 of 5)	25915	uc003cvr.3	431	1_TssA	165.674	K562	0	0	0	1	1	0	0	1	0	0	0	0	1	0	0	0	0	1	0	0	0	1	0	0	0	0	0	1	0	1	0	1	0	1	0
chr3:49171011	chr3	49170884	49171138	49170954	14.325	29.6	8.903	Promoter	3913	uc003cwe.3	-413	1_TssA	37.4376	K562	0	0	0	0	1	0	0	0	0	0	0	0	0	0	0	0	0	1	0	0	0	0	0	1	0	0	0	1	0	1	0	0	0	0	0
chr3:49208989	chr3	49208885	49209093	49208971	17.447	28.9	8.903	Promoter	200942	uc003cwh.3	-28	1_TssA	85.9005	K562	0	0	0	1	0	0	0	0	0	0	0	0	1	0	0	0	0	1	0	1	1	1	0	1	0	0	0	1	1	1	1	1	1	0	1
chr3:49377550	chr3	49377350	49377751	49377555	28.457	30.7	8.903	Promoter	7375	uc021wxv.1	-15	1_TssA	96.5776	K562	0	0	0	1	1	0	0	1	0	0	0	0	1	0	0	0	0	1	0	1	1	0	0	0	0	0	0	1	0	1	1	1	1	1	0
chr3:49507550	chr3	49507312	49507789	49507522	38.125	43.7	8.903	Promoter	1605	uc003cxc.4	-14	2_TssFlnk	200.687	K562	0	0	0	0	1	0	0	1	0	0	0	0	1	0	0	0	0	1	0	1	1	0	0	0	0	0	0	0	0	1	1	0	0	0	0
chr3:49577387	chr3	49577201	49577573	49577441	26.513	23.4	8.903	Distal Intergenic	100132677	uc003cxd.1	14411	2_TssFlnk	159.051	K562	0	0	0	0	1	0	0	1	0	0	0	0	1	0	0	0	0	1	0	1	1	0	0	0	0	0	0	0	0	1	1	1	0	0	0
chr3:49711537	chr3	49711048	49712026	49711524	27.387	36.8	8.903	Exon (uc010hkw.1/327, exon 1 of 22)	327	uc003cxf.3	103	1_TssA	136.003	K562	0	0	0	0	0	0	0	1	0	0	0	0	1	0	0	0	0	1	0	1	1	0	0	0	0	0	0	1	0	1	1	1	0	0	0
chr3:49761507	chr3	49761316	49761698	49761656	33.723	19.4	8.903	Promoter	29925	uc003cxl.1	-124	2_TssFlnk	178.015	K562	0	0	0	1	1	0	0	1	0	0	0	0	1	0	0	0	0	0	0	1	1	1	0	0	0	0	0	1	0	1	0	1	1	1	0
chr3:49824079	chr3	49823900	49824258	49823984	16.47	7.5	8.903	Promoter	9807	uc031rzt.1	-105	1_TssA	115.169	K562	0	0	0	0	1	0	0	1	0	0	0	0	1	0	0	0	0	1	0	1	1	0	0	0	0	0	0	0	0	1	1	1	1	0	0
chr3:49941402	chr3	49941232	49941573	49941361	37.733	15.9	8.903	Promoter	4486	uc011bdg.2	-97	1_TssA	98.7117	K562	0	0	0	0	0	0	0	1	0	0	0	0	0	0	0	0	0	1	0	1	0	0	0	0	0	0	0	1	0	1	1	1	1	0	0
chr3:49967303	chr3	49967046	49967560	49967214	29.139	17.2	8.903	Exon (uc003cxz.3/84315, exon 1 of 6)	84315	uc003cxz.3	141	1_TssA	119.772	K562	0	0	0	0	1	0	0	1	0	0	0	0	1	0	1	0	0	0	0	1	1	0	0	0	0	0	0	1	0	1	1	1	1	1	0
chr3:49977620	chr3	49977293	49977947	49977879	38.879	7.1	8.903	Exon (uc011bdh.2/10180, exon 1 of 8)	10180	uc010hlf.2	144	1_TssA	148.829	K562	0	0	0	0	0	0	0	1	0	0	0	0	1	0	0	0	0	1	0	1	1	0	0	0	0	0	0	1	0	1	1	1	1	1	0
chr3:50264970	chr3	50264789	50265151	50264859	20.581	30.6	8.903	Intron (uc003cyo.1/2771, intron 1 of 9)	2771	uc003cyp.1	1247	2_TssFlnk	94.9334	K562	0	0	1	1	1	0	0	1	0	0	0	0	1	0	0	0	0	1	0	1	1	0	0	0	0	0	0	1	0	1	1	1	1	1	0
chr3:50273584	chr3	50273284	50273884	50273588	57.48	8.9	8.903	Promoter	2771	uc003cyq.1	-62	10_EnhA2	147.409	K562	0	0	0	0	1	0	0	1	0	0	0	0	1	0	0	0	0	0	0	1	1	0	0	0	0	0	0	0	0	1	1	1	1	0	0
chr3:50329890	chr3	50329705	50330075	50329732	16.763	9.6	8.903	Exon (uc011bdp.2/7866, exon 1 of 12)	7866	uc011bdp.2	135	1_TssA	139.131	K562	1	0	1	1	1	1	0	1	0	0	0	0	1	0	0	0	0	1	0	1	1	0	1	0	1	0	0	1	0	1	1	1	1	1	0
chr3:50337032	chr3	50336741	50337323	50337086	21.669	39.1	8.903	Promoter	8372	uc003czg.2	-134	2_TssFlnk	182.203	K562	0	0	0	0	0	0	0	0	0	0	0	0	0	0	0	0	0	0	0	0	1	0	0	0	0	0	0	0	0	0	1	0	0	0	0
chr3:50358724	chr3	50358520	50358929	50358694	16.177	14.6	8.903	Exon (uc003czx.3/8692, exon 1 of 3)	8692	uc003czx.3	1488	1_TssA	96.5158	K562	0	0	0	0	1	0	0	1	0	0	0	0	1	0	0	0	0	1	0	0	0	0	0	0	0	0	0	1	0	1	1	1	1	1	0
chr3:50374928	chr3	50374705	50375151	50374919	21.562	18	8.903	Promoter	11186	uc003dab.1	-34	1_TssA	156.178	K562	0	0	0	0	0	0	0	0	0	0	0	0	1	0	0	0	0	1	0	0	1	0	0	0	0	0	0	1	0	1	1	1	1	1	1
chr3:50605278	chr3	50605069	50605488	50605145	20.777	31.8	8.903	Promoter	51161	uc011bdr.3	-56	1_TssA	58.6568	K562	0	0	0	0	0	0	0	0	0	0	0	0	0	0	0	0	0	1	0	1	1	0	0	0	0	0	0	0	0	1	0	0	1	0	0
chr3:50606694	chr3	50606468	50606921	50606719	25.736	15.8	8.903	Exon (uc003dau.3/51409, exon 1 of 11)	51409	uc003dau.3	112	1_TssA	106.214	K562	0	0	0	1	0	0	0	1	0	0	0	0	1	0	1	1	0	1	0	1	0	0	0	1	0	0	0	1	0	1	1	1	0	0	0
chr3:50649484	chr3	50649166	50649803	50649522	23.216	26.4	8.903	Exon (uc003day.2/7867, exon 1 of 13)	7867	uc003day.2	192	2_TssFlnk	176.453	K562	0	0	0	0	1	0	0	1	0	0	0	0	1	0	0	0	0	1	0	0	1	1	0	1	0	0	0	1	1	1	0	1	1	0	0
chr3:51422558	chr3	51422410	51422706	51422644	31.283	30.1	8.903	Promoter	7873	uc003dbc.3	-133	1_TssA	125.879	K562	0	0	0	0	1	0	0	1	0	1	0	0	0	0	0	0	0	0	0	1	1	0	0	0	0	0	0	1	0	1	1	1	1	0	0
chr3:51428557	chr3	51428415	51428699	51428689	28.165	14.3	8.903	Promoter	29890	uc003dbd.3	-141	10_EnhA2	107.226	K562	0	0	0	1	1	0	0	1	0	0	0	0	1	0	0	0	0	1	0	1	1	0	0	0	0	0	0	1	0	1	1	1	1	0	0
chr3:51705188	chr3	51704928	51705448	51705121	25.154	15.1	8.903	Promoter	51368	uc003dbk.5	-2	2_TssFlnk	73.6798	K562	0	0	0	1	0	0	0	1	0	0	0	0	0	0	0	0	0	1	0	0	1	1	0	0	0	0	0	1	0	1	1	1	0	1	0
chr3:51976149	chr3	51975846	51976452	51976067	39.987	20	8.903	Promoter	9136	uc003dbw.2	-193	2_TssFlnk	151.546	K562	0	0	0	0	1	0	0	1	0	0	0	0	1	0	0	0	0	1	0	1	1	0	0	0	0	0	0	1	0	1	1	1	1	0	0
chr3:52017371	chr3	52017151	52017592	52017315	23.429	22	8.903	Exon (uc011beb.2/95, exon 1 of 12)	84836	uc003dcn.3	53	1_TssA	136.091	K562	0	0	0	0	1	0	0	1	0	0	0	0	1	0	0	0	0	1	0	1	1	0	0	0	0	0	0	1	0	1	1	1	1	0	0
chr3:52091461	chr3	52091264	52091659	52091493	24.669	31.9	8.903	Distal Intergenic	1849	uc010hma.2	-1001	2_TssFlnk	107.708	K562	0	0	0	0	0	0	0	1	0	0	0	0	0	0	0	0	0	1	0	1	1	0	0	0	0	0	0	0	0	0	1	0	0	0	0
chr3:52312603	chr3	52312410	52312796	52312721	16.958	38.8	8.903	Exon (uc003ddl.2/80335, exon 1 of 9)	80335	uc003ddl.2	55	1_TssA	113.87	K562	0	0	0	1	1	0	0	1	0	0	0	0	1	0	0	0	0	0	0	1	1	1	0	0	0	0	0	1	0	1	1	1	1	0	1
chr3:52334308	chr3	52334116	52334501	52334238	19.548	11.7	8.903	Distal Intergenic	406925	uc010hmf.3	-5985	9_EnhA1	96.2784	K562	0	0	0	1	0	0	0	1	0	0	0	0	1	0	0	0	0	1	0	1	0	1	0	1	0	0	0	1	1	1	1	1	0	0	0
chr3:52567961	chr3	52567784	52568139	52567958	17.349	0	8.903	Promoter	64943	uc010hmi.3	-169	2_TssFlnk	83.5883	K562	0	0	0	0	0	0	0	0	0	0	0	0	0	0	0	0	0	0	0	0	0	0	0	0	0	0	0	1	0	1	1	0	1	0	0
chr3:52570510	chr3	52570344	52570676	52570409	17.74	21	8.903	Promoter	440957	uc003dep.2	-110	2_TssFlnk	153.348	K562	0	0	0	1	1	0	0	0	0	0	0	0	1	0	0	0	0	1	0	1	1	0	0	0	0	0	0	0	0	1	1	1	1	0	0
chr3:52719601	chr3	52719512	52719690	52719635	14.325	33.5	8.903	Intron (uc003dey.2/55193, intron 1 of 29)	55193	uc003dey.2	264	2_TssFlnk	90.0843	K562	0	0	0	0	0	0	0	1	0	0	0	0	1	0	0	0	0	1	0	0	0	0	0	0	0	0	0	0	0	1	1	1	1	0	0
chr3:53290041	chr3	53289815	53290268	53290041	15.494	33.4	8.903	Promoter	7086	uc011beo.1	-4	2_TssFlnk	98.3313	K562	0	0	0	1	0	0	0	0	0	0	0	0	1	0	0	0	0	0	0	1	0	1	0	0	0	0	0	0	0	1	1	1	1	0	0
chr3:57261742	chr3	57261593	57261892	57261731	15.396	32.6	8.903	Promoter	26060	uc010hnb.3	-22	2_TssFlnk	108.997	K562	0	0	0	0	0	0	0	1	0	0	0	0	1	0	0	0	0	1	0	1	1	0	0	0	0	0	0	0	0	1	1	1	1	1	0
chr3:57583224	chr3	57583025	57583423	57583176	28.652	9	8.903	Promoter	378	uc003dix.4	-10	2_TssFlnk	141.597	K562	0	0	0	1	1	0	0	1	0	0	0	0	1	0	0	0	0	1	0	1	1	0	0	0	0	0	0	1	0	1	1	1	1	0	1
chr3:57678590	chr3	57678314	57678866	57678484	31.875	7.2	8.903	Exon (uc003dja.3/201627, exon 1 of 20)	201627	uc003dja.3	225	1_TssA	121.984	K562	0	0	0	1	0	0	0	1	0	0	0	0	1	0	0	1	0	1	0	1	1	0	0	0	1	0	0	1	0	1	1	1	1	1	0
chr3:58419660	chr3	58419532	58419789	58419654	19.503	35.7	8.903	Promoter	5162	uc011bff.2	-82	1_TssA	102.628	K562	0	0	0	0	0	0	0	0	0	0	0	0	1	0	0	0	0	1	0	1	1	0	0	0	0	0	0	0	0	1	1	1	0	0	0
chr3:72213079	chr3	72213002	72213157	72213009	11.51	19.4	8.903	Intron (uc003dpd.2/201617, intron 2 of 2)	201617	uc003dpd.2	12672	9_EnhA1	61.2853	K562	0	0	1	1	0	1	0	0	1	1	0	0	1	0	1	0	0	1	0	1	0	1	1	1	1	0	0	1	1	1	1	0	0	0	1
chr3:72496379	chr3	72496248	72496511	72496385	19.503	15.2	8.903	Promoter	23429	uc003dpe.3	-606	2_TssFlnk	93.6633	K562	0	0	0	0	0	0	0	0	0	0	0	0	1	0	0	0	0	1	0	0	1	0	0	0	0	0	0	0	0	1	1	0	0	0	0
chr3:75484389	chr3	75484167	75484612	75484379	24.511	32.3	8.903	Promoter	692099	uc003dpr.4	-124	2_TssFlnk	188.74	K562	0	0	0	0	0	0	0	0	0	0	0	0	0	0	0	0	0	0	0	0	0	0	0	0	0	0	0	0	0	1	0	0	0	0	0
chr3:75484842	chr3	75484756	75484929	75484841	23.119	37.6	8.903	Promoter	692099	uc003dpr.4	-577	1_TssA	194.744	K562	0	0	0	0	0	0	0	0	0	0	0	0	0	0	0	0	0	0	0	0	0	0	0	0	0	0	0	0	0	1	0	0	0	0	0
chr3:98241830	chr3	98241689	98241972	98241807	36.167	15	8.903	Exon (uc003dsq.3/56650, exon 1 of 5)	56650	uc003dsq.3	79	2_TssFlnk	135.485	K562	0	0	0	1	1	0	0	1	0	1	0	0	1	0	0	0	0	0	0	1	1	1	0	0	0	0	0	1	0	1	1	0	1	0	0
chr3:98312649	chr3	98312508	98312790	98312628	17.056	31.1	8.903	Promoter	1371	uc011bgz.2	-195	1_TssA	133.5	K562	0	0	0	0	0	0	0	1	0	0	0	0	1	0	0	0	0	1	0	1	1	1	0	1	0	0	0	1	1	1	1	1	1	0	0
chr3:98620691	chr3	98620423	98620960	98620715	22.938	23.9	8.903	Promoter	131566	uc003dtf.1	-159	2_TssFlnk	108.934	K562	0	0	0	0	0	0	0	1	0	0	0	0	1	0	0	0	0	0	0	1	1	0	0	0	0	0	0	1	0	1	1	0	0	0	0
chr3:99979705	chr3	99979552	99979858	99979596	14.422	7.6	8.903	Exon (uc003dts.4/55773, exon 1 of 18)	55773	uc003dtt.4	45	2_TssFlnk	123.532	K562	0	0	0	1	0	0	0	0	0	0	0	0	1	0	0	0	0	0	0	1	1	0	0	0	0	0	0	1	0	1	1	1	1	0	0
chr3:101395285	chr3	101395060	101395511	101395319	43.715	44.7	8.903	Exon (uc003dvg.3/100009676, exon 1 of 1)	100009676	uc003dvg.3	12	1_TssA	121.926	K562	0	0	0	0	1	0	0	1	0	0	0	0	0	0	0	0	0	1	0	0	0	1	0	0	0	0	0	1	0	1	0	1	1	0	0
chr3:105587883	chr3	105587779	105587987	105587901	15.396	32.9	8.903	Exon (uc003dwc.3/868, exon 1 of 19)	868	uc003dwc.3	3	2_TssFlnk	126.306	K562	0	0	0	0	0	0	0	0	0	0	0	0	0	0	0	0	0	0	0	1	1	0	0	0	0	0	0	0	0	1	1	0	1	0	0
chr3:107809968	chr3	107809817	107810120	107809985	13.449	35.5	8.903	Promoter	961	uc003dwv.1	-34	1_TssA	67.7663	K562	0	0	0	0	1	0	0	1	0	0	0	0	1	0	0	0	0	1	0	1	1	1	0	0	0	0	0	0	0	1	1	1	1	0	0
chr3:113415087	chr3	113415000	113415175	113415117	17.251	26.2	8.903	Intron (uc003eam.3/205717, intron 1 of 6)	205717	uc003eam.3	405	1_TssA	98.6829	K562	0	0	0	0	1	0	0	0	0	0	0	0	0	0	0	0	0	1	0	0	0	1	0	0	0	0	0	0	0	1	1	1	1	0	0
chr3:119514118	chr3	119514009	119514228	119514160	10.157	29.9	8.903	Intron (uc003edi.3/8856, intron 1 of 8)	8856	uc003edk.3	12562	9_EnhA1	68.8368	K562	0	0	0	1	0	0	0	0	0	0	0	0	1	0	0	0	0	1	0	1	0	1	0	1	0	0	0	0	0	1	1	0	1	0	1
chr3:119814040	chr3	119813896	119814184	119813975	13.352	5.1	8.903	Promoter	2932	uc003edo.3	-777	1_TssA	152.837	K562	0	0	0	1	0	0	0	0	0	1	0	0	0	0	0	0	0	0	0	0	1	1	0	0	0	0	0	0	0	1	0	0	0	0	0
chr3:122102974	chr3	122102864	122103084	122103012	19.209	8	8.903	Promoter	26355	uc011bjq.1	-48	1_TssA	145.659	K562	0	0	0	1	0	0	0	1	0	0	0	0	1	0	0	0	0	1	0	1	1	0	0	0	0	0	0	1	0	1	0	1	1	0	0
chr3:123303978	chr3	123303833	123304123	123303985	15.884	8.9	8.903	Promoter	201562	uc003egj.2	-55	2_TssFlnk	154.592	K562	0	0	0	0	1	0	0	1	0	0	0	0	1	0	0	0	0	0	0	1	0	0	0	1	0	0	0	1	0	1	1	1	1	1	0
chr3:123752162	chr3	123752067	123752258	123752167	11.703	16.7	8.903	Promoter	8997	uc003ehd.3	-379	2_TssFlnk	54.6138	K562	0	0	0	0	0	0	0	0	0	0	0	0	0	0	0	0	0	0	0	0	0	0	0	0	0	0	0	0	0	1	1	0	0	0	0
chr3:124606368	chr3	124606208	124606528	124606350	13.449	9.7	8.903	Promoter	3693	uc003eho.3	-225	2_TssFlnk	53.4246	K562	0	0	0	0	0	0	0	1	0	0	0	0	1	0	0	1	0	1	0	1	0	1	0	0	0	0	0	1	0	0	1	1	1	0	0
chr3:125239073	chr3	125238933	125239213	125239114	19.307	8.4	8.903	Promoter	8723	uc011bkf.3	-16	1_TssA	80.7218	K562	0	0	0	1	0	0	0	1	0	0	0	0	1	0	0	0	0	1	0	1	1	0	0	0	0	0	0	0	0	1	0	1	1	0	0
chr3:125314374	chr3	125314209	125314539	125314365	12.091	34.5	8.903	Exon (uc003eic.3/114885, exon 1 of 13)	114885	uc003eic.3	6	1_TssA	159.945	K562	0	0	0	0	1	0	0	1	1	0	0	0	1	0	0	0	0	0	0	1	1	1	0	1	0	0	0	1	0	1	1	1	1	0	0
chr3:125634889	chr3	125634747	125635032	125634848	30.21	36.5	8.903	Promoter	100125556	uc003eid.4	-554	2_TssFlnk	202.115	K562	0	0	0	0	0	0	0	0	0	0	0	0	0	0	0	0	0	0	0	0	0	0	0	0	0	0	0	0	0	1	0	0	0	0	0
chr3:126074923	chr3	126074746	126075100	126074863	18.523	4.8	8.903	Intron (uc011bkk.1/28999, intron 1 of 2)	28999	uc011bkk.1	1312	2_TssFlnk	61.1129	K562	0	0	0	1	0	0	0	1	0	0	0	0	1	0	0	1	0	1	0	1	1	1	0	0	0	0	0	1	0	1	1	1	0	0	0
chr3:126194798	chr3	126194640	126194957	126194770	17.251	7.7	8.903	Promoter	79364	uc003eix.2	-37	1_TssA	147.893	K562	0	0	0	0	1	0	0	1	0	0	0	0	0	0	0	0	0	0	0	1	0	0	0	0	0	0	0	0	0	1	1	0	1	0	0
chr3:126701653	chr3	126701473	126701833	126701615	16.275	9.2	8.903	Distal Intergenic	5361	uc003ejg.3	-5783	1_TssA	78.6583	K562	0	0	0	1	0	0	0	1	0	0	0	0	1	0	0	1	0	1	0	1	0	0	0	1	0	0	0	1	0	1	1	1	1	0	0
chr3:127317162	chr3	127316986	127317339	127317159	25.542	17.9	8.903	Promoter	4171	uc003ejp.4	-37	1_TssA	108.774	K562	0	0	0	0	0	0	0	1	0	0	0	0	1	0	0	0	0	1	0	1	1	0	0	0	0	0	0	1	0	1	0	1	1	1	0
chr3:127771088	chr3	127770802	127771375	127771081	36.754	19.4	8.903	Promoter	29927	uc003ekb.3	-123	2_TssFlnk	112.848	K562	0	0	0	0	1	0	0	1	1	0	0	0	1	0	0	0	0	1	0	0	1	0	0	0	0	0	0	1	0	1	1	1	1	0	0
chr3:128129077	chr3	128128941	128129213	128129113	8.619	32.6	8.903	Distal Intergenic	285224	uc003ekl.1	-53359	3_TssFlnkU	81.0568	K562	0	0	0	0	0	0	0	0	0	0	0	0	1	0	0	0	0	0	0	1	0	0	0	0	0	0	0	1	0	1	1	0	1	0	0
chr3:128206894	chr3	128206611	128207178	128206916	22.643	35.4	8.903	Promoter	2624	uc003ekn.3	-131	1_TssA	118.508	K562	0	0	0	0	1	0	0	1	0	0	0	0	0	0	0	0	0	0	0	0	1	1	0	1	0	0	0	1	0	1	0	0	0	1	0
chr3:128399614	chr3	128399469	128399760	128399613	21.955	23.8	8.903	Exon (uc011bkq.1/6184, exon 1 of 10)	6184	uc011bkq.1	303	1_TssA	136.312	K562	0	0	0	1	1	0	0	1	0	0	0	0	1	0	0	0	0	1	0	1	1	0	1	0	0	0	0	1	0	1	1	0	0	0	0
chr3:128564898	chr3	128564762	128565035	128564916	12.575	14.9	8.903	Distal Intergenic	653712	uc021xdm.1	25485	1_TssA	57.8701	K562	0	0	0	0	0	0	0	1	0	0	0	0	1	0	0	0	0	1	0	1	1	0	0	0	0	0	0	1	0	1	1	1	0	0	0
chr3:128598376	chr3	128598234	128598518	128598515	27.29	12.1	8.903	Exon (uc010hsw.1/28976, exon 1 of 12)	28976	uc011bks.2	44	1_TssA	38.7968	K562	0	0	0	0	1	0	0	1	0	0	0	0	1	0	0	0	0	1	0	1	1	0	0	0	0	0	0	1	0	1	0	1	1	0	0
chr3:128746085	chr3	128745910	128746260	128746141	38.166	5.4	8.903	Intron (uc011bkt.2/79825, intron 2 of 7)	79825	uc011bkt.2	25614	2_TssFlnk	120.205	K562	0	0	0	0	0	0	0	1	0	0	0	0	1	0	0	0	0	1	0	1	1	0	0	0	0	0	0	1	0	1	0	1	1	1	0
chr3:128840819	chr3	128840531	128841108	128840829	25.057	34	8.903	Intron (uc021xdr.1/339122, intron 1 of 3)	339122	uc021xdr.1	37	4_TssFlnkD	111.552	K562	0	0	0	0	1	0	0	0	0	0	0	0	0	0	0	0	0	0	0	0	0	0	0	0	0	0	0	1	0	0	1	0	0	0	0
chr3:129158985	chr3	129158724	129159247	129158820	22.839	4.8	8.903	Exon (uc011bkx.1/55764, exon 1 of 20)	55764	uc011bky.2	18	2_TssFlnk	163.506	K562	0	0	0	1	1	0	0	1	0	0	0	0	1	0	1	0	0	0	0	1	1	0	0	0	0	0	0	1	0	1	0	1	1	0	0
chr3:129345713	chr3	129345571	129345856	129345697	21.268	21	8.903	Distal Intergenic	23129	uc003emx.2	-20132	2_TssFlnk	83.6353	K562	0	0	0	0	1	0	0	1	0	0	0	0	1	0	0	0	0	1	0	0	0	0	0	0	0	0	0	1	0	0	1	1	1	0	0
chr3:129612628	chr3	129612468	129612789	129612590	16.372	17.8	8.903	Promoter	100507032	uc003enb.2	-85	1_TssA	73.5675	K562	0	0	0	0	0	0	0	1	0	0	0	0	1	0	0	0	0	1	0	0	1	0	0	0	0	0	0	1	0	1	1	1	1	0	0
chr3:129830449	chr3	129830325	129830574	129830452	28.068	36.5	8.903	Promoter	729375	uc011ble.1	-174	1_TssA	176.36	K562	0	0	0	0	0	0	0	0	0	0	0	0	0	0	0	0	0	0	0	0	0	0	0	0	0	0	0	0	0	1	0	0	0	0	0
chr3:129830929	chr3	129830810	129831049	129830932	39.007	40.3	8.903	Promoter	729375	uc011ble.1	-654	2_TssFlnk	194.331	K562	0	0	0	0	0	0	0	0	0	0	0	0	0	0	0	0	0	0	0	0	0	0	0	0	0	0	0	0	0	0	0	0	0	0	0
chr3:130612893	chr3	130612708	130613078	130612883	14.325	10.7	8.903	Exon (uc003enk.3/27032, exon 1 of 27)	27032	uc003enn.3	59	1_TssA	102.84	K562	0	0	0	0	0	0	0	0	0	0	0	0	1	0	0	0	0	1	0	1	1	0	0	0	0	0	0	0	0	1	1	1	1	0	0
chr3:131100499	chr3	131100293	131100705	131100519	49.514	34.8	8.903	Promoter	131870	uc021xeb.1	-15	2_TssFlnk	164.835	K562	0	0	0	0	1	0	0	1	0	0	0	0	1	0	0	0	0	1	0	1	1	0	0	0	0	0	0	1	0	1	0	1	1	0	0
chr3:133292386	chr3	133292251	133292522	133292383	23.216	27.6	8.903	Promoter	55573	uc003epp.4	-47	10_EnhA2	171.442	K562	0	0	0	0	0	0	0	0	0	0	0	0	0	0	0	0	0	0	0	0	1	0	0	0	0	0	0	0	0	0	0	0	0	0	0
chr3:133969755	chr3	133969644	133969867	133969779	11.606	18	8.903	Promoter	6259	uc003eqd.1	-170	1_TssA	59.0552	K562	0	0	0	0	1	0	0	1	0	0	0	0	1	0	0	0	0	0	0	1	0	0	0	0	0	0	0	1	0	1	1	0	1	0	0
chr3:136471422	chr3	136471208	136471636	136471326	35.091	25.7	8.903	Promoter	10274	uc003ere.3	-178	2_TssFlnk	178.312	K562	0	0	0	1	0	0	0	1	0	0	0	0	1	0	0	0	0	1	0	1	1	1	0	0	0	0	0	1	0	0	0	1	1	1	0
chr3:138553813	chr3	138553568	138554059	138553824	39.889	16.7	8.903	Distal Intergenic	5291	uc011bmq.3	-75613	1_TssA	142.069	K562	0	0	0	1	1	0	0	1	0	0	0	0	1	0	0	0	0	1	0	1	1	1	0	0	0	0	0	0	0	1	1	0	1	0	0
chr3:138634446	chr3	138634221	138634671	138634403	11.897	10.7	8.903	Distal Intergenic	668	uc003esw.3	31535	1_TssA	149.72	K562	0	0	0	1	1	0	0	1	0	0	0	0	1	0	0	0	0	1	0	1	1	0	0	1	0	0	0	1	0	1	1	1	1	0	0
chr3:138634865	chr3	138634761	138634969	138634935	19.993	3.8	8.903	Distal Intergenic	668	uc003esw.3	31116	1_TssA	174.832	K562	0	0	0	1	1	0	0	1	1	0	0	0	1	0	0	0	0	1	0	0	0	0	0	0	0	0	0	1	0	1	1	1	1	0	0
chr3:138655157	chr3	138654889	138655425	138654914	14.714	10.3	8.903	Exon (uc003esv.1/uc003esv.1, exon 3 of 3)	668	uc003esw.3	10824	1_TssA	81.3824	K562	0	0	0	0	1	0	0	1	0	0	0	0	1	0	0	1	0	1	0	1	1	0	0	0	0	0	0	1	0	1	0	1	1	0	0
chr3:138666094	chr3	138665940	138666249	138666106	18.425	5.8	8.903	Exon (uc003esx.1/401089, exon 1 of 3)	401089	uc003esx.1	19	1_TssA	118.418	K562	0	0	0	0	0	0	0	1	0	0	0	0	1	0	1	1	0	1	0	1	1	1	0	0	0	0	0	1	0	1	1	1	1	0	0
chr3:139007582	chr3	139007403	139007762	139007743	18.621	9.3	8.903	Distal Intergenic	56945	uc003etb.3	-55215	3_TssFlnkU	50.6029	K562	0	0	0	1	0	0	0	0	0	0	0	0	1	0	0	1	0	1	0	1	1	1	0	0	0	0	0	1	1	1	0	0	0	0	1
chr3:139048339	chr3	139048136	139048542	139048353	17.545	17.9	8.903	Distal Intergenic	56945	uc003etb.3	-14458	4_TssFlnkD	52.1768	K562	0	0	0	1	0	0	0	1	0	0	0	0	1	0	0	0	0	1	0	1	1	0	0	0	0	0	0	1	0	1	0	1	0	0	0
chr3:139239055	chr3	139238896	139239215	139239069	16.47	5.6	8.903	Intron (uc003eti.2/5947, intron 2 of 3)	5947	uc003eti.2	19615	11_EnhWk	41.2889	K562	0	0	0	0	0	0	0	1	0	0	0	0	1	0	0	0	0	1	0	1	0	0	0	0	0	0	0	1	0	1	1	0	0	0	0
chr3:139396637	chr3	139396363	139396911	139396609	24.184	10.5	8.903	Exon (uc003etk.3/349565, exon 1 of 5)	349565	uc003etk.3	247	1_TssA	152.062	K562	0	0	0	0	0	0	0	0	0	0	0	0	0	0	0	1	0	1	0	1	0	0	0	0	0	0	0	0	0	1	0	1	1	0	0
chr3:140660637	chr3	140660451	140660823	140660640	13.741	23.9	8.903	Promoter	55186	uc003etp.3	-24	1_TssA	145.114	K562	0	0	0	1	1	0	0	1	0	0	0	0	1	0	0	0	0	1	0	1	1	1	0	0	0	0	0	1	0	1	1	1	1	1	0
chr3:140950496	chr3	140950285	140950707	140950522	50.302	7.5	8.903	Promoter	92370	uc003etu.3	-185	1_TssA	168.069	K562	0	0	0	1	0	0	0	1	1	0	0	0	1	0	0	0	0	1	0	1	1	0	0	0	0	0	0	1	0	0	1	0	1	1	0
chr3:141205853	chr3	141205677	141206029	141205830	25.833	0	8.903	Promoter	5922	uc003etz.1	-72	1_TssA	118.902	K562	0	0	0	0	1	0	0	1	0	0	0	0	0	0	0	0	0	1	0	1	0	1	0	0	0	0	0	0	0	1	1	1	1	0	0
chr3:141206568	chr3	141206339	141206797	141206541	19.548	36.4	8.903	Intron (uc003etz.1/5922, intron 1 of 23)	5922	uc010huq.1	643	1_TssA	96.8017	K562	0	0	0	1	0	0	0	1	0	0	0	0	0	0	0	0	0	0	0	1	0	1	0	0	0	0	0	1	0	1	1	1	1	1	0
chr3:141457070	chr3	141456835	141457305	141456990	63.314	11.5	8.903	Exon (uc003euc.3/9616, exon 1 of 3)	9616	uc021xeu.1	20	2_TssFlnk	174.224	K562	0	0	0	1	1	0	0	1	0	0	0	0	1	0	0	0	0	0	0	1	1	0	0	0	0	0	0	1	0	1	1	1	1	1	1
chr3:141595592	chr3	141595331	141595854	141595765	22.152	7.6	8.903	Exon (uc003eug.1/483, exon 1 of 7)	483	uc011bne.1	123	1_TssA	140.62	K562	0	0	0	1	0	0	0	1	0	0	0	0	1	0	0	0	0	1	0	0	0	1	0	0	0	0	0	1	0	1	0	1	1	1	0
chr3:141944385	chr3	141944138	141944632	141944389	32.101	4.3	8.903	Exon (uc003euq.2/256356, exon 1 of 16)	256356	uc003euq.2	63	1_TssA	126.926	K562	0	0	0	1	0	0	0	1	0	0	0	0	1	0	1	1	0	1	0	1	0	1	0	0	0	0	0	1	0	1	1	1	1	1	0
chr3:142297634	chr3	142297410	142297858	142297741	17.545	14.1	8.903	Exon (uc003eux.4/545, exon 1 of 47)	545	uc003eux.4	33	1_TssA	145.777	K562	1	0	0	1	1	0	0	1	1	0	0	0	1	0	0	0	0	1	0	1	1	0	0	0	0	0	0	1	0	1	1	1	1	1	1
chr3:142442821	chr3	142442617	142443026	142442801	31.875	14.6	8.903	Promoter	7220	uc003evb.3	-444	1_TssA	103.37	K562	0	0	0	0	0	0	0	0	0	0	0	0	0	0	0	0	0	0	0	1	0	1	0	0	0	0	0	0	0	1	1	0	0	0	0
chr3:142838579	chr3	142838484	142838675	142838519	10.157	21.4	8.903	Promoter	9435	uc003evm.3	-38	1_TssA	134.142	K562	0	0	0	0	0	0	0	0	0	0	0	0	0	0	0	0	0	0	0	0	1	0	0	0	0	0	0	0	0	1	1	1	0	0	0
chr3:143690848	chr3	143690643	143691054	143690868	24.019	5.4	8.903	Exon (uc003evo.3/205428, exon 1 of 3)	205428	uc003evo.3	209	1_TssA	179.125	K562	0	0	0	1	0	0	0	0	0	0	0	0	0	0	0	0	0	0	0	1	1	1	0	0	0	0	0	1	0	1	1	1	0	0	1
chr3:150126298	chr3	150126137	150126459	150126407	9.965	9.3	8.903	Promoter	9819	uc003exv.3	-489	1_TssA	211.282	K562	1	0	0	1	0	0	0	1	0	0	0	0	1	0	0	1	0	1	0	0	0	0	0	0	1	0	0	1	0	1	1	1	0	1	1
chr3:150126587	chr3	150126490	150126685	150126520	13.935	17.2	8.903	Promoter	9819	uc003exv.3	-200	1_TssA	200.815	K562	0	0	0	0	1	0	0	1	0	0	0	0	0	0	0	0	0	1	0	0	0	0	0	0	0	0	0	1	0	1	1	1	0	1	0
chr3:150481212	chr3	150480944	150481480	150481183	19.259	42.4	8.903	Exon (uc003eyi.3/6478, exon 1 of 2)	6478	uc003eyi.3	50	1_TssA	130.303	K562	0	0	0	0	0	0	0	1	0	0	0	0	1	0	0	0	0	1	0	1	1	0	0	0	0	0	0	1	0	1	1	1	1	1	0
chr3:152552852	chr3	152552504	152553200	152552846	23.99	16.5	8.903	Exon (uc003ezq.3/5028, exon 1 of 1)	5028	uc003ezq.3	117	1_TssA	121.45	K562	1	0	0	0	1	0	0	1	0	0	0	0	1	0	0	0	0	1	0	0	0	0	0	1	0	0	0	1	0	1	0	1	0	0	0
chr3:152880035	chr3	152879847	152880224	152879968	12.381	10.9	8.903	Exon (uc003ezr.3/5912, exon 1 of 1)	5912	uc003ezr.3	7	1_TssA	151.294	K562	0	0	0	1	1	0	1	1	0	0	0	0	1	0	0	0	0	1	0	0	0	1	0	0	0	0	0	1	0	1	1	1	1	1	1
chr3:155572385	chr3	155572162	155572608	155572389	25.003	3.8	8.903	Promoter	9197	uc003fao.2	-138	1_TssA	174.344	K562	0	0	0	1	1	1	0	1	0	0	0	0	1	0	1	1	0	1	0	0	1	1	0	0	0	0	0	1	0	1	1	1	1	0	1
chr3:155588266	chr3	155587959	155588573	155588288	57.789	19.5	8.903	Promoter	8833	uc003faq.3	-58	2_TssFlnk	202.489	K562	0	0	0	0	1	0	0	1	0	0	0	0	1	0	0	0	0	0	0	1	1	0	0	0	0	0	0	0	0	0	1	0	0	1	0
chr3:156392335	chr3	156392143	156392528	156392308	37.538	24.8	8.903	Exon (uc003fav.3/25976, exon 1 of 6)	25976	uc003fav.3	131	2_TssFlnk	225.372	K562	0	0	0	1	1	0	0	1	0	0	0	0	1	0	0	0	0	1	0	1	1	1	0	0	0	0	0	1	0	1	1	1	1	1	0
chr3:156806985	chr3	156806797	156807173	156806852	15.201	5.7	8.903	Promoter	100498859	uc021xgi.1	-684	1_TssA	143.295	K562	0	0	0	0	1	0	0	1	0	0	0	0	1	0	0	0	0	1	0	0	1	0	0	0	0	0	0	1	0	1	0	0	0	0	1
chr3:160167727	chr3	160167453	160168001	160167596	40.085	7.3	8.903	Promoter	57560	uc003fda.3	-102	1_TssA	265.486	K562	0	0	0	1	0	0	0	1	0	0	0	0	1	0	0	0	0	1	0	1	1	0	0	0	0	0	0	1	0	1	1	1	0	0	0
chr3:160473430	chr3	160473157	160473704	160473300	34.016	30.3	8.903	Promoter	151742	uc003fdr.3	-565	2_TssFlnk	146.944	K562	0	0	0	0	0	0	0	1	0	0	0	0	0	0	0	0	0	1	0	0	0	0	0	0	0	0	0	0	0	1	0	0	1	0	0
chr3:167452802	chr3	167452299	167453306	167453041	33.121	34.7	8.903	Promoter	11235	uc003fez.3	-152	1_TssA	253.23	K562	0	0	0	1	1	0	0	0	1	0	0	0	1	0	0	0	0	1	0	0	1	0	0	0	0	0	0	1	0	0	1	1	1	0	0
chr3:167813630	chr3	167813350	167813911	167813604	45.07	22.6	8.903	Promoter	27333	uc011bpg.1	-214	1_TssA	230.625	K562	0	0	0	1	0	0	0	1	0	0	0	0	0	0	0	0	0	1	0	1	1	0	0	0	0	0	0	1	0	1	1	1	0	0	0
chr3:169491083	chr3	169490789	169491377	169491097	29.236	7.6	8.903	Exon (uc003fft.3/55892, exon 1 of 8)	55892	uc011bpm.2	231	1_TssA	120.868	K562	0	0	0	1	1	0	0	1	0	0	0	0	1	0	1	0	0	0	0	1	1	1	0	0	0	0	0	1	0	1	1	1	1	0	1
chr3:169684493	chr3	169684292	169684695	169684491	12.478	8.8	8.903	Exon (uc011bpp.2/100128164, exon 1 of 2)	100128164	uc011bpp.2	28	1_TssA	96.8669	K562	0	0	0	1	1	0	0	1	1	0	0	0	1	0	1	1	0	0	0	1	1	1	0	1	0	0	0	1	0	1	1	1	1	0	1
chr3:169940239	chr3	169940078	169940401	169940089	28.652	6.1	8.903	Exon (uc003fgs.2/5584, exon 1 of 18)	5584	uc003fgs.2	20	1_TssA	161.271	K562	0	0	0	1	0	0	0	1	0	0	0	0	1	0	0	0	0	1	0	1	0	0	0	0	0	0	0	1	0	1	1	1	1	0	0
chr3:170075044	chr3	170074451	170075637	170075060	60.493	41.7	8.903	Promoter	6498	uc003fgu.3	-428	10_EnhA2	169.343	K562	0	0	0	0	0	0	0	0	0	0	0	0	1	0	0	0	0	0	0	0	0	0	0	0	0	0	0	0	0	1	0	0	0	0	0
chr3:171178303	chr3	171178198	171178408	171178290	24.378	42.8	8.903	Promoter	23043	uc003fhq.3	-107	1_TssA	178.663	K562	0	0	0	1	0	0	0	1	0	0	0	0	1	0	0	0	0	1	0	1	1	1	0	1	0	0	0	1	0	1	1	1	1	0	0
chr3:171528305	chr3	171528119	171528491	171528290	16.477	36	8.903	Exon (uc003fhs.3/5337, exon 1 of 27)	5337	uc003fhs.3	198	1_TssA	94.2047	K562	0	0	0	0	0	0	0	1	0	0	0	0	1	0	0	0	0	1	0	0	0	1	0	0	0	0	0	1	0	1	1	1	1	1	0
chr3:171758396	chr3	171758262	171758531	171758358	20.511	28.6	8.903	Exon (uc003fhz.4/64778, exon 1 of 26)	64778	uc003fhz.4	53	1_TssA	86.0487	K562	0	0	0	1	1	0	0	1	0	0	0	0	0	0	0	0	0	1	0	0	0	1	0	0	0	0	0	1	0	0	0	1	0	1	0
chr3:176915417	chr3	176915150	176915685	176915417	20.581	10.6	8.903	Promoter	79718	uc003fiy.2	-370	10_EnhA2	120.826	K562	0	0	0	0	0	0	0	0	0	0	0	0	1	0	0	0	0	0	0	0	0	0	0	0	0	0	0	0	0	0	0	0	1	0	0
chr3:178979222	chr3	178979045	178979400	178979258	21.766	25.2	8.903	Intron (uc011bqc.1/27094, intron 1 of 3)	27094	uc003fjo.3	-1544	2_TssFlnk	120.192	K562	0	0	0	0	0	0	0	0	0	0	0	0	1	0	0	0	0	0	0	0	0	1	0	0	0	0	0	0	0	1	1	0	1	0	0
chr3:179040781	chr3	179040567	179040995	179040801	47.547	12.7	8.903	Promoter	51193	uc003fjq.1	-37	1_TssA	185.121	K562	0	0	0	1	0	0	0	1	0	0	0	0	1	0	0	0	0	1	0	0	1	1	0	0	0	0	0	1	0	1	1	0	1	1	0
chr3:179169280	chr3	179169104	179169457	179169321	34.505	10.8	8.903	Exon (uc003fjv.4/59345, exon 1 of 10)	59345	uc003fjv.4	90	1_TssA	129.024	K562	0	0	0	1	1	0	0	1	0	0	0	0	1	0	0	0	0	1	0	1	0	1	0	0	0	0	0	1	0	1	1	1	1	1	0
chr3:179280630	chr3	179280425	179280836	179280514	11.413	34.8	8.903	Promoter	86	uc003fjw.3	-77	1_TssA	254.284	K562	0	0	1	0	1	0	0	1	0	0	0	0	1	0	0	0	0	0	0	1	1	0	0	1	0	0	0	0	0	1	0	0	1	0	0
chr3:180630214	chr3	180630097	180630331	180630188	10.254	15.8	8.903	Promoter	8087	uc003fkp.3	-19	1_TssA	116.464	K562	0	0	0	0	0	0	0	0	0	0	0	0	0	0	0	0	0	0	0	0	0	0	0	1	0	0	0	1	0	1	1	0	1	0	0
chr3:182511515	chr3	182511325	182511706	182511514	14.325	15.2	8.903	Exon (uc003fla.3/23200, exon 1 of 6)	23200	uc003flb.3	225	1_TssA	141.296	K562	0	0	0	0	0	0	0	1	0	0	0	0	1	0	0	0	0	0	0	1	0	0	0	0	0	0	0	1	0	1	1	0	1	1	0
chr3:183165324	chr3	183165140	183165509	183165210	16.079	19.5	8.903	Promoter	100505687	uc021xid.1	-71	1_TssA	107.74	K562	0	0	0	1	1	0	0	1	0	0	0	0	1	0	1	1	0	1	0	1	1	1	0	0	0	0	0	1	0	1	0	1	1	0	0
chr3:183353417	chr3	183353251	183353584	183353270	29.333	14.2	8.903	Exon (uc003flv.3/54800, exon 1 of 8)	54800	uc003flw.3	7	1_TssA	129.818	K562	0	0	0	1	1	0	0	1	0	0	0	0	1	0	0	0	0	1	0	1	1	1	0	0	0	0	0	1	0	1	0	1	1	0	0
chr3:183602657	chr3	183602350	183602965	183602663	35.483	14.7	8.903	Exon (uc003fmd.3/55486, exon 1 of 10)	55486	uc003fmd.3	35	1_TssA	102.495	K562	0	0	0	1	1	0	0	1	1	0	0	0	1	0	0	0	0	1	0	1	1	1	0	1	0	0	0	1	0	1	1	1	1	0	0
chr3:183735819	chr3	183735609	183736029	183735879	36.95	9.7	8.903	Promoter	10057	uc003fmi.3	-93	1_TssA	195.29	K562	0	0	0	1	1	0	0	1	0	0	0	0	1	0	0	0	0	1	0	1	1	0	0	1	0	0	0	1	0	1	1	1	1	0	0
chr3:183873064	chr3	183872878	183873251	183873109	15.396	11.5	8.903	Promoter	1857	uc003fms.3	-219	2_TssFlnk	86.1141	K562	0	0	0	0	0	0	0	1	0	0	0	0	1	0	0	0	0	0	0	0	1	0	0	1	0	0	0	0	0	1	1	1	1	0	1
chr3:183903867	chr3	183903639	183904096	183903836	14.422	12.6	8.903	Exon (uc003fmz.2/55324, exon 1 of 21)	55324	uc003fna.2	5	1_TssA	230.291	K562	0	0	0	0	1	0	0	0	0	0	0	0	1	0	0	0	0	1	0	1	1	1	0	0	0	0	0	0	0	1	1	1	1	0	0
chr3:184016970	chr3	184016759	184017181	184016878	23.429	37.3	8.903	Promoter	5708	uc003fnn.1	-51	2_TssFlnk	179.037	K562	0	0	0	0	0	0	0	0	1	0	0	0	1	0	0	0	0	0	0	1	1	0	0	0	0	0	0	1	0	1	1	1	1	0	0
chr3:184032411	chr3	184032276	184032547	184032497	13.449	21.5	8.903	Exon (uc003fno.2/1981, exon 1 of 18)	1981	uc010hxy.3	129	2_TssFlnk	126.44	K562	0	0	0	1	1	0	0	1	0	0	0	0	1	0	0	0	0	1	0	0	1	1	0	0	0	0	0	1	0	1	1	1	1	0	0
chr3:184054029	chr3	184053657	184054401	184053994	29.658	31	8.903	Intron (uc003foc.3/131408, intron 1 of 5)	131408	uc003foc.3	313	1_TssA	113.158	K562	0	0	0	0	0	0	0	0	0	0	0	0	0	0	0	0	0	0	0	1	0	0	0	0	0	0	0	0	0	1	1	1	1	0	0
chr3:184080575	chr3	184080321	184080829	184080566	12.478	39.7	8.903	Promoter	5437	uc003fok.2	-618	1_TssA	95.2681	K562	0	0	0	0	0	0	0	0	0	0	0	0	0	0	0	0	0	0	0	1	0	0	0	1	0	0	0	0	0	0	1	0	0	0	0
chr3:184971904	chr3	184971767	184972041	184971958	23.7	30.8	8.903	Promoter	1962	uc011brs.2	-19	1_TssA	60.0049	K562	0	0	0	0	1	0	0	1	0	0	0	0	1	0	0	0	0	0	0	0	1	1	0	0	0	0	0	1	0	1	0	1	1	0	0
chr3:185303924	chr3	185303743	185304106	185304011	28.165	34.5	8.903	Promoter	59343	uc003fpn.3	-106	2_TssFlnk	165.663	K562	0	0	0	0	1	0	0	0	0	0	0	0	0	0	0	0	0	1	0	1	1	0	0	0	0	0	0	0	0	1	1	1	0	0	0
chr3:185542974	chr3	185542800	185543148	185542934	25.057	7.1	8.903	Promoter	10644	uc003fpq.3	-148	2_TssFlnk	130.271	K562	0	0	0	1	1	0	1	1	0	0	0	0	1	0	0	0	0	1	0	0	0	1	0	0	0	0	0	1	0	1	1	1	1	1	0
chr3:185655857	chr3	185655620	185656094	185655951	46.269	42.7	8.903	Exon (uc003fpv.3/6434, exon 1 of 9)	6434	uc003fpv.3	66	1_TssA	122.156	K562	0	0	0	1	1	0	0	1	0	0	0	0	0	0	0	0	0	1	0	1	1	1	0	0	0	0	0	1	0	1	1	1	1	0	1
chr3:185826937	chr3	185826720	185827155	185826942	30.503	8.5	8.903	Promoter	2119	uc003fpz.3	-37	1_TssA	245.13	K562	0	0	0	1	1	0	0	1	0	0	0	0	1	0	0	0	0	1	0	1	1	0	0	0	0	0	0	1	0	1	1	1	1	1	0
chr3:186285070	chr3	186284869	186285271	186285029	27.387	27.1	8.903	Exon (uc003fqg.3/55171, exon 1 of 8)	55171	uc003fqg.3	70	1_TssA	140.578	K562	0	0	0	1	1	0	0	1	0	0	0	0	1	0	0	0	0	1	0	1	1	1	0	0	0	0	0	1	0	1	1	1	1	1	0
chr3:186524437	chr3	186524301	186524573	186524544	14.617	13.2	8.903	Exon (uc011bsc.2/5984, exon 1 of 11)	5984	uc011bsc.2	46	1_TssA	91.2358	K562	0	0	0	1	1	0	0	1	0	1	0	0	0	0	0	0	0	1	0	1	1	1	0	0	0	0	0	1	0	1	0	1	1	0	0
chr3:186545359	chr3	186545215	186545504	186545269	30.719	3.8	8.903	Distal Intergenic	9370	uc003fra.3	-15103	1_TssA	102.945	K562	0	0	0	0	1	0	0	1	0	0	0	0	1	0	0	0	0	1	0	1	1	0	0	0	0	0	0	1	0	1	0	1	1	1	0
chr3:186648112	chr3	186647972	186648253	186648095	14.812	5.8	8.903	Promoter	6480	uc003frb.3	-202	3_TssFlnkU	102.851	K562	0	0	0	1	0	1	0	1	1	1	0	0	1	0	0	1	0	1	0	1	1	0	0	0	0	0	0	1	0	0	1	0	1	0	0
chr3:186857439	chr3	186857173	186857705	186857354	20.704	28.2	8.903	Promoter	116832	uc003fre.1	-177	1_TssA	163.061	K562	0	0	0	0	1	0	0	1	0	0	0	0	0	0	0	0	0	1	0	1	1	0	0	0	0	0	0	1	0	1	1	0	1	0	1
chr3:193311008	chr3	193310806	193311210	193311103	16.86	10.9	8.903	Exon (uc003ftg.3/4976, exon 1 of 31)	4976	uc003ftn.3	76	1_TssA	129.492	K562	0	0	0	1	1	0	0	1	1	0	0	0	1	0	0	0	0	1	0	1	1	1	1	1	0	0	0	1	1	1	0	1	1	0	1
chr3:193721068	chr3	193720921	193721215	193721025	27.873	4.8	8.903	Intron (uc021xiw.1/647323, intron 1 of 2)	647323	uc021xiw.1	379	2_TssFlnk	157.156	K562	0	0	0	1	0	0	0	1	0	0	0	0	1	0	0	1	0	1	0	1	1	1	0	0	0	0	0	1	1	1	1	1	1	1	1
chr3:193855522	chr3	193855374	193855671	193855648	15.396	8.2	8.903	Exon (uc003ftq.2/3280, exon 4 of 4)	3280	uc003ftq.2	1592	3_TssFlnkU	68.3161	K562	0	0	0	0	0	0	0	1	0	0	0	0	1	0	0	0	0	1	0	1	0	0	0	0	0	0	0	1	0	1	1	1	0	0	0
chr3:193859380	chr3	193859178	193859583	193859379	43.317	15.9	8.903	Distal Intergenic	3280	uc003ftq.2	5450	1_TssA	96.4965	K562	0	0	0	0	0	0	0	0	0	0	0	0	0	0	0	0	0	0	0	0	0	0	0	0	0	0	0	0	0	1	0	0	1	0	0
chr3:194207706	chr3	194207534	194207879	194207703	24.707	19.4	8.903	Promoter	401106	uc021xja.1	-162	1_TssA	121.916	K562	0	0	0	0	1	0	0	1	0	0	0	0	1	0	0	0	0	1	0	0	0	1	0	0	0	0	0	1	0	1	1	1	1	1	0
chr3:194991780	chr3	194991467	194992093	194991885	22.152	27.4	8.903	Exon (uc003fum.4/152002, exon 1 of 4)	152002	uc003fum.4	114	1_TssA	148.209	K562	0	0	0	1	1	0	0	1	0	0	0	0	1	0	0	0	0	0	0	0	1	0	0	0	0	0	0	1	0	1	0	1	1	1	0
chr3:195163839	chr3	195163537	195164141	195163875	54.831	25.8	8.903	Promoter	23527	uc003fuo.3	-23	2_TssFlnk	257.602	K562	0	0	0	0	1	0	0	1	0	0	0	0	1	0	0	0	0	1	0	1	1	0	0	0	0	0	0	0	0	0	1	1	0	1	0
chr3:195270208	chr3	195270108	195270308	195270192	25.396	5.9	8.711	Exon (uc003fup.3/5504, exon 1 of 6)	5504	uc003fup.3	15	1_TssA	145.009	K562	0	0	0	0	0	0	0	1	1	0	0	0	1	0	0	0	0	0	0	1	1	0	0	0	0	0	0	0	0	1	1	1	1	0	0
chr3:195474938	chr3	195474714	195475162	195474898	47.941	31	8.903	Intron (uc010hzq.3/4585, intron 5 of 5)	4585	uc010hzq.3	5921	17_ReprPCWk	81.904	K562	0	0	0	0	0	0	0	1	1	0	0	0	1	0	0	0	0	1	0	0	0	0	0	0	0	0	0	0	0	0	1	0	0	0	0
chr3:195603683	chr3	195603585	195603781	195603678	21.072	40.1	8.903	Intron (uc003fvs.1/10188, intron 9 of 13)	10188	uc003fvr.1	-4343	10_EnhA2	89.6458	K562	0	0	0	0	0	0	0	1	0	0	0	0	1	0	0	0	0	1	0	1	1	0	0	0	0	0	0	1	0	1	1	1	0	0	1
chr3:195636615	chr3	195636313	195636917	195636638	47.665	21.9	8.903	Promoter	10188	uc003fvu.1	-736	2_TssFlnk	132.284	K562	0	0	0	0	1	0	0	0	0	0	0	0	0	0	0	0	0	0	0	0	1	0	0	0	0	0	0	1	0	1	1	1	1	0	0
chr3:195809013	chr3	195808763	195809264	195808996	41.066	11.5	8.903	Exon (uc003fwa.4/7037, exon 1 of 19)	7037	uc003fwa.4	18	1_TssA	120.742	K562	0	0	0	1	0	0	0	1	1	0	0	0	1	0	0	0	0	1	0	0	1	1	0	0	0	0	0	1	1	1	1	1	0	1	0
chr3:195835329	chr3	195835083	195835575	195835287	15.982	5.7	8.903	Distal Intergenic	7037	uc011btr.2	-26298	3_TssFlnkU	76.55	K562	0	0	0	1	0	0	0	1	1	0	0	0	1	0	1	1	0	1	0	1	1	1	0	1	0	0	0	1	1	1	1	0	0	0	1
chr3:195923623	chr3	195923482	195923764	195923586	16.177	21.6	8.903	Distal Intergenic	131540	uc003fwc.3	14676	6_TxWk	57.1394	K562	0	0	0	1	1	0	0	1	0	0	0	0	1	0	0	0	0	1	0	1	1	0	0	0	0	0	0	1	0	0	1	0	0	0	0
chr3:195934326	chr3	195934209	195934444	195934442	13.838	10.2	8.903	Exon (uc003fwc.3/131540, exon 5 of 8)	131540	uc003fwc.3	3973	1_TssA	62.4872	K562	0	0	0	0	1	0	0	1	0	0	0	0	1	0	0	0	0	0	0	0	0	0	0	0	0	0	0	0	0	0	0	0	1	0	0
chr3:195935159	chr3	195935026	195935293	195935190	18.817	44.4	8.903	Intron (uc003fwc.3/131540, intron 4 of 7)	131540	uc003fwc.3	3140	2_TssFlnk	125.723	K562	0	0	0	0	0	0	0	0	0	0	0	0	0	0	0	0	0	0	0	1	1	0	0	0	0	0	0	0	0	0	1	0	0	0	0
chr3:196045056	chr3	196044754	196045359	196045163	18.586	4.8	8.903	Exon (uc003fwi.3/255758, exon 1 of 5)	255758	uc003fwi.3	108	1_TssA	147.462	K562	0	0	0	1	0	0	0	1	0	0	0	0	1	0	0	0	0	1	0	1	1	0	0	0	0	0	0	1	0	1	1	1	1	0	0
chr3:196230593	chr3	196230394	196230793	196230581	24.96	12.2	8.903	Exon (uc003fwq.3/165918, exon 1 of 6)	165918	uc003fwq.3	45	1_TssA	138.375	K562	1	0	0	1	1	0	0	1	0	0	0	0	1	0	0	1	0	1	0	1	1	1	1	1	0	0	0	1	1	1	1	1	1	0	0
chr3:196439323	chr3	196438838	196439809	196439360	28.888	6.9	8.903	Exon (uc003fwx.4/54965, exon 1 of 6)	54965	uc010iaj.3	79	1_TssA	113.541	K562	0	0	0	1	0	0	0	1	0	0	0	0	1	0	0	0	0	1	0	0	1	0	0	0	0	0	0	1	0	1	1	1	1	1	0
chr3:196466800	chr3	196466633	196466967	196466826	17.339	32.7	8.903	Exon (uc003fwy.4/5062, exon 1 of 15)	5062	uc003fwy.4	73	1_TssA	201.996	K562	0	0	0	1	1	0	0	1	0	0	0	0	1	0	0	0	0	1	0	1	1	1	0	0	0	0	0	1	0	1	1	1	1	1	0
chr3:196594693	chr3	196594553	196594833	196594672	41.36	31.6	8.903	Promoter	205564	uc003fwz.4	-33	1_TssA	135.713	K562	0	0	0	0	1	0	0	1	0	0	0	0	1	0	0	0	0	1	0	1	1	1	0	0	0	0	0	0	0	1	1	1	1	0	0
chr3:196669432	chr3	196669280	196669584	196669533	31.77	5.6	8.903	Exon (uc003fxd.1/22916, exon 1 of 4)	22916	uc003fxd.1	31	1_TssA	149.456	K562	0	0	0	1	1	0	0	1	1	0	0	0	1	0	0	1	0	1	0	1	1	1	0	0	0	0	0	1	0	1	0	1	0	0	0
chr3:196675465	chr3	196675273	196675657	196675643	12.478	24.1	8.903	Exon (uc003fxh.3/80235, exon 3 of 3)	152217	uc003fxg.3	5972	11_EnhWk	25.5857	K562	0	0	0	1	0	0	0	1	1	0	0	0	1	0	0	0	0	0	0	0	0	0	0	0	0	0	0	0	0	0	0	0	0	0	0
chr3:196729952	chr3	196729694	196730211	196729943	12.867	12.9	8.903	Exon (uc003fxk.4/4241, exon 16 of 16)	100507057	uc003fxj.1	176	1_TssA	130.315	K562	0	0	0	0	0	0	0	1	0	0	0	0	0	0	0	0	0	1	0	1	1	0	0	0	0	0	0	0	0	1	1	1	1	0	0
chr3:196756693	chr3	196756531	196756856	196756656	18.621	17.7	8.903	Promoter	4241	uc011bua.2	-7	1_TssA	83.6652	K562	0	0	1	0	1	0	0	1	0	0	0	0	1	0	0	1	0	1	0	1	1	1	0	0	0	0	0	1	0	1	1	1	1	1	0
chr3:197024880	chr3	197024650	197025111	197024914	14.227	24.8	8.903	Exon (uc003fxp.2/1739, exon 1 of 19)	1739	uc003fxp.2	105	1_TssA	133.105	K562	0	0	0	1	1	0	0	1	0	0	0	0	1	0	0	0	0	1	0	0	1	0	0	0	0	0	0	0	0	1	1	1	1	1	0
chr3:197354808	chr3	197354651	197354965	197354848	12.575	9.4	8.903	Promoter	220729	uc010iao.2	-57	1_TssA	77.4151	K562	0	0	0	0	0	0	0	0	0	0	0	0	0	0	0	0	0	0	0	0	1	0	0	0	0	0	0	0	0	0	0	0	1	0	0
chr3:197463845	chr3	197463565	197464126	197463786	94.78	5.2	8.903	Promoter	9711	uc003fyg.3	-73	2_TssFlnk	182.397	K562	0	0	0	1	1	0	0	1	0	0	0	0	0	0	0	0	0	1	0	1	1	0	0	0	0	0	0	1	0	1	1	1	1	1	0
chr3:197476704	chr3	197476472	197476936	197476701	20.974	19.2	8.903	Exon (uc003fyi.2/84248, exon 1 of 9)	84248	uc011buj.1	81	1_TssA	130.266	K562	0	0	0	1	1	0	0	1	0	0	0	0	1	0	0	0	0	1	0	1	1	0	0	0	0	0	0	1	0	1	1	1	1	1	0
chr3:197687089	chr3	197686794	197687384	197687063	35.091	4.5	8.903	Exon (uc003fyt.3/89782, exon 1 of 17)	89782	uc011buo.2	19	1_TssA	182.836	K562	0	0	0	0	1	0	0	1	0	0	0	0	1	0	0	0	0	1	0	1	1	1	0	0	0	0	0	1	0	1	1	1	1	0	0
chr3:197807850	chr3	197807509	197808192	197807816	33.791	25.2	8.903	Promoter	348840	uc010iat.2	-309	1_TssA	115.282	K562	0	0	0	0	0	0	0	0	0	0	0	0	0	0	0	1	0	0	0	1	0	0	0	0	0	0	0	1	0	1	0	0	1	1	0
chr4:668217	chr4	667989	668445	668313	30.818	11.9	8.903	Promoter	4636	uc003gau.3	-74	1_TssA	126.041	K562	0	0	0	1	0	0	0	1	0	0	0	0	1	0	0	0	0	1	0	1	1	0	0	0	0	0	0	1	0	1	1	1	1	1	0
chr4:670417	chr4	670219	670616	670495	13.644	6.4	8.903	Intron (uc003gat.3/4636, intron 2 of 7)	4636	uc003gav.3	-1293	11_EnhWk	10.1839	K562	0	0	0	0	0	0	0	0	0	0	0	0	0	0	0	0	0	0	0	0	0	0	0	0	0	0	0	0	0	0	0	0	1	0	0
chr4:699482	chr4	699198	699766	699501	45.582	27.9	8.903	Promoter	10336	uc003gbc.2	-90	2_TssFlnk	161.038	K562	0	0	0	0	0	0	0	0	0	0	0	0	0	0	0	0	0	0	0	1	1	0	0	0	0	0	0	0	0	1	1	0	1	0	0
chr4:775737	chr4	775355	776119	775784	64.4	27.9	8.903	Promoter	100129917	uc021xke.1	-102	1_TssA	190.816	K562	0	0	0	1	1	0	0	0	0	0	0	0	1	0	0	0	0	1	0	1	1	0	0	0	0	0	0	1	0	1	1	0	0	0	0
chr4:926130	chr4	925951	926309	926154	35.776	10.3	8.903	Exon (uc003gbm.4/2580, exon 1 of 28)	2580	uc003gbm.4	43	1_TssA	132.23	K562	0	0	0	1	1	0	0	1	0	0	0	0	1	0	0	0	0	1	0	1	1	0	0	0	0	0	0	0	0	1	0	1	1	1	0
chr4:967428	chr4	967280	967577	967427	31.966	30.6	8.903	Promoter	1609	uc010ibn.4	-81	2_TssFlnk	131.935	K562	0	0	0	0	1	0	0	0	0	0	0	0	0	0	0	0	0	0	0	0	1	0	0	0	0	0	0	0	0	1	0	0	0	0	0
chr4:979089	chr4	978982	979197	979096	23.506	18.4	8.903	Intron (uc003gbx.3/10861, intron 2 of 2)	3425	uc003gby.3	-1695	4_TssFlnkD	77.1072	K562	0	0	0	1	0	0	0	0	1	1	0	0	1	0	0	0	0	0	0	1	0	0	0	0	0	0	0	1	0	1	1	1	1	0	0
chr4:980962	chr4	980629	981295	980940	34	5.4	8.903	Exon (uc003gby.3/3425, exon 1 of 14)	3425	uc003gca.3	178	1_TssA	150.169	K562	0	0	0	1	1	0	0	1	0	0	0	0	1	0	0	0	0	1	0	1	0	0	0	0	0	0	0	0	0	1	1	1	1	1	1
chr4:981991	chr4	981853	982129	981907	16.372	27.2	8.903	Exon (uc003gcb.3/10861, exon 4 of 4)	3425	uc003gca.3	1207	11_EnhWk	7.5766	K562	0	0	0	0	0	0	0	0	0	0	0	0	0	0	0	0	0	0	0	0	0	0	0	0	0	0	0	0	0	0	0	0	0	0	0
chr4:990057	chr4	989945	990169	990109	17.251	40	8.903	Intron (uc003gby.3/3425, intron 2 of 13)	10861	uc003gcc.3	-2834	3_TssFlnkU	77.0517	K562	0	0	1	0	0	0	0	1	0	0	0	0	1	0	0	0	0	1	0	1	0	1	1	1	1	0	0	1	0	1	1	1	1	0	0
chr4:1003652	chr4	1003465	1003839	1003641	24.216	0	8.903	Distal Intergenic	53834	uc003gce.3	-1287	2_TssFlnk	84.8501	K562	0	0	0	0	0	0	0	0	0	0	0	0	0	0	0	0	0	0	0	0	0	0	0	0	0	0	0	0	0	0	1	0	1	0	0
chr4:1005085	chr4	1004706	1005464	1005081	34.505	31.1	8.903	Intron (uc003gce.3/53834, intron 1 of 6)	53834	uc003gce.3	146	2_TssFlnk	116.872	K562	0	0	0	0	0	0	0	1	0	0	0	0	0	0	0	0	0	0	0	1	0	0	0	1	0	0	0	1	0	0	1	0	0	0	0
chr4:1030324	chr4	1030149	1030500	1030351	9.965	3.6	8.903	Distal Intergenic	53834	uc010ibo.3	24391	18_Quies	4.05565	K562	0	0	0	0	0	0	0	0	0	0	0	0	0	0	0	0	0	0	0	0	0	0	0	0	0	0	0	0	0	0	0	0	0	0	0
chr4:1037539	chr4	1037329	1037749	1037682	31.673	9.3	8.903	Distal Intergenic	53834	uc010ibo.3	31606	3_TssFlnkU	104.985	K562	0	0	0	1	0	0	0	1	1	1	0	0	1	0	1	0	0	1	0	1	1	1	0	1	0	0	0	1	1	1	1	0	1	0	1
chr4:1242362	chr4	1242003	1242721	1242330	17.914	13.7	8.903	Intron (uc003gcu.1/1487, intron 1 of 9)	1487	uc003gcu.1	545	1_TssA	85.1371	K562	1	0	0	0	0	1	0	0	0	0	0	0	0	0	0	0	0	1	0	1	1	1	0	0	0	0	0	1	0	1	0	1	1	0	0
chr4:1243036	chr4	1242920	1243152	1243044	11.51	0	8.903	Promoter	1487	uc003gcw.3	-129	1_TssA	161.626	K562	0	0	0	0	1	0	0	1	0	0	0	0	1	0	0	0	0	1	0	1	0	0	0	0	0	0	0	1	0	1	0	1	0	1	1
chr4:1283622	chr4	1283370	1283875	1283423	26.027	25.8	8.903	Promoter	10296	uc010ibs.1	-49	1_TssA	131.02	K562	0	0	0	1	0	0	0	1	0	0	0	0	1	0	0	0	0	1	0	1	1	0	0	0	0	0	0	1	0	1	1	1	1	1	0
chr4:1303307	chr4	1303159	1303456	1303244	8.332	11.1	8.903	Promoter	10296	uc011bvc.2	-93	6_TxWk	39.9629	K562	0	0	0	0	0	0	0	0	0	0	0	0	1	0	0	0	0	1	0	0	0	0	0	0	0	0	0	1	0	0	1	1	0	0	0
chr4:1340814	chr4	1340447	1341182	1340831	55.029	18.2	8.903	Promoter	57654	uc003gde.4	-289	2_TssFlnk	177.08	K562	0	0	0	0	1	0	0	0	0	0	0	0	1	0	0	0	0	1	0	0	1	0	0	0	0	0	0	1	0	1	1	0	1	1	0
chr4:1573000	chr4	1572910	1573091	1572923	11.606	14.7	8.903	Distal Intergenic	152877	uc021xkk.1	112717	6_TxWk	2.40311	K562	0	0	0	0	0	0	0	0	0	0	0	0	0	0	0	0	0	0	0	0	0	0	0	0	0	0	0	0	0	0	0	0	0	0	0
chr4:1581226	chr4	1581023	1581430	1581174	10.64	43.2	8.903	Distal Intergenic	152877	uc021xkk.1	104491	1_TssA	66.1162	K562	0	0	0	0	0	0	0	1	0	0	0	0	1	0	0	0	0	1	0	1	0	0	0	0	0	0	0	1	0	0	1	0	0	0	1
chr4:1582346	chr4	1582131	1582562	1582332	46.368	29	8.903	Distal Intergenic	152877	uc021xkk.1	103371	10_EnhA2	199.793	K562	0	0	0	0	0	0	0	1	0	0	0	0	0	0	0	0	0	0	0	0	0	0	0	0	0	0	0	1	0	1	1	0	0	0	0
chr4:1583011	chr4	1582927	1583096	1583028	25.298	47.4	8.903	Distal Intergenic	152877	uc021xkk.1	102706	3_TssFlnkU	121.696	K562	0	0	0	0	0	0	0	0	0	0	0	0	0	0	1	0	0	0	0	0	0	1	0	0	0	0	0	0	0	1	1	0	0	0	0
chr4:1631189	chr4	1630879	1631500	1630936	17.838	6.8	8.903	Distal Intergenic	152877	uc021xkk.1	54528	18_Quies	27.0371	K562	0	0	0	0	0	0	0	1	0	0	0	0	1	0	0	0	0	0	0	0	0	0	0	0	0	0	0	1	0	0	0	0	0	0	0
chr4:1686138	chr4	1685936	1686340	1686187	36.657	0	8.903	Promoter	152877	uc021xkl.1	-151	2_TssFlnk	201.495	K562	0	0	0	0	0	0	0	1	0	0	0	0	0	0	0	0	0	1	0	0	1	0	0	0	0	0	0	0	0	0	0	0	1	0	0
chr4:1714113	chr4	1713993	1714234	1714073	26.479	13.7	8.903	Promoter	7884	uc003gdl.1	-43	1_TssA	231.47	K562	0	0	0	1	1	0	0	0	0	0	0	0	1	0	0	0	0	1	0	0	1	1	0	0	0	0	0	0	0	1	1	1	1	1	1
chr4:1714500	chr4	1714335	1714666	1714551	29.723	11.9	8.903	Promoter	7884	uc003gdl.1	-430	1_TssA	197.634	K562	0	0	0	1	0	0	0	1	0	0	0	0	0	0	0	0	0	1	0	0	1	0	0	0	0	0	0	1	0	1	1	1	0	1	0
chr4:1723145	chr4	1722849	1723441	1723111	18.875	16.4	8.903	Promoter	92305	uc003gdn.3	-62	1_TssA	158.746	K562	0	0	0	0	0	0	0	1	0	0	0	0	0	0	0	0	0	0	0	1	1	0	0	0	0	0	0	1	0	1	1	1	1	0	0
chr4:1748113	chr4	1747945	1748282	1748182	12.867	25.1	8.903	Distal Intergenic	10460	uc003gdp.3	24897	6_TxWk	46.1708	K562	0	0	0	0	0	0	0	1	1	0	0	0	1	0	0	0	0	1	0	0	0	0	0	0	0	0	0	0	0	0	1	1	0	0	0
chr4:1781875	chr4	1781726	1782025	1781856	11.8	23.9	8.903	Distal Intergenic	2261	uc003gdq.3	-13163	11_EnhWk	8.4832	K562	0	0	0	0	0	0	0	0	0	0	0	0	0	0	0	0	0	0	0	0	0	0	0	0	0	0	0	0	0	0	0	0	0	0	0
chr4:1786968	chr4	1786777	1787159	1786951	25.057	36.1	8.903	Distal Intergenic	2261	uc003gdq.3	-8070	3_TssFlnkU	103.973	K562	0	0	0	1	1	1	0	1	1	0	0	0	1	0	1	0	0	1	0	1	1	1	0	0	0	0	0	1	1	1	1	0	0	0	0
chr4:1794331	chr4	1794185	1794478	1794436	9.58	9.5	8.903	Promoter	2261	uc003gdq.3	-707	6_TxWk	11.8504	K562	0	0	0	0	0	0	0	0	1	0	0	0	0	0	0	0	0	0	0	0	0	0	0	0	0	0	0	0	0	0	0	0	0	0	0
chr4:1794902	chr4	1794518	1795286	1794875	37.44	0	8.903	Promoter	2261	uc003gdq.3	-136	2_TssFlnk	113.965	K562	0	0	0	0	0	0	0	1	0	0	0	0	1	0	0	0	0	0	0	0	1	0	0	0	0	0	0	1	0	1	1	1	1	0	0
chr4:1857898	chr4	1857655	1858142	1857883	54.634	11	8.903	Exon (uc003gdv.3/3954, exon 1 of 14)	3954	uc003gdv.3	75	1_TssA	185.598	K562	0	0	0	1	1	0	0	1	0	0	0	0	0	0	0	0	0	1	0	0	1	0	0	0	0	0	0	0	0	1	0	1	1	1	0
chr4:1872726	chr4	1872294	1873159	1872809	48.386	7.2	8.903	Promoter	7468	uc003gdx.3	-396	1_TssA	147.828	K562	0	0	0	0	0	0	0	1	0	0	0	0	0	0	0	0	0	1	0	1	1	0	0	0	0	0	0	0	0	1	0	0	1	0	0
chr4:1873380	chr4	1873234	1873527	1873395	21.366	24.9	8.903	Intron (uc003gdx.3/7468, intron 1 of 4)	7468	uc003gdz.4	258	10_EnhA2	78.5615	K562	0	0	0	0	0	0	0	0	0	0	0	0	0	0	0	0	0	0	0	0	0	0	0	0	0	0	0	0	0	1	0	1	0	0	0
chr4:2244012	chr4	2243742	2244283	2244061	63.906	38.9	8.903	Promoter	79441	uc003get.1	-153	2_TssFlnk	239.354	K562	0	0	0	0	0	0	0	0	0	0	0	0	0	0	0	0	0	0	0	1	1	0	0	0	0	0	0	0	0	0	1	0	1	1	0
chr4:2264181	chr4	2263779	2264584	2264352	55.326	11.5	8.903	Promoter	10608	uc003gev.1	-443	2_TssFlnk	276.219	K562	0	0	0	0	0	0	0	1	0	0	0	0	1	0	0	0	0	1	0	1	1	0	0	0	0	0	0	1	0	1	0	1	1	1	0
chr4:2403977	chr4	2403838	2404116	2403998	14.812	25.3	8.903	Intron (uc003gex.2/57732, intron 1 of 12)	57732	uc003gex.2	16392	4_TssFlnkD	61.2004	K562	0	0	0	0	0	0	0	0	0	0	0	0	1	0	0	0	0	1	0	1	1	0	0	0	0	0	0	0	0	0	1	1	0	0	0
chr4:2410419	chr4	2410243	2410595	2410452	14.033	48.9	8.903	Intron (uc003gex.2/57732, intron 1 of 12)	57732	uc003gex.2	9950	11_EnhWk	52.9501	K562	0	0	0	0	0	0	0	0	0	0	0	0	0	0	0	0	0	0	0	1	0	0	0	0	0	0	0	0	0	0	0	0	0	0	0
chr4:2420404	chr4	2420112	2420696	2420441	40.885	11.1	8.903	Promoter	57732	uc021xkq.1	-35	2_TssFlnk	157.699	K562	0	0	0	0	0	0	0	1	0	0	0	0	0	0	0	0	0	1	0	0	0	0	0	0	0	0	0	0	0	1	1	0	1	0	0
chr4:2443603	chr4	2443397	2443810	2443498	24.412	1.5	8.903	Intron (uc021xkr.1/402160, intron 4 of 15)	402160	uc003gfa.1	15418	4_TssFlnkD	81.3443	K562	0	0	0	1	0	0	0	1	1	0	0	0	1	0	0	1	0	1	0	1	1	0	0	1	0	0	0	1	0	1	1	0	0	0	1
chr4:2538095	chr4	2537755	2538435	2538112	63.314	19	8.903	Distal Intergenic	8603	uc010ick.3	-59732	10_EnhA2	231.076	K562	0	0	0	0	0	0	0	1	0	0	0	0	0	0	0	0	0	1	0	0	1	0	0	0	0	0	0	1	0	1	1	1	1	1	1
chr4:2757917	chr4	2757707	2758128	2757997	18.425	22	8.903	Promoter	79155	uc003gff.2	-166	1_TssA	167.409	K562	0	0	0	1	1	0	0	1	0	0	0	0	1	0	0	0	0	1	0	1	1	0	0	0	0	0	0	1	0	1	1	1	1	1	0
chr4:2758347	chr4	2758236	2758459	2758273	11.316	43.7	8.903	Promoter	79155	uc003gfg.2	-245	1_TssA	63.8341	K562	1	0	0	0	0	0	0	1	1	0	0	0	1	0	0	0	0	0	0	0	0	0	0	0	0	0	0	1	0	1	1	1	1	0	0
chr4:2845307	chr4	2844938	2845677	2845235	40.594	24	8.903	Promoter	118	uc010ico.1	-276	1_TssA	118.045	K562	0	0	0	1	0	0	0	1	0	0	0	0	0	0	0	1	0	0	0	1	1	0	0	0	0	0	0	1	0	1	1	1	1	1	0
chr4:2965236	chr4	2965027	2965446	2965069	28.068	5.7	8.903	Promoter	2868	uc003ggm.3	-106	1_TssA	176.399	K562	0	0	0	1	1	0	0	1	1	0	0	0	1	0	0	0	0	1	0	1	1	0	0	0	0	0	0	1	0	1	0	1	1	1	0
chr4:3075749	chr4	3075474	3076025	3075743	32.746	0	8.903	Intron (uc021xku.1/100750326, intron 1 of 2)	100750326	uc021xku.1	491	2_TssFlnk	110.485	K562	0	0	0	0	0	0	0	1	0	0	0	0	0	0	0	0	0	0	0	0	0	0	0	0	0	0	0	0	0	1	1	0	1	0	0
chr4:3076331	chr4	3076083	3076580	3076356	39.007	9.2	8.903	Promoter	3064	uc021xkv.1	-76	1_TssA	196.088	K562	0	0	0	1	0	0	0	1	0	0	0	0	0	0	0	0	0	1	0	1	1	1	0	0	0	0	0	1	0	1	1	1	1	1	0
chr4:3294656	chr4	3294373	3294939	3294643	23.797	37.1	8.903	Promoter	6002	uc003ggu.2	-98	2_TssFlnk	151.895	K562	0	0	0	0	0	0	0	0	0	0	0	0	0	0	0	0	0	0	0	0	0	0	0	0	0	0	0	0	0	0	1	0	0	0	0
chr4:3957275	chr4	3957178	3957372	3957261	28.36	40	8.903	Promoter	348926	uc011bvu.2	-128	2_TssFlnk	227.441	K562	0	0	0	0	0	0	0	0	0	0	0	0	0	0	0	0	0	0	0	0	1	0	0	0	0	0	0	0	0	1	1	0	0	0	0
chr4:3957639	chr4	3957536	3957743	3957621	40.869	41.4	8.903	Promoter	348926	uc011bvu.2	-492	2_TssFlnk	203.348	K562	0	0	0	0	0	0	0	0	0	0	0	0	0	0	0	0	0	1	0	0	1	0	0	0	0	0	0	0	0	1	0	0	0	0	0
chr4:4291958	chr4	4291869	4292048	4291906	18.817	19.8	8.903	Exon (uc003ghu.3/166793, exon 1 of 8)	166793	uc010icy.3	35	1_TssA	76.2806	K562	0	0	0	0	1	0	0	1	0	0	0	0	1	0	0	0	0	1	0	1	1	0	0	0	0	0	0	1	0	1	0	1	1	0	0
chr4:4861332	chr4	4861152	4861512	4861331	26.901	10.6	8.903	Promoter	4487	uc003gif.3	-59	2_TssFlnk	112.306	K562	0	0	0	0	1	0	0	1	0	0	0	0	1	0	0	0	0	1	0	1	1	0	0	0	0	0	0	1	0	1	1	1	1	0	0
chr4:6576822	chr4	6576700	6576944	6576846	26.804	35.6	8.903	Promoter	23324	uc003gje.1	-79	1_TssA	104.972	K562	0	0	0	0	0	0	0	1	0	0	0	0	1	0	0	0	0	0	0	1	1	0	0	1	0	0	0	0	0	1	1	1	1	0	0
chr4:6675710	chr4	6675562	6675858	6675639	12.964	31.5	8.903	Promoter	93622	uc003gji.2	-110	1_TssA	118.109	K562	0	0	0	1	1	0	0	1	0	0	0	0	1	0	0	0	0	1	0	1	1	1	0	0	0	0	0	1	0	1	1	1	1	0	0
chr4:6734478	chr4	6734305	6734652	6734361	26.416	2.1	8.903	Distal Intergenic	55330	uc003gjp.1	16637	9_EnhA1	45.5587	K562	1	0	1	1	0	1	0	1	0	1	0	0	1	0	0	0	0	1	0	1	0	0	1	1	1	0	0	1	0	1	0	1	1	0	1
chr4:6784346	chr4	6784097	6784596	6784283	35.678	13.8	8.903	Promoter	9778	uc003gjq.4	-112	1_TssA	135.238	K562	0	0	0	1	1	0	0	1	0	0	0	0	1	0	0	0	0	1	0	1	1	1	0	0	0	0	0	1	1	1	1	1	1	1	1
chr4:6784975	chr4	6784881	6785070	6784974	13.352	8.7	8.903	Intron (uc003gjq.4/9778, intron 1 of 8)	9778	uc003gjr.4	517	1_TssA	109.561	K562	0	0	0	0	1	0	0	0	0	0	0	0	0	0	0	0	0	0	0	0	0	0	0	0	0	0	0	1	0	1	0	0	0	1	0
chr4:6785352	chr4	6785128	6785577	6785357	34.603	35.8	8.903	Intron (uc003gjq.4/9778, intron 1 of 8)	9778	uc003gjr.4	894	1_TssA	148.948	K562	0	0	0	0	0	0	0	1	0	0	0	0	1	0	0	0	0	0	0	1	1	1	0	0	0	0	0	0	0	1	1	1	1	0	0
chr4:6894364	chr4	6894288	6894440	6894291	13.546	20	8.903	Distal Intergenic	57533	uc011bwg.2	-16806	3_TssFlnkU	66.2594	K562	0	0	0	0	0	0	0	1	1	0	0	0	1	0	0	0	0	1	0	1	0	0	0	1	0	0	0	1	0	1	1	1	1	0	0
chr4:6988936	chr4	6988719	6989154	6988940	28.555	38.1	8.903	Exon (uc010idh.3/57533, exon 1 of 12)	57533	uc010idh.3	48	2_TssFlnk	142.757	K562	0	0	0	1	1	0	0	1	0	0	0	0	0	0	0	0	0	1	0	1	1	0	0	0	0	0	0	1	0	1	1	1	1	0	0
chr4:7044831	chr4	7044565	7045097	7044965	23.724	18.3	8.903	Promoter	257236	uc003gjv.2	-104	2_TssFlnk	211.99	K562	0	0	0	0	0	0	0	1	0	0	0	0	1	0	0	0	0	1	0	1	1	0	0	0	0	0	0	0	0	1	1	1	0	1	0
chr4:7070028	chr4	7069802	7070254	7070069	42.635	35.1	8.903	Promoter	80273	uc003gjz.1	-229	1_TssA	195.676	K562	0	0	0	0	0	0	0	0	0	0	0	0	0	0	0	0	0	1	0	1	1	0	0	0	0	0	0	0	0	1	1	0	1	0	0
chr4:7083820	chr4	7083680	7083960	7083848	19.503	34.4	8.903	Distal Intergenic	80273	uc003gjz.1	-14021	4_TssFlnkD	58.3644	K562	0	0	0	0	0	0	0	1	0	0	0	0	1	0	0	0	0	1	0	0	0	1	0	0	0	0	0	1	1	1	1	1	0	0	0
chr4:7941577	chr4	7941445	7941710	7941643	16.372	23.2	8.903	Exon (uc003gkg.1/60312, exon 1 of 17)	60312	uc003gkg.1	75	2_TssFlnk	77.4941	K562	0	0	0	0	1	0	0	1	0	0	0	0	0	0	0	0	0	0	0	0	1	0	0	0	0	0	0	0	0	0	1	0	0	0	0
chr4:8160628	chr4	8160433	8160823	8160619	31.868	9	8.903	Promoter	84448	uc003gks.3	-70	2_TssFlnk	133.294	K562	0	0	0	0	1	0	0	1	0	0	0	0	0	0	0	0	0	1	0	0	1	0	0	0	0	0	0	0	0	1	1	1	1	0	0
chr4:8269020	chr4	8268917	8269124	8269081	14.812	20.1	8.903	Distal Intergenic	94031	uc003gkz.3	-2468	6_TxWk	27.3304	K562	0	0	0	0	1	0	0	1	0	0	0	0	1	0	0	0	0	1	0	0	0	0	0	0	0	0	0	0	0	0	0	0	0	0	0
chr4:9154393	chr4	9154299	9154487	9154403	24.019	40.4	8.903	Distal Intergenic	100287144	uc031sdg.1	-57989	1_TssA	103.8	K562	0	0	0	0	0	0	0	0	0	0	0	0	0	0	0	0	0	0	0	0	0	0	0	0	0	0	0	0	0	0	0	0	0	0	0
chr4:9154858	chr4	9154702	9155015	9154865	34.798	41.3	8.903	Distal Intergenic	100287144	uc031sdg.1	-57524	2_TssFlnk	171.917	K562	0	0	0	0	0	0	0	0	0	0	0	0	0	0	0	0	0	0	0	0	0	0	0	0	0	0	0	0	0	1	0	0	0	0	0
chr4:9693495	chr4	9693397	9693593	9693487	42.341	47.2	8.903	Distal Intergenic	1816	uc003gmb.4	-89762	2_TssFlnk	188.894	K562	0	0	0	0	0	0	0	0	0	0	0	0	0	0	0	0	0	1	0	0	0	0	0	0	0	0	0	0	0	1	0	0	0	0	0
chr4:10118471	chr4	10118272	10118670	10118508	59.366	24.2	8.903	Exon (uc021xlv.1/9948, exon 1 of 15)	9948	uc021xlv.1	101	1_TssA	254.808	K562	0	0	0	0	1	0	0	1	0	0	0	0	1	0	0	0	0	1	0	1	1	1	0	0	0	0	0	1	0	1	1	1	1	1	1
chr4:15003749	chr4	15003406	15004092	15003774	33.904	32.6	8.903	Promoter	441009	uc003gng.4	-81	1_TssA	163.147	K562	0	0	0	0	0	0	0	1	0	0	0	0	0	0	0	0	0	1	0	0	1	0	0	0	0	0	0	1	0	1	0	1	0	1	0
chr4:15683310	chr4	15683086	15683535	15683329	25.93	3.7	8.903	Promoter	285550	uc003gof.4	-41	1_TssA	186.096	K562	1	0	0	0	1	0	0	1	1	0	0	0	1	0	0	0	0	0	0	1	1	0	0	0	0	0	0	1	0	1	1	1	1	0	0
chr4:17579079	chr4	17578960	17579198	17579018	15.787	26.3	8.903	Exon (uc010ieg.3/51056, exon 1 of 5)	51056	uc003gph.1	153	1_TssA	157.62	K562	0	0	0	1	1	0	0	1	0	0	0	0	1	0	0	0	0	1	0	0	1	0	0	0	0	0	0	1	0	1	1	1	1	0	0
chr4:18023565	chr4	18023354	18023776	18023551	35.874	12.2	8.903	Promoter	254251	uc021xmr.1	-83	1_TssA	243.582	K562	0	0	0	1	0	0	0	1	0	0	0	0	1	0	0	0	0	1	0	1	1	1	0	0	0	0	0	0	0	1	1	0	0	0	0
chr4:25235653	chr4	25235437	25235869	25235597	21.379	5.5	8.903	Exon (uc003grk.2/55300, exon 1 of 10)	55300	uc003grk.2	1	1_TssA	75.2504	K562	0	0	0	0	0	0	0	1	0	0	0	0	1	0	0	0	0	1	0	1	1	1	0	0	0	0	0	1	0	1	1	0	1	0	0
chr4:25378793	chr4	25378591	25378996	25378812	49.219	31.8	8.903	Promoter	29945	uc003gro.3	-54	2_TssFlnk	145.54	K562	0	0	0	1	0	0	0	1	1	0	0	0	1	0	0	0	0	0	0	0	0	1	0	0	0	0	0	1	0	1	1	1	1	0	0
chr4:25915787	chr4	25915653	25915922	25915773	26.221	32	8.903	Promoter	389203	uc003grw.4	-26	2_TssFlnk	194.944	K562	0	0	0	0	0	0	0	0	0	0	0	0	0	0	0	0	0	0	0	1	1	0	0	0	0	0	0	1	0	1	1	0	1	0	0
chr4:26321146	chr4	26320946	26321347	26321116	18.298	38.8	8.903	Promoter	3516	uc003grx.2	-185	2_TssFlnk	158.114	K562	0	0	0	0	0	0	0	0	1	0	0	0	1	0	0	0	0	1	0	0	1	1	0	0	0	0	0	0	0	1	1	0	1	0	0
chr4:26862338	chr4	26862170	26862507	26862334	24.96	32.2	8.903	Exon (uc003gsg.4/57620, exon 1 of 12)	57620	uc010iex.3	26	1_TssA	188.06	K562	0	0	0	0	1	0	0	1	0	0	0	0	1	0	0	1	0	1	0	1	1	1	0	0	0	0	0	1	0	1	1	1	1	0	0
chr4:37688222	chr4	37687931	37688513	37688286	43.421	37.2	8.903	Promoter	768211	uc010ifc.3	-224	1_TssA	220.602	K562	0	0	0	0	0	0	0	1	0	0	0	0	1	0	0	0	0	1	0	1	1	0	0	1	0	0	0	0	0	0	1	0	0	0	0
chr4:37828300	chr4	37828163	37828437	37828250	18.915	32.5	8.903	Exon (uc011bya.1/55276, exon 1 of 11)	55276	uc011byc.1	19	1_TssA	117.344	K562	0	0	0	0	1	0	0	1	0	0	0	0	1	0	0	0	0	1	0	1	1	1	0	0	0	0	0	1	0	1	1	1	1	1	0
chr4:38665692	chr4	38665368	38666016	38665716	37.778	35.1	8.903	Promoter	51274	uc003gtg.2	-97	1_TssA	163.408	K562	0	0	0	0	1	0	0	0	0	0	0	0	1	0	0	0	0	1	0	0	0	1	0	0	0	0	0	0	0	1	0	0	1	0	1
chr4:39046430	chr4	39046273	39046587	39046395	17.74	14	8.903	Promoter	51088	uc003gtp.3	-20	2_TssFlnk	161.289	K562	0	0	0	0	0	0	0	0	0	0	0	0	1	0	0	0	0	0	0	0	0	0	0	0	0	0	0	0	0	1	1	1	1	0	0
chr4:39183967	chr4	39183746	39184189	39183993	52.861	7	8.903	Promoter	57728	uc010ifl.1	-56	2_TssFlnk	169.767	K562	0	0	0	0	0	0	0	0	1	0	0	0	1	0	0	0	0	1	0	1	1	0	0	0	0	0	0	1	0	0	1	1	0	0	0
chr4:39529249	chr4	39528906	39529592	39529238	37.146	16.5	8.903	Promoter	7358	uc011byp.2	-32	1_TssA	186.922	K562	0	0	0	1	0	0	0	1	0	0	0	0	1	0	0	0	0	1	0	1	1	1	0	0	0	0	0	1	0	1	1	1	0	0	0
chr4:39640651	chr4	39640531	39640772	39640732	26.998	20.3	8.903	Promoter	201895	uc003guo.3	-171	1_TssA	142.229	K562	0	0	0	1	1	0	0	1	0	0	0	0	1	0	1	1	0	1	0	0	1	1	0	0	0	0	0	1	1	1	1	1	1	0	1
chr4:39699644	chr4	39699486	39699802	39699703	32.356	9.6	8.903	Promoter	3093	uc003gus.4	-19	1_TssA	162.069	K562	0	0	0	1	0	0	0	1	0	0	0	0	1	0	0	0	0	1	0	1	1	1	0	0	0	0	0	1	0	1	1	1	1	0	0
chr4:39979558	chr4	39979290	39979826	39979564	31.283	6.7	8.903	Exon (uc003guv.4/23244, exon 1 of 33)	23244	uc003guv.4	17	1_TssA	199.655	K562	0	0	0	1	1	0	0	1	1	0	0	0	1	0	0	0	0	1	0	1	1	1	0	0	0	0	0	1	0	1	1	1	1	1	1
chr4:42659144	chr4	42658950	42659338	42659143	35.483	23.8	8.903	Promoter	10396	uc011byz.1	-23	2_TssFlnk	146.411	K562	0	0	0	0	0	0	0	1	0	0	0	0	0	0	0	0	0	1	0	1	0	0	0	0	0	0	0	0	0	1	1	1	1	0	0
chr4:47916715	chr4	47916557	47916873	47916740	17.056	43.8	8.903	Promoter	152518	uc010igi.3	-36	2_TssFlnk	167.903	K562	0	0	0	0	1	0	0	0	0	0	0	0	1	0	0	0	0	1	0	1	1	1	0	0	0	0	0	1	0	1	1	1	1	0	0
chr4:48271929	chr4	48271635	48272223	48271912	27.158	29	8.903	Promoter	7006	uc003gxz.3	-116	2_TssFlnk	203.641	K562	0	0	0	0	0	0	0	0	0	0	0	0	0	0	0	0	0	0	0	1	0	0	0	0	0	0	0	0	0	1	1	1	1	0	0
chr4:48343348	chr4	48343031	48343666	48343356	56.803	33	8.89	Promoter	57606	uc003gya.4	-264	2_TssFlnk	204.401	K562	0	0	0	0	0	0	0	0	0	0	0	0	0	0	0	0	0	1	0	0	1	0	0	0	0	0	0	0	0	1	1	1	1	0	0
chr4:48833005	chr4	48832870	48833140	48832911	22.829	15.2	8.903	Promoter	54940	uc011bzk.2	-54	1_TssA	129.696	K562	0	0	0	0	1	0	0	1	0	0	0	0	0	0	0	0	0	1	0	1	1	0	0	0	0	0	0	1	0	1	1	0	1	0	0
chr4:52709127	chr4	52708886	52709369	52709160	47.842	11.4	8.903	Promoter	23142	uc003gze.3	-148	2_TssFlnk	239.47	K562	0	0	0	0	1	0	0	1	0	0	0	0	1	0	0	0	0	1	0	1	1	0	0	0	0	0	0	0	0	0	0	0	0	0	0
chr4:52710918	chr4	52710811	52711025	52710858	17.447	14.8	8.903	Intron (uc003gze.3/23142, intron 1 of 10)	23142	uc011bzo.2	1174	1_TssA	106.29	K562	0	0	0	0	1	0	0	1	0	0	0	0	1	0	0	0	0	1	0	1	0	0	0	1	0	0	0	1	0	1	0	1	1	0	0
chr4:53578540	chr4	53578328	53578752	53578569	48.236	28	8.899	Promoter	57291	uc003gzo.2	-80	2_TssFlnk	200.049	K562	0	0	0	0	0	0	0	1	0	0	0	0	0	0	0	0	0	1	0	1	1	0	0	0	0	0	0	1	0	1	1	1	1	1	0
chr4:53728453	chr4	53728218	53728689	53728430	18.23	21.6	8.903	Promoter	65997	uc003gzt.3	-41	2_TssFlnk	114.111	K562	0	0	0	0	0	0	0	1	0	0	0	0	1	0	0	0	0	0	0	1	1	0	0	0	0	0	0	0	0	1	0	1	1	0	0
chr4:56262034	chr4	56261835	56262233	56262084	29.236	16.2	8.903	Promoter	55858	uc003hax.3	-45	1_TssA	200.615	K562	0	0	0	0	1	0	0	1	0	0	0	0	1	0	0	0	0	1	0	1	1	0	0	0	0	0	0	1	0	1	0	1	1	0	1
chr4:56413130	chr4	56412925	56413335	56413130	23.022	13	8.903	Promoter	9575	uc003hba.2	-55	1_TssA	140.522	K562	0	0	0	0	0	0	0	1	0	0	0	0	1	0	0	1	0	1	0	1	1	0	0	0	0	0	0	1	0	0	0	1	0	1	0
chr4:56719767	chr4	56719671	56719864	56719723	17.349	33.4	8.903	Promoter	55763	uc003hbe.1	-48	2_TssFlnk	123.712	K562	0	0	0	0	1	0	0	0	0	0	0	0	1	0	0	0	0	1	0	1	1	0	0	0	0	0	0	1	0	1	0	1	1	0	0
chr4:56815200	chr4	56814900	56815501	56815183	39.428	8.2	8.903	Exon (uc003hbh.2/9662, exon 1 of 6)	9662	uc003hbi.4	227	1_TssA	159.286	K562	0	0	0	1	1	0	0	1	0	0	0	0	1	0	0	1	0	1	0	1	0	1	0	0	0	0	0	1	0	1	1	1	1	1	0
chr4:57301749	chr4	57301516	57301982	57301879	45.582	4.1	8.903	Exon (uc003hbr.3/5471, exon 1 of 11)	5471	uc003hbr.3	52	1_TssA	226.175	K562	0	0	0	0	0	0	0	0	0	0	0	0	0	0	0	0	0	0	0	1	1	0	0	0	0	0	0	0	0	1	0	1	0	0	0
chr4:57302335	chr4	57302052	57302619	57302387	28.457	28.3	8.903	Exon (uc003hbt.1/10606, exon 1 of 10)	10606	uc003hbu.1	67	1_TssA	205.849	K562	0	0	0	1	0	0	0	1	0	0	0	0	1	0	0	0	0	1	0	1	1	1	0	0	0	0	0	1	0	1	0	1	0	0	0
chr4:57775011	chr4	57774853	57775169	57774998	9.387	20	8.903	Promoter	5978	uc031sfh.1	-67	1_TssA	118.712	K562	0	0	0	1	1	0	0	1	0	0	0	0	1	0	0	0	0	0	0	1	0	1	0	0	0	0	0	1	0	1	0	0	1	1	1
chr4:68566888	chr4	68566652	68567125	68566917	19.503	37.5	8.903	Promoter	55236	uc003hdg.4	0	1_TssA	149.887	K562	0	0	0	0	1	0	0	0	0	0	0	0	1	0	0	0	0	1	0	1	1	1	0	0	0	0	0	1	0	1	1	1	1	0	0
chr4:71571269	chr4	71571037	71571502	71571366	22.249	2.7	8.903	Intron (uc003hfp.4/22902, intron 1 of 11)	22902	uc003hfp.4	616	1_TssA	119.329	K562	0	0	0	0	1	0	0	1	0	0	0	0	1	0	0	1	0	1	0	1	0	1	0	0	0	0	1	1	0	0	0	1	1	1	0
chr4:71705665	chr4	71705513	71705817	71705648	53.354	31.3	8.903	Promoter	2926	uc010iia.1	-39	2_TssFlnk	169.415	K562	0	0	0	1	1	0	0	1	0	0	0	0	1	0	0	0	0	1	0	1	1	1	0	0	0	0	0	1	0	1	1	0	1	0	0
chr4:71767967	chr4	71767823	71768112	71767982	20.029	36.4	8.903	Promoter	92597	uc003hfv.2	-89	1_TssA	103.902	K562	0	0	0	0	0	0	0	0	1	0	0	0	1	0	0	0	0	1	0	1	0	1	0	0	0	0	0	0	0	1	1	1	1	0	0
chr4:71859283	chr4	71858983	71859584	71859329	49.613	22.5	8.903	Exon (uc003hfx.3/1633, exon 1 of 7)	1633	uc011cbb.2	4	1_TssA	137.747	K562	0	0	0	1	1	0	0	1	0	0	0	0	1	0	0	0	0	1	0	1	0	1	0	0	0	0	0	1	0	1	1	1	1	1	0
chr4:73433742	chr4	73433642	73433842	73433769	14.227	26.2	8.903	Intron (uc003hgk.2/9508, intron 1 of 21)	9508	uc003hgk.2	773	1_TssA	96.5788	K562	0	0	0	1	0	1	0	1	0	0	0	0	1	0	0	1	0	0	0	1	0	0	0	0	0	0	0	1	1	1	0	1	1	0	1
chr4:73435074	chr4	73434780	73435368	73435154	27.366	8.9	8.903	Promoter	9508	uc003hgk.2	-559	1_TssA	123.049	K562	0	0	0	1	1	0	0	1	0	0	0	0	1	0	1	1	0	1	0	1	0	1	0	0	0	0	0	1	0	1	0	0	1	0	0
chr4:74904551	chr4	74904392	74904710	74904550	13.644	3.5	8.903	Promoter	2921	uc031sfv.1	-62	1_TssA	100.555	K562	0	0	0	0	0	0	0	1	0	0	0	0	1	0	0	0	0	0	0	1	0	1	0	1	0	0	0	1	0	1	1	1	1	0	0
chr4:74965074	chr4	74964908	74965241	74965051	13.352	23.1	8.903	Promoter	2920	uc003hhm.4	-78	1_TssA	107.723	K562	0	0	0	1	0	1	0	1	0	0	0	0	1	0	1	0	0	1	0	1	0	1	0	0	1	0	0	1	1	1	1	1	1	0	0
chr4:75023811	chr4	75023565	75024058	75023666	46.957	11.1	8.903	Promoter	441024	uc003hhr.4	-17	1_TssA	145.341	K562	0	0	0	1	1	0	0	1	0	0	0	0	1	0	0	1	0	1	0	1	0	1	0	1	0	0	0	1	0	1	0	1	1	1	0
chr4:76439613	chr4	76439510	76439716	76439589	10.929	28.6	8.903	Exon (uc003hij.3/25898, exon 1 of 9)	25898	uc003hij.3	26	1_TssA	176.542	K562	1	0	0	0	1	0	0	1	0	0	0	0	1	0	0	0	0	1	0	1	1	1	0	1	0	0	0	1	0	1	1	1	1	0	0
chr4:76598679	chr4	76598553	76598806	76598620	33.483	28.7	8.903	Promoter	9908	uc003hit.3	-13	2_TssFlnk	171.43	K562	0	0	0	1	0	0	0	1	0	0	0	0	1	0	0	0	0	1	0	0	1	0	0	0	0	0	0	1	0	1	1	0	0	0	0
chr4:76649731	chr4	76649537	76649926	76649704	39.105	45.2	8.903	Promoter	8615	uc003hiu.3	-97	1_TssA	182.166	K562	0	0	0	0	1	0	0	1	0	0	0	0	1	0	1	0	0	1	0	0	1	1	0	0	0	0	0	0	0	1	1	1	1	0	0
chr4:77134953	chr4	77134639	77135268	77134897	20.974	22.6	8.903	Exon (uc003hju.2/950, exon 1 of 12)	950	uc003hju.2	98	1_TssA	121.63	K562	0	0	0	1	1	0	0	1	0	0	0	0	1	0	0	0	0	1	0	1	1	0	0	0	0	0	0	1	0	1	1	1	1	1	1
chr4:77997570	chr4	77997430	77997710	77997537	21.283	7.8	8.903	Promoter	10983	uc011ccb.2	-446	1_TssA	53.7155	K562	0	0	0	1	1	0	0	0	0	0	0	0	1	0	1	0	0	1	0	1	1	0	0	1	0	0	0	1	0	1	0	0	0	0	1
chr4:78741438	chr4	78741291	78741586	78741464	15.884	33	8.903	Promoter	246175	uc003hks.3	-895	1_TssA	135.607	K562	0	0	1	1	0	0	0	1	0	0	0	0	1	0	0	1	0	1	0	1	1	1	0	0	0	0	0	0	0	1	1	1	1	0	0
chr4:79613321	chr4	79613207	79613435	79613314	24.96	13.1	8.903	Distal Intergenic	100505702	uc021xpk.1	46174	11_EnhWk	136.939	K562	0	0	1	1	0	0	1	0	1	0	0	0	1	1	1	1	0	1	0	1	1	1	1	0	1	0	0	1	1	1	1	0	0	0	1
chr4:79697351	chr4	79697101	79697601	79697468	31.283	25.2	8.903	Promoter	55589	uc010ijl.1	-180	1_TssA	172.927	K562	0	0	0	0	1	0	0	1	0	0	0	0	0	0	0	0	0	0	0	0	0	1	0	0	0	0	0	1	0	1	1	1	1	1	0
chr4:80993642	chr4	80993506	80993778	80993681	10.736	14.2	8.903	Exon (uc003hly.4/118429, exon 1 of 17)	118429	uc003hly.4	834	1_TssA	43.4898	K562	0	0	0	0	0	0	0	1	0	0	0	0	0	0	0	1	0	0	0	0	0	0	0	0	0	0	0	0	0	0	0	0	0	0	0
chr4:80994280	chr4	80994061	80994500	80994360	12.575	6.4	8.903	Exon (uc003hly.4/118429, exon 1 of 17)	118429	uc003hly.4	196	1_TssA	107.218	K562	0	0	0	0	1	0	0	1	1	0	0	0	1	0	0	0	0	1	0	0	0	0	0	0	0	0	0	1	0	1	1	1	1	0	1
chr4:83206342	chr4	83206131	83206553	83206330	48.432	32	8.903	Distal Intergenic	3184	uc003hml.1	86394	1_TssA	219.993	K562	0	0	0	0	0	0	0	0	0	0	0	0	0	0	0	0	0	1	0	1	1	0	0	0	0	0	0	0	0	1	0	1	0	0	0
chr4:83350718	chr4	83350532	83350904	83350622	32.551	12.7	8.903	Exon (uc003hmq.3/9987, exon 1 of 9)	9987	uc003hmq.3	659	1_TssA	147.823	K562	0	0	0	1	1	0	0	1	0	0	0	0	1	0	0	0	0	1	0	0	1	1	0	0	0	0	0	1	1	1	1	1	0	1	1
chr4:83351650	chr4	83351362	83351939	83351710	44.599	32.3	8.903	Promoter	58478	uc003hmv.3	-75	1_TssA	219.527	K562	0	0	0	1	1	0	0	1	1	0	0	0	1	0	0	0	0	1	0	0	1	0	0	0	0	0	0	1	0	1	1	1	0	0	0
chr4:83821987	chr4	83821755	83822220	83822093	17.531	13.9	8.903	Exon (uc003hns.1/79725, exon 1 of 6)	100499177	uc003hnq.3	81	1_TssA	264.147	K562	0	0	0	1	0	0	0	1	1	1	0	0	1	0	0	0	0	1	0	1	1	0	0	0	1	0	0	1	0	1	1	1	1	0	1
chr4:83934155	chr4	83933964	83934346	83934133	12.964	33.3	8.903	Promoter	132660	uc010ijv.2	-116	2_TssFlnk	185.803	K562	0	0	0	0	1	0	0	0	0	0	0	0	1	0	0	0	0	1	0	1	1	0	0	0	0	0	0	1	0	1	1	1	0	1	0
chr4:83956276	chr4	83956038	83956514	83956246	50.991	4.5	8.903	Exon (uc003hoa.3/51138, exon 1 of 10)	51138	uc010ijx.3	38	1_TssA	206.751	K562	0	0	0	1	0	0	0	1	0	0	0	0	1	0	0	0	0	1	0	1	1	1	0	0	0	0	0	1	0	1	0	1	1	0	0
chr4:84406238	chr4	84405975	84406502	84406307	57.887	22	8.903	Exon (uc003hou.2/84142, exon 1 of 9)	84142	uc003hou.2	51	1_TssA	217.537	K562	0	0	0	0	0	0	0	1	0	0	0	0	0	0	0	0	0	1	0	1	1	1	0	0	0	0	0	0	0	1	1	1	1	0	0
chr4:85503908	chr4	85503765	85504051	85503917	14.033	19.4	8.903	Promoter	1040	uc011ccv.2	-148	2_TssFlnk	117.665	K562	0	0	0	0	1	0	0	1	0	0	0	0	0	0	0	0	0	1	0	1	0	1	0	0	0	0	0	0	0	0	1	0	0	0	0
chr4:87856124	chr4	87855865	87856384	87856095	42.145	31.9	8.903	Promoter	4299	uc011ccx.2	-29	2_TssFlnk	188.789	K562	0	0	0	0	0	0	0	1	0	0	0	0	1	0	0	0	0	1	0	1	1	0	0	0	0	0	0	1	0	1	1	1	1	1	0
chr4:88141729	chr4	88141562	88141897	88141730	31.77	13.5	8.903	Promoter	57563	uc010ikj.1	-56	1_TssA	175.617	K562	0	0	0	1	1	0	0	1	1	0	0	0	1	0	0	0	0	0	0	1	0	1	0	0	0	0	0	0	0	1	1	1	1	0	0
chr4:89205885	chr4	89205733	89206038	89205966	29.14	17.7	8.903	Exon (uc003hrm.5/152926, exon 1 of 7)	152926	uc003hrm.5	97	2_TssFlnk	200.137	K562	0	0	0	0	1	0	0	1	0	0	0	0	0	0	0	0	0	1	0	1	1	0	0	0	0	0	0	1	0	1	1	1	0	0	0
chr4:89444964	chr4	89444828	89445101	89444937	14.13	16.7	8.903	Promoter	100996939	uc003hru.2	-13	1_TssA	117.078	K562	0	0	0	1	0	0	0	1	0	0	0	0	1	0	0	0	0	1	0	1	0	1	0	1	1	0	0	1	0	1	1	1	1	0	0
chr4:89513525	chr4	89513399	89513651	89513559	17.74	10.3	8.903	Promoter	8916	uc003hrv.4	-48	2_TssFlnk	157.597	K562	0	0	0	0	1	0	0	1	0	0	0	0	1	0	0	0	0	1	0	1	1	0	0	0	0	0	0	1	0	1	1	1	1	0	0
chr4:89514352	chr4	89514266	89514438	89514374	20.189	8.8	8.903	Intron (uc003hrv.4/8916, intron 1 of 8)	8916	uc011cdn.2	779	2_TssFlnk	88.2318	K562	0	0	0	0	0	0	0	1	0	0	0	0	1	0	0	0	0	1	0	1	0	0	0	0	0	0	0	1	0	0	0	1	0	0	0
chr4:90032589	chr4	90032413	90032765	90032586	22.829	31	8.903	Promoter	10144	uc003hsh.1	-41	1_TssA	149.472	K562	0	0	0	0	0	0	0	1	0	0	0	0	1	0	0	0	0	1	0	1	0	0	0	0	0	0	0	1	0	1	1	0	1	0	0
chr4:95373009	chr4	95372851	95373168	95373016	22.643	24.3	8.903	Exon (uc031sgk.1/10611, exon 1 of 3)	10611	uc011cdy.3	2	1_TssA	165.897	K562	0	0	0	0	1	0	0	1	0	0	0	0	1	0	0	0	0	0	0	1	0	1	0	0	0	0	0	0	0	1	1	1	1	0	0
chr4:99182276	chr4	99181935	99182618	99182238	24.314	13.3	8.766	Promoter	5910	uc003htv.4	-250	1_TssA	135.162	K562	0	0	0	1	0	0	0	1	0	0	0	0	1	0	0	1	0	1	0	1	0	1	1	1	0	0	0	1	0	1	1	1	1	0	0
chr4:99916590	chr4	99916302	99916879	99916676	45.287	6.6	8.903	Promoter	23173	uc003huf.4	-197	2_TssFlnk	259.426	K562	0	0	0	1	1	1	0	1	0	1	0	0	1	0	0	0	0	1	0	1	0	1	0	0	0	0	0	1	0	1	1	1	1	0	0
chr4:100484915	chr4	100484792	100485039	100484878	19.699	3	8.894	Promoter	93587	uc003huy.3	-91	1_TssA	142.217	K562	0	0	0	1	0	0	0	0	0	0	0	0	1	0	0	0	0	1	0	1	1	0	0	1	0	0	0	1	0	1	1	1	1	0	0
chr4:100871799	chr4	100871638	100871961	100871783	24.572	15.9	8.894	Exon (uc003hvp.1/256880, exon 1 of 1)	256880	uc003hvp.1	164	1_TssA	198.978	K562	0	0	0	0	0	0	0	1	0	0	0	0	0	0	0	0	0	1	0	1	0	0	0	1	0	0	0	1	0	1	0	1	1	0	0
chr4:102268884	chr4	102268787	102268982	102268903	14.325	33.7	8.903	Promoter	90024	uc003hvw.3	-49	2_TssFlnk	190.356	K562	0	0	0	0	1	0	0	0	0	0	0	0	0	0	0	0	0	0	0	1	1	0	0	0	0	0	0	0	0	1	1	1	1	0	0
chr4:103748494	chr4	103748245	103748744	103748512	36.754	38.5	8.903	Promoter	7323	uc003hwi.3	-155	1_TssA	168.417	K562	0	0	0	1	0	0	0	1	0	0	0	0	0	0	0	0	0	1	0	0	0	1	0	0	0	0	0	1	0	1	1	1	0	1	0
chr4:103749275	chr4	103748911	103749640	103749075	16.095	34.9	8.903	Exon (uc003hwp.3/7323, exon 1 of 8)	7323	uc003hwp.3	31	1_TssA	257.473	K562	0	0	0	0	0	0	0	1	1	0	0	0	1	0	0	0	0	0	0	0	1	0	0	1	0	0	0	1	0	0	1	1	0	0	0
chr4:103790040	chr4	103789803	103790278	103790123	30.916	11.8	8.903	Promoter	7323	uc003hwr.3	-9	1_TssA	211.029	K562	0	0	0	1	0	0	0	1	0	0	0	0	1	0	0	0	0	0	0	1	1	0	0	0	0	0	0	1	0	1	1	1	1	1	0
chr4:106067561	chr4	106067451	106067672	106067569	12.575	13.3	8.903	Promoter	54790	uc010ilp.2	-280	2_TssFlnk	51.5468	K562	0	0	0	0	0	0	0	1	1	1	0	0	0	0	0	0	0	0	0	0	0	0	0	0	0	0	0	1	0	0	1	0	0	0	0
chr4:106395229	chr4	106395104	106395354	106395291	24.117	9.8	8.903	Promoter	27068	uc011cfa.1	-3	2_TssFlnk	123.175	K562	0	0	0	1	1	0	0	1	0	0	0	0	1	0	0	0	0	1	0	1	1	1	0	0	0	0	0	1	0	1	0	1	1	0	1
chr4:108641557	chr4	108641226	108641888	108641541	31.185	25.7	8.903	Promoter	9061	uc011cfh.1	-139	2_TssFlnk	166.236	K562	0	0	0	0	1	0	0	1	0	1	0	0	0	0	0	0	0	1	0	1	1	0	0	1	0	0	0	0	0	1	1	1	1	0	0
chr4:108910920	chr4	108910758	108911083	108910973	25.445	13.7	8.903	Exon (uc003hyq.3/3033, exon 1 of 8)	3033	uc010ilx.3	51	1_TssA	120.654	K562	0	0	0	0	0	0	0	1	0	0	0	0	1	0	0	0	0	1	0	1	1	0	0	0	0	0	0	1	0	1	1	1	1	0	0
chr4:109094481	chr4	109094379	109094583	109094399	14.325	13.7	8.903	Intron (uc021xqn.1/641518, intron 1 of 2)	641518	uc003hyx.3	1206	1_TssA	52.1914	K562	0	0	0	0	0	0	0	1	0	0	0	0	1	0	0	1	0	1	0	1	1	0	0	0	0	0	0	1	0	1	0	0	1	0	0
chr4:110354825	chr4	110354593	110355057	110354803	20.608	5.9	8.903	Promoter	10427	uc003hzk.3	-145	1_TssA	163.297	K562	0	0	0	1	1	0	0	1	0	0	0	0	1	0	0	0	0	1	0	1	1	1	0	0	1	0	0	1	0	1	1	1	1	1	0
chr4:110624676	chr4	110624499	110624854	110624645	25.154	9.1	8.903	Promoter	839	uc003hzo.1	-48	1_TssA	123.539	K562	0	0	0	0	1	0	0	0	0	0	0	0	0	0	0	0	0	0	0	1	0	0	0	0	0	0	0	1	0	1	1	1	1	0	0
chr4:111117807	chr4	111117454	111118161	111117736	20.091	13.5	8.903	Intron (uc003hzz.3/79071, intron 2 of 4)	79071	uc003hzz.3	1963	1_TssA	88.2976	K562	0	0	0	0	0	0	0	1	0	0	0	0	1	0	0	0	0	0	0	0	0	1	0	0	0	0	0	1	0	1	1	1	1	0	0
chr4:113152943	chr4	113152678	113153209	113152877	33.625	31.5	8.903	Exon (uc010imm.1/55435, exon 1 of 7)	55435	uc003iak.4	49	1_TssA	229.196	K562	0	0	0	0	0	0	0	1	0	0	0	0	1	0	0	0	0	1	0	0	1	1	0	0	0	0	0	1	0	1	0	1	1	0	0
chr4:113153457	chr4	113153338	113153576	113153389	18.106	14.8	8.903	Intron (uc010imm.1/55435, intron 1 of 6)	55435	uc003iak.4	563	1_TssA	126.548	K562	0	0	0	0	0	0	0	1	0	1	0	0	0	0	0	0	0	1	0	0	0	0	0	0	0	0	0	1	0	0	1	1	1	0	0
chr4:119199808	chr4	119199726	119199890	119199810	18.23	35.5	8.903	Promoter	100093630	uc003iby.3	-108	1_TssA	134.798	K562	0	0	0	1	0	0	0	0	0	0	0	0	1	0	0	0	0	1	0	1	1	1	0	0	0	0	0	1	0	1	1	1	1	0	0
chr4:120133774	chr4	120133523	120134025	120133729	32.649	29.8	8.903	Promoter	54532	uc003icr.4	-7	1_TssA	230.361	K562	0	0	0	0	0	0	0	0	1	0	0	0	1	0	0	0	0	0	0	1	1	0	0	1	0	0	0	0	0	1	0	0	1	0	0
chr4:120134258	chr4	120134125	120134391	120134136	10.833	6.9	8.903	Intron (uc003icr.4/54532, intron 1 of 18)	54532	uc003ics.4	477	1_TssA	155.987	K562	0	0	0	1	0	0	0	1	0	0	0	0	1	0	0	0	0	1	0	1	0	1	0	0	0	0	0	1	0	0	0	1	1	0	1
chr4:122618244	chr4	122617975	122618514	122618239	43.912	27.9	8.903	Promoter	308	uc003idv.4	-98	1_TssA	196.951	K562	0	0	0	1	0	0	0	1	0	0	0	0	1	0	0	0	0	1	0	1	1	0	0	0	0	0	0	1	0	1	1	1	1	0	0
chr4:122791644	chr4	122791431	122791857	122791704	26.318	12.8	8.903	Exon (uc003ied.3/55212, exon 1 of 19)	55212	uc003ied.3	7	1_TssA	160.177	K562	0	0	0	0	0	0	0	1	0	1	0	0	0	0	0	0	0	1	0	1	1	1	0	0	0	0	0	1	0	1	1	0	1	0	0
chr4:123653665	chr4	123653413	123653918	123653636	29.139	42	8.903	Promoter	729338	uc011cgm.1	-53	1_TssA	168.694	K562	0	0	0	1	1	0	0	0	0	0	0	0	1	0	0	0	0	0	0	1	1	0	0	0	0	0	0	1	0	1	1	1	1	0	0
chr4:125634109	chr4	125634010	125634208	125634087	14.519	12.1	8.903	Promoter	57182	uc011cgo.2	-223	1_TssA	182.568	K562	0	0	0	1	0	0	0	1	1	0	0	0	1	0	0	0	0	1	0	0	0	1	0	0	0	0	0	0	0	1	0	1	0	0	0
chr4:128886820	chr4	128886725	128886915	128886886	19.601	25.6	8.903	Intron (uc003ifq.2/80167, intron 1 of 5)	256471	uc003ifp.3	318	1_TssA	153.461	K562	0	0	0	1	0	0	0	1	0	0	0	0	0	0	0	0	0	0	0	1	0	0	0	0	0	0	0	0	0	1	0	1	0	0	0
chr4:128982321	chr4	128982081	128982561	128982308	72.601	8.6	8.903	Promoter	55132	uc003ifw.1	-181	1_TssA	253.871	K562	0	0	0	0	1	0	0	1	1	0	0	0	1	0	0	0	0	1	0	0	1	1	0	0	0	0	0	1	0	1	1	1	1	1	0
chr4:129209260	chr4	129208931	129209589	129209166	48.191	24.9	8.903	Exon (uc003igg.3/10424, exon 1 of 3)	10424	uc003igg.3	723	1_TssA	226.774	K562	0	0	0	0	0	0	0	1	0	0	0	0	1	0	0	0	0	1	0	1	1	0	0	0	0	0	0	0	0	1	1	1	1	0	0
chr4:129730907	chr4	129730753	129731061	129730944	17.447	7.7	8.903	Exon (uc003igj.3/79960, exon 1 of 9)	79960	uc003igl.3	129	1_TssA	155.917	K562	0	0	0	1	1	0	0	1	0	1	0	0	1	0	0	0	0	1	0	0	0	1	0	0	0	0	0	1	0	1	1	1	1	1	0
chr4:129733187	chr4	129732889	129733485	129733154	14.094	14.4	8.903	Intron (uc003igj.3/79960, intron 1 of 8)	79960	uc003igm.3	707	1_TssA	161.811	K562	0	0	0	1	0	0	0	1	1	0	0	0	1	0	0	1	0	0	0	1	1	1	0	0	0	0	0	1	0	1	0	1	1	1	1
chr4:140004177	chr4	140004076	140004279	140004209	18.425	34.9	8.903	Intron (uc003ihm.2/1998, intron 1 of 6)	1998	uc003ihm.2	1390	1_TssA	193.179	K562	0	0	0	1	1	0	0	1	0	0	0	0	1	0	0	0	0	1	0	0	1	1	0	1	0	0	0	1	1	1	0	1	1	0	0
chr4:140097793	chr4	140097474	140098113	140097845	16.47	27	8.903	Distal Intergenic	1998	uc003ihp.1	-37143	1_TssA	168.193	K562	0	0	0	1	0	0	0	1	0	1	0	0	1	0	0	1	0	1	0	1	0	1	0	0	0	0	0	1	1	1	0	1	1	0	1
chr4:140098536	chr4	140098235	140098837	140098529	31.77	19.4	8.903	Distal Intergenic	1998	uc003ihp.1	-37886	2_TssFlnk	169.251	K562	0	0	0	1	0	0	0	0	0	0	0	0	0	0	0	0	0	0	0	1	0	1	0	0	0	0	0	1	0	0	0	1	1	0	0
chr4:140099192	chr4	140098954	140099431	140099212	33.723	32.7	8.903	Distal Intergenic	1998	uc003ihp.1	-38542	1_TssA	190.882	K562	0	0	0	1	1	0	0	1	0	0	0	0	1	0	0	0	0	1	0	1	1	1	0	0	0	0	0	1	1	1	0	1	1	0	0
chr4:140222532	chr4	140222408	140222657	140222515	13.741	11.8	8.903	Promoter	80155	uc003ihu.1	-143	1_TssA	143.212	K562	0	0	0	1	1	0	0	1	0	0	0	0	1	0	0	0	0	1	0	1	1	1	0	0	0	0	0	1	0	1	0	0	1	0	0
chr4:140375057	chr4	140374802	140375313	140375008	29.754	18.7	8.903	Exon (uc003ihv.3/83452, exon 1 of 2)	83452	uc003ihv.3	97	1_TssA	284.379	K562	0	0	0	1	0	0	0	1	1	0	0	0	0	0	0	0	0	0	0	0	0	1	0	0	0	0	0	0	0	1	1	1	0	0	0
chr4:141294735	chr4	141294536	141294934	141294737	20.126	11.6	8.903	Exon (uc003iif.2/60592, exon 1 of 4)	60592	uc011chh.1	72	1_TssA	150.075	K562	0	0	0	0	0	0	0	0	0	0	0	0	0	0	0	0	0	1	0	1	1	0	0	0	0	0	0	0	0	1	0	0	0	0	0
chr4:144105878	chr4	144105745	144106012	144105929	17.154	39.7	8.903	Promoter	84640	uc003ija.4	-191	1_TssA	155.583	K562	0	0	0	0	0	0	0	1	0	0	0	0	1	0	0	0	0	1	0	1	1	1	0	1	0	0	0	1	0	1	1	1	1	0	1
chr4:144434529	chr4	144434399	144434660	144434552	25.93	2.1	8.903	Promoter	8467	uc003ijg.3	-86	1_TssA	171.874	K562	0	0	0	1	1	0	0	1	1	0	0	0	1	0	0	0	0	1	0	1	1	1	0	1	0	0	0	0	0	1	0	1	0	0	0
chr4:146101792	chr4	146101619	146101966	146101804	34.798	23	8.903	Promoter	54726	uc003ika.4	-961	1_TssA	243.92	K562	0	0	0	0	0	0	0	1	0	0	0	0	1	0	0	0	0	1	0	0	1	0	0	0	0	0	0	1	0	1	1	1	1	1	0
chr4:146540560	chr4	146540385	146540736	146540516	15.396	26.3	8.903	Intron (uc003ikh.4/166785, intron 1 of 6)	166785	uc003ikh.4	21	1_TssA	123.638	K562	0	0	0	1	1	0	0	1	0	0	0	0	1	0	0	0	0	1	0	1	1	1	0	0	0	0	0	1	0	1	1	1	1	0	1
chr4:151936776	chr4	151936499	151937053	151936698	21.669	5.3	8.903	Promoter	987	uc021xss.1	-128	1_TssA	204.669	K562	0	0	0	1	1	0	0	0	0	0	0	0	1	0	0	0	0	1	0	0	1	1	0	0	0	0	0	1	0	1	0	0	1	1	0
chr4:152330142	chr4	152330008	152330276	152330197	26.998	12.4	8.903	Promoter	729830	uc003imj.2	-255	2_TssFlnk	145.626	K562	0	0	0	0	0	0	0	0	0	0	0	0	0	0	0	0	0	0	0	0	1	0	0	0	0	0	0	0	0	1	1	0	0	0	0
chr4:153457375	chr4	153457193	153457558	153457365	21.464	18.8	8.903	Promoter	54553	uc003imv.3	-40	1_TssA	217.618	K562	0	0	0	1	0	0	1	1	0	0	0	0	1	0	0	0	0	1	0	1	1	1	0	0	0	0	0	1	0	1	1	1	1	0	0
chr4:154387427	chr4	154387091	154387764	154387433	42.636	26.5	8.903	Promoter	23240	uc003inm.4	-70	1_TssA	155.308	K562	0	0	0	0	0	0	0	1	0	0	0	0	0	0	0	0	0	1	0	0	0	0	0	0	0	0	0	0	0	1	1	0	1	0	0
chr4:159131633	chr4	159131451	159131815	159131568	19.503	11.8	8.903	Exon (uc003ipx.3/55314, exon 1 of 13)	55314	uc010iqi.3	233	1_TssA	132.205	K562	0	0	0	0	1	0	0	1	0	1	0	0	1	0	1	0	0	1	0	1	0	1	0	1	0	0	0	1	0	1	1	1	1	0	1
chr4:159593438	chr4	159593142	159593734	159593687	19.837	13.8	8.903	Promoter	201725	uc031shr.1	-32	1_TssA	216.908	K562	0	0	0	1	1	0	0	1	0	0	0	0	1	0	1	0	0	1	0	1	1	1	0	1	0	0	0	1	0	1	1	1	1	0	1
chr4:159690108	chr4	159689952	159690265	159690060	23.99	11.5	8.903	Promoter	57600	uc003iqd.2	-73	2_TssFlnk	161.291	K562	0	0	0	0	0	0	0	1	0	0	0	0	1	0	0	0	0	0	0	0	1	1	0	0	0	0	0	0	0	1	1	1	1	0	0
chr4:160024141	chr4	160023941	160024342	160024142	20.8	22.1	8.903	Promoter	152940	uc010iqt.1	-37	1_TssA	143.758	K562	0	0	0	0	1	0	0	1	0	0	0	0	1	0	0	0	0	0	0	1	1	1	0	0	0	0	0	0	0	1	0	1	1	0	1
chr4:166034073	chr4	166033905	166034242	166034065	17.056	37.5	8.903	Promoter	201931	uc003iqz.4	-50	1_TssA	207.151	K562	0	0	0	0	0	0	0	0	0	0	0	0	1	0	0	0	0	0	0	1	1	0	0	0	0	0	0	0	0	1	0	1	1	0	0
chr4:166248693	chr4	166248470	166248917	166248822	74.777	13.4	8.903	Promoter	6307	uc010irb.3	-124	2_TssFlnk	249.547	K562	0	0	0	0	0	0	0	1	0	0	0	0	1	0	0	0	0	1	0	1	1	0	0	0	0	0	0	1	0	1	0	1	1	0	0
chr4:170533777	chr4	170533678	170533876	170533849	28.457	19.4	8.903	Promoter	4750	uc003isb.2	0	1_TssA	181.878	K562	0	0	0	1	1	0	0	1	0	0	0	0	1	0	0	0	0	1	0	1	1	1	0	0	0	0	0	1	0	1	1	1	1	0	1
chr4:170541593	chr4	170541379	170541807	170541559	54.437	22.7	8.903	Promoter	1182	uc003ish.3	-78	1_TssA	199.127	K562	0	0	0	0	0	0	0	1	0	0	0	0	1	0	0	0	0	1	0	1	1	1	0	1	0	0	0	1	0	1	1	1	1	0	0
chr4:170679084	chr4	170678864	170679304	170679189	29.333	21.8	8.903	Exon (uc003isl.4/54969, exon 1 of 8)	54969	uc003isl.4	8	2_TssFlnk	103.444	K562	0	0	0	0	0	0	0	1	0	0	0	0	1	0	0	0	0	1	0	1	1	0	0	1	0	0	0	1	0	1	1	1	1	0	0
chr4:170947584	chr4	170947376	170947793	170947679	17.545	16.2	8.903	Promoter	9848	uc003isp.4	-156	2_TssFlnk	107.007	K562	0	0	0	1	1	0	0	1	0	0	0	0	1	0	0	0	0	1	0	0	1	0	1	0	0	0	0	1	0	1	1	0	1	0	0
chr4:174089965	chr4	174089888	174090043	174089899	13.449	23.2	8.903	Exon (uc003isz.4/51809, exon 1 of 12)	51809	uc003isz.4	62	1_TssA	96.5418	K562	0	0	0	0	0	0	0	0	0	0	0	0	0	0	0	0	0	0	0	0	0	1	0	0	0	0	0	0	0	0	0	1	0	0	0
chr4:174255696	chr4	174255529	174255864	174255695	20.875	29.3	8.903	Promoter	3148	uc003itb.2	-102	1_TssA	282.504	K562	0	0	0	1	0	0	0	1	1	0	0	0	1	0	0	0	0	1	0	0	1	0	0	0	0	0	0	1	0	0	0	0	0	0	0
chr4:174292072	chr4	174291899	174292245	174292006	15.396	38.8	8.903	Promoter	8819	uc003itd.3	-20	1_TssA	178.541	K562	0	0	0	0	0	0	0	0	0	0	0	0	1	0	0	0	0	1	0	1	1	0	0	0	0	0	0	1	0	0	1	1	1	0	0
chr4:177241008	chr4	177240909	177241108	177240935	24.117	14.9	8.903	Promoter	60559	uc003iur.4	-81	1_TssA	153.905	K562	0	0	0	0	0	0	0	1	0	0	0	0	1	0	0	0	0	1	0	1	1	0	0	0	0	0	0	0	0	1	1	1	1	0	0
chr4:184365664	chr4	184365410	184365918	184365633	26.901	23.9	8.903	Promoter	55602	uc003ivp.1	-124	1_TssA	186.661	K562	0	0	0	1	1	0	0	1	0	0	0	0	1	0	0	0	0	1	0	1	1	1	0	0	0	0	0	1	0	1	1	1	1	1	0
chr4:184425834	chr4	184425428	184426241	184425762	37.831	11.9	8.903	Promoter	389247	uc003ivr.3	-167	1_TssA	227.076	K562	0	0	0	1	0	0	0	1	0	0	0	0	0	0	0	0	0	1	0	1	1	0	0	0	0	0	0	1	0	1	0	1	1	0	0
chr4:184427491	chr4	184427414	184427568	184427550	10.736	3.2	8.903	Intron (uc003ivs.1/3622, intron 1 of 1)	3622	uc011ckk.1	256	1_TssA	76.0959	K562	0	0	0	0	1	0	0	1	0	0	0	0	0	0	0	0	0	1	0	0	0	1	0	0	0	0	0	1	0	1	1	1	1	0	1
chr4:185570706	chr4	185570452	185570960	185570716	50.105	42.1	8.903	Promoter	201973	uc010isd.1	-60	2_TssFlnk	211.368	K562	0	0	0	0	0	0	0	1	0	0	0	0	1	0	0	0	0	1	0	1	0	1	0	0	0	0	0	0	0	1	1	1	1	1	0
chr4:185655318	chr4	185655170	185655467	185655187	18.586	9.3	8.903	Promoter	79682	uc003iwr.1	-33	1_TssA	200.445	K562	0	0	0	1	1	0	0	1	0	0	0	0	1	0	0	0	0	1	0	1	1	0	0	0	0	0	0	1	1	1	1	1	0	0	0
chr4:185747251	chr4	185746999	185747503	185747257	28.549	28.4	8.903	Promoter	2180	uc011ckn.1	-37	2_TssFlnk	109.994	K562	0	0	0	0	0	0	0	0	0	0	0	0	0	0	0	0	0	0	0	0	0	0	0	0	0	0	0	0	0	1	0	1	1	0	0
chr4:186125243	chr4	186125086	186125401	186125191	14.325	7	8.903	Promoter	57587	uc003ixg.3	-62	1_TssA	104.616	K562	0	0	0	1	0	0	0	1	0	0	0	0	1	0	0	0	0	1	0	1	0	0	0	0	0	0	0	0	0	1	1	1	1	1	0
chr4:186130664	chr4	186130561	186130767	186130708	28.165	9	8.903	Promoter	83891	uc003ixh.3	-619	2_TssFlnk	128.241	K562	0	0	0	0	0	0	0	1	0	0	0	0	1	0	0	0	0	1	0	0	0	0	0	0	0	0	0	1	0	1	1	1	1	0	0
chr4:186317186	chr4	186317086	186317286	186317279	10.64	6.9	8.903	Promoter	353322	uc003ixm.3	-653	1_TssA	90.9936	K562	0	0	0	1	1	0	0	0	0	0	0	0	1	0	0	0	0	0	0	0	0	1	0	1	0	0	0	1	0	1	1	1	0	1	0
chr4:186317787	chr4	186317530	186318045	186317808	36.657	21.5	8.903	Promoter	353322	uc003ixm.3	-52	1_TssA	167.528	K562	0	0	0	0	1	0	0	0	0	0	0	0	1	0	0	0	0	1	0	0	1	0	0	0	0	0	0	0	0	1	1	1	1	0	0
chr4:186392612	chr4	186392454	186392770	186392543	21.186	23	8.903	Intron (uc003ixu.4/256309, intron 1 of 6)	256309	uc003ixu.4	300	2_TssFlnk	155.05	K562	0	0	0	0	1	0	0	1	0	0	0	0	1	0	0	0	0	1	0	1	0	0	0	0	0	0	0	1	0	1	1	0	1	0	0
chr5:218547	chr5	218144	218950	218563	66.112	26.3	8.903	Intron (uc011clv.1/6389, intron 1 of 12)	6389	uc011clw.2	192	1_TssA	106.362	K562	0	0	0	0	0	0	0	0	0	0	0	0	0	0	0	0	0	0	0	0	0	0	0	0	0	0	0	0	0	1	0	0	0	0	0
chr5:271709	chr5	271531	271887	271619	48.727	28.2	8.903	Promoter	10016	uc010isw.1	-26	1_TssA	183.063	K562	0	0	0	1	1	0	0	1	0	0	0	0	1	0	0	0	0	1	0	1	1	1	0	0	0	0	0	1	0	1	1	1	1	1	1
chr5:415765	chr5	415617	415913	415777	49.023	41.1	8.903	Intron (uc003jav.3/57491, intron 5 of 11)	57491	uc003jax.3	-5269	1_TssA	48.4898	K562	0	0	0	0	0	0	0	1	0	0	0	0	0	0	0	0	0	0	0	0	1	0	0	0	0	0	0	0	0	0	0	0	0	0	0
chr5:473329	chr5	473130	473529	473274	21.072	9.1	8.903	Promoter	25845	uc031sim.1	-250	2_TssFlnk	125.267	K562	0	0	0	0	0	0	0	1	0	0	0	0	0	0	0	0	0	1	0	0	1	1	0	0	0	0	0	0	0	1	1	0	1	0	0
chr5:612417	chr5	612271	612564	612429	22.539	27.8	8.903	Exon (uc011clz.1/55722, exon 1 of 7)	55722	uc003jbf.3	13	2_TssFlnk	146.584	K562	0	0	0	0	1	0	0	0	0	0	0	0	1	0	0	0	0	0	0	0	0	0	0	0	0	0	0	0	0	1	1	1	1	0	0
chr5:693590	chr5	693377	693804	693609	48.334	27.7	8.903	Promoter	11076	uc003jbh.4	-81	18_Quies	114.69	K562	0	0	0	0	0	0	0	1	0	0	0	0	0	0	0	0	0	0	0	0	1	0	0	0	0	0	0	0	0	0	1	0	0	0	0
chr5:773754	chr5	773552	773956	773777	12.769	40.5	8.903	Distal Intergenic	79844	uc010itc.3	50171	18_Quies	2.88926	K562	0	0	0	0	0	0	0	0	0	0	0	0	0	0	0	0	0	0	0	0	0	0	0	0	0	0	0	0	0	0	0	0	0	0	0
chr5:774665	chr5	774559	774772	774706	15.201	4.9	8.903	Distal Intergenic	79844	uc010itc.3	49260	18_Quies	2.68876	K562	0	0	0	0	0	0	0	0	0	0	0	0	0	0	0	0	0	0	0	0	0	0	0	0	0	0	0	0	0	0	0	0	0	0	0
chr5:778027	chr5	777887	778167	778016	11.897	20.9	8.903	Distal Intergenic	79844	uc010itc.3	45898	18_Quies	54.5417	K562	0	0	0	0	0	0	0	0	1	0	0	0	0	0	0	0	0	0	0	0	0	0	0	0	0	0	0	0	0	0	1	0	0	0	0
chr5:892916	chr5	892631	893202	892928	34.505	5.3	8.903	Exon (uc003jbo.3/65980, exon 1 of 16)	65980	uc003jbo.3	22	1_TssA	113.344	K562	0	0	0	1	1	0	0	1	0	0	0	0	1	0	0	0	0	1	0	1	1	0	0	0	0	0	0	1	0	1	1	1	1	1	0
chr5:1105633	chr5	1105525	1105742	1105577	11.51	3.9	8.901	Intron (uc003jbu.3/10723, intron 1 of 23)	10723	uc003jbu.3	6538	4_TssFlnkD	42.2867	K562	0	0	0	1	1	0	0	0	0	0	0	0	1	0	0	0	0	1	0	1	0	0	0	0	0	0	0	1	1	0	0	0	1	0	0
chr5:1180781	chr5	1180487	1181076	1180814	11.026	41	8.901	Distal Intergenic	340024	uc003jbw.4	-20928	6_TxWk	3.459	K562	0	0	0	0	0	0	0	0	0	0	0	0	0	0	0	0	0	0	0	0	0	0	0	0	0	0	0	0	0	0	0	0	0	0	0
chr5:1386023	chr5	1385906	1386140	1386066	14.033	8.9	8.901	Distal Intergenic	81037	uc003jch.3	-41022	14_TssBiv	61.0172	K562	0	0	0	0	0	0	0	1	0	0	0	0	0	0	0	0	0	1	0	0	0	0	0	0	0	0	0	0	0	1	0	0	1	0	0
chr5:1524337	chr5	1524077	1524597	1524337	21.766	8.8	8.901	Promoter	79888	uc003jcm.3	-262	1_TssA	140.972	K562	0	0	0	0	1	0	0	1	0	0	0	0	1	0	0	0	0	1	0	0	0	0	0	0	0	0	0	1	0	1	1	0	1	0	0
chr5:1799602	chr5	1799443	1799761	1799531	16.079	33.7	8.796	Intron (uc003jcx.4/64979, intron 1 of 1)	64979	uc003jcx.4	353	1_TssA	57.7063	K562	0	0	0	0	1	0	0	0	0	0	0	0	0	0	0	0	0	0	0	0	0	0	0	0	0	0	0	0	0	1	0	0	0	0	0
chr5:2038881	chr5	2038782	2038980	2038841	12.672	14	8.903	Distal Intergenic	50805	uc031sir.1	-151589	2_TssFlnk	71.9758	K562	0	0	0	0	1	0	0	1	0	0	0	0	1	0	0	0	0	1	0	1	1	0	0	0	0	0	0	1	0	0	0	0	0	1	0
chr5:5422539	chr5	5422196	5422883	5422390	55.138	9.1	8.903	Promoter	23379	uc003jdm.5	-246	1_TssA	248.63	K562	0	0	0	1	1	0	0	1	0	0	0	0	1	0	0	0	0	1	0	1	1	0	0	0	0	0	0	1	0	1	1	1	1	0	0
chr5:5494862	chr5	5494682	5495042	5494856	28.555	37.6	8.903	Distal Intergenic	23379	uc003jdm.5	72077	11_EnhWk	104.777	K562	0	0	0	0	1	0	0	0	0	0	0	0	0	0	0	0	0	0	0	0	1	0	0	0	0	0	0	0	0	0	1	0	0	0	0
chr5:6378737	chr5	6378575	6378900	6378731	26.804	35.3	8.903	Promoter	84246	uc003jdo.3	-99	1_TssA	142.702	K562	0	0	0	1	0	0	0	1	0	0	0	0	0	0	0	0	0	1	0	1	1	1	0	0	0	0	0	1	0	1	1	1	1	0	0
chr5:6633395	chr5	6633142	6633649	6633445	26.707	6.4	8.903	Exon (uc003jdu.3/54888, exon 1 of 19)	54888	uc003jdu.3	77	1_TssA	204.831	K562	0	0	0	1	1	0	0	1	1	0	0	0	0	0	0	0	0	1	0	1	1	0	0	0	0	0	0	0	0	1	0	1	1	0	0
chr5:6713438	chr5	6713194	6713683	6713500	28.944	25.7	8.903	Distal Intergenic	11044	uc003jdx.1	-1279	2_TssFlnk	204.12	K562	0	0	0	0	1	0	0	1	0	0	0	0	0	0	0	0	0	0	0	1	1	0	0	0	0	0	0	1	0	1	1	0	1	0	0
chr5:7395933	chr5	7395791	7396076	7395900	11.413	36.5	8.903	Promoter	108	uc003jdz.1	-409	18_Quies	1.36934	K562	0	0	0	0	0	0	0	0	0	0	0	0	0	0	0	0	0	0	0	0	0	0	0	0	0	0	0	0	0	0	0	0	0	0	0
chr5:10307774	chr5	10307574	10307974	10307830	28.847	30	8.903	Exon (uc003jes.3/134147, exon 1 of 6)	134147	uc003jes.3	393	1_TssA	113.152	K562	0	0	0	1	0	0	0	1	0	0	0	0	1	0	0	1	0	1	0	1	0	1	0	0	0	0	0	1	0	1	1	1	1	0	0
chr5:10761488	chr5	10761198	10761778	10761510	22.643	30.5	8.903	Promoter	1611	uc011cmw.2	-102	1_TssA	126.127	K562	0	0	0	0	0	0	0	0	0	0	0	0	0	0	0	0	0	1	0	1	0	0	0	0	0	0	0	0	0	1	1	1	1	0	0
chr5:12574849	chr5	12574728	12574970	12574898	36.363	15.6	8.903	Promoter	404663	uc003jfb.1	-119	2_TssFlnk	176.736	K562	0	0	0	0	0	0	0	0	0	0	0	0	0	0	0	0	0	0	0	0	0	0	0	0	0	0	0	0	0	1	0	0	0	0	0
chr5:14664699	chr5	14664485	14664914	14664689	33.43	9	8.903	Promoter	90268	uc003jfk.3	-83	1_TssA	151.212	K562	0	0	0	1	1	0	0	1	0	0	0	0	1	0	0	1	0	1	0	1	1	0	0	0	0	0	0	1	0	1	0	1	1	1	0
chr5:14872139	chr5	14871949	14872329	14872097	27.096	0	8.903	Promoter	56172	uc003jfm.4	-253	2_TssFlnk	134.587	K562	0	0	0	0	1	0	0	1	0	0	0	0	1	0	0	0	0	0	0	0	0	0	0	0	0	0	0	1	0	1	1	0	1	0	0
chr5:16936490	chr5	16936404	16936576	16936469	15.201	44.3	8.903	Promoter	4651	uc003jfv.2	-106	2_TssFlnk	26.6753	K562	0	0	0	0	0	0	0	0	0	0	0	0	0	0	0	0	0	0	0	0	0	0	0	0	0	0	0	0	0	0	1	0	0	0	0
chr5:32312550	chr5	32312385	32312715	32312546	16.079	33.8	8.903	Intron (uc003jhq.3/54545, intron 1 of 15)	54545	uc003jhq.3	563	1_TssA	59.504	K562	0	0	0	0	1	0	0	0	0	0	0	0	1	0	0	0	0	0	0	0	0	0	0	0	0	0	0	1	0	0	0	1	0	1	0
chr5:32313135	chr5	32312953	32313318	32313126	57.493	39.2	8.903	Promoter	54545	uc010iul.3	-22	2_TssFlnk	339.146	K562	0	0	0	0	1	0	0	1	0	0	0	0	1	0	0	0	0	1	0	1	1	0	0	0	0	0	0	0	0	1	0	0	1	1	0
chr5:32444769	chr5	32444427	32445112	32444760	29.723	7.6	8.898	Exon (uc003jhr.1/51663, exon 1 of 20)	51663	uc003jhr.1	74	1_TssA	131.683	K562	0	0	0	1	0	0	0	1	0	0	0	0	1	0	0	0	0	1	0	1	1	0	0	0	0	0	0	1	0	1	1	0	1	0	0
chr5:32586080	chr5	32585934	32586227	32586009	23.022	28.1	8.898	Intron (uc003jhs.2/10923, intron 1 of 4)	10923	uc003jht.2	476	1_TssA	167.054	K562	0	0	0	1	1	0	0	1	0	0	0	0	1	0	0	0	0	1	0	1	0	1	0	0	0	0	0	1	0	1	1	1	1	1	0
chr5:33441092	chr5	33440891	33441293	33441115	13.838	11.4	8.903	Exon (uc003jhy.4/6897, exon 1 of 19)	6897	uc011cod.3	211	1_TssA	231.441	K562	0	0	0	1	1	0	0	1	0	0	0	0	1	0	0	0	0	1	0	1	1	1	0	0	0	0	0	1	1	1	1	1	1	0	0
chr5:34008092	chr5	34007766	34008419	34008188	31.778	47.7	8.903	Exon (uc003jig.3/23600, exon 1 of 5)	23600	uc003jig.3	127	1_TssA	129.865	K562	0	0	0	0	0	0	0	1	0	0	0	0	1	0	0	0	0	1	0	1	1	0	0	0	0	0	0	1	0	1	1	1	1	1	0
chr5:34656410	chr5	34656214	34656607	34656418	15.591	11.1	8.903	Promoter	26064	uc003jir.3	-22	1_TssA	71.7994	K562	0	0	0	1	1	0	0	1	0	0	0	0	1	0	0	0	0	1	0	1	0	1	0	1	0	0	0	1	0	1	1	1	1	1	0
chr5:34915624	chr5	34915369	34915880	34915454	38.223	21.4	8.903	Exon (uc003jiw.3/5810, exon 1 of 5)	5810	uc003jiw.3	106	1_TssA	215.508	K562	0	0	0	1	1	0	0	1	0	0	0	0	1	0	0	0	0	1	0	1	1	1	0	0	0	0	0	1	1	1	0	1	1	0	1
chr5:34929733	chr5	34929236	34930231	34929672	90.057	30.4	8.903	Exon (uc003jjb.3/134218, exon 1 of 13)	134218	uc003jjc.3	36	2_TssFlnk	232.088	K562	0	0	0	0	0	0	0	1	0	0	0	0	1	0	0	0	0	0	0	1	0	0	0	0	0	0	0	0	0	1	1	0	1	1	0
chr5:36152119	chr5	36151931	36152308	36152077	33.918	11	8.903	Promoter	6502	uc003jkc.2	-25	1_TssA	191.45	K562	0	0	0	0	1	0	0	1	0	0	0	0	1	0	0	0	0	1	0	1	1	0	0	0	0	0	0	1	0	1	1	1	1	0	0
chr5:36241584	chr5	36241477	36241692	36241548	9.868	10	8.903	Intron (uc003jkf.4/133686, intron 1 of 11)	133686	uc003jkf.4	315	1_TssA	84.5664	K562	0	0	0	0	1	0	0	0	0	0	0	0	1	0	0	0	0	0	0	1	0	0	0	0	0	0	0	1	0	0	0	0	0	0	0
chr5:36242171	chr5	36241922	36242421	36242130	19.163	15.8	8.903	Intron (uc003jkg.4/133686, intron 1 of 11)	133686	uc003jkg.4	86	1_TssA	144.596	K562	0	0	0	1	0	0	0	1	1	0	0	0	1	0	0	0	0	1	0	1	1	1	0	0	0	0	0	1	0	0	1	0	0	0	0
chr5:38556761	chr5	38556432	38557091	38556810	36.07	0	8.903	Promoter	3977	uc010ive.1	-14	2_TssFlnk	103.513	K562	0	0	0	0	1	0	0	1	0	0	0	0	1	0	0	0	0	0	0	0	0	0	0	0	0	0	0	0	0	1	1	1	1	0	0
chr5:39074436	chr5	39074151	39074722	39074394	14.909	16.6	8.903	Exon (uc003jlo.2/253260, exon 1 of 39)	253260	uc003jlo.2	64	1_TssA	156.466	K562	0	0	0	1	1	0	0	1	1	0	0	0	1	0	0	0	0	1	0	0	1	1	0	0	0	0	0	1	0	1	1	1	1	0	1
chr5:40798418	chr5	40798096	40798740	40798445	33.332	15	8.903	Promoter	5562	uc003jmc.3	-122	1_TssA	170.366	K562	0	0	0	1	1	0	0	0	0	0	0	0	1	0	0	0	0	1	0	1	0	1	0	0	0	0	0	0	0	1	0	0	1	0	0
chr5:41870605	chr5	41870423	41870787	41870662	11.8	12.6	8.903	Exon (uc003jmn.3/5019, exon 1 of 17)	5019	uc003jmn.3	185	1_TssA	82.9645	K562	0	0	0	0	1	0	0	1	1	0	0	0	1	0	0	0	0	1	0	1	0	0	0	0	0	0	0	1	0	1	1	1	1	0	0
chr5:41904291	chr5	41904041	41904541	41904288	37.048	17.5	8.903	Promoter	285636	uc003jmo.3	-178	1_TssA	220.554	K562	0	0	0	1	1	0	0	1	0	0	0	0	1	0	0	0	0	1	0	1	1	0	0	1	0	0	0	0	0	1	1	1	1	0	0
chr5:41925359	chr5	41925153	41925566	41925255	25.736	22	8.903	Exon (uc003jmp.3/26272, exon 1 of 5)	26272	uc003jmq.3	4	1_TssA	175.652	K562	0	0	1	1	1	0	0	1	0	1	0	0	1	0	0	0	0	1	0	1	1	1	1	0	1	0	0	1	1	1	0	1	1	0	1
chr5:41925730	chr5	41925588	41925873	41925678	13.061	8.1	8.903	Intron (uc003jmp.3/26272, intron 1 of 4)	26272	uc003jmq.3	375	1_TssA	77.1305	K562	0	0	0	0	1	0	0	1	0	0	0	0	0	0	0	0	0	0	0	1	0	0	0	0	0	0	0	0	0	1	0	0	0	0	0
chr5:43121433	chr5	43121025	43121842	43121544	54.263	20.5	8.903	Promoter	7690	uc011cpw.2	-176	1_TssA	254.591	K562	0	0	0	1	0	0	0	1	0	0	0	0	1	0	0	0	0	1	0	1	1	1	1	0	0	0	0	1	0	1	1	1	0	0	0
chr5:43313259	chr5	43313101	43313418	43313301	18.425	19.2	8.903	Intron (uc003jnq.5/3157, intron 1 of 9)	3157	uc003jnq.5	354	1_TssA	94.9538	K562	0	0	0	0	0	0	0	1	0	0	0	0	0	0	0	0	0	0	0	1	0	0	0	0	0	0	0	0	0	0	0	1	1	0	0
chr5:43313707	chr5	43313463	43313951	43313730	27.776	10.9	8.903	Promoter	3157	uc003jnr.5	-94	1_TssA	240.388	K562	0	0	0	0	0	0	0	0	1	0	0	0	1	0	0	0	0	1	0	1	1	0	0	0	0	0	0	0	0	1	0	0	0	0	0
chr5:43483783	chr5	43483478	43484088	43483809	41.371	41.3	8.903	Intron (uc003jnv.4/64417, intron 1 of 3)	64417	uc003jnv.4	208	1_TssA	166.092	K562	0	0	0	1	0	0	0	1	0	0	0	0	0	0	0	1	0	0	0	0	1	0	0	0	0	0	0	1	0	1	1	1	1	0	0
chr5:43556903	chr5	43556804	43557003	43556894	17.251	26.5	8.903	Exon (uc003job.3/10605, exon 1 of 11)	10605	uc003joa.3	291	1_TssA	205.082	K562	0	0	0	0	1	0	0	1	0	0	0	0	0	0	0	0	0	0	0	0	0	1	0	0	0	0	1	0	0	1	1	0	1	1	0
chr5:43557244	chr5	43557101	43557388	43557266	21.766	13.6	8.903	Promoter	10605	uc003job.3	-50	1_TssA	196.618	K562	0	0	0	1	1	0	0	1	0	0	0	0	1	0	0	0	0	1	0	1	1	1	0	0	0	0	0	1	0	1	1	1	1	1	0
chr5:43603382	chr5	43603122	43603642	43603447	13.838	12	8.903	Promoter	100652772	uc031sjh.1	-51	1_TssA	64.3241	K562	0	0	0	0	1	0	0	1	0	0	0	0	1	0	0	0	0	1	0	0	0	0	0	0	0	0	0	1	0	0	1	1	1	1	1
chr5:52095888	chr5	52095795	52095981	52095894	20.385	16.9	8.903	Exon (uc003jos.3/53918, exon 2 of 3)	53918	uc003jos.3	12115	1_TssA	89.5071	K562	0	0	0	0	0	0	0	1	0	0	0	0	0	0	1	0	0	1	0	1	1	0	0	0	0	0	0	0	0	1	0	1	1	0	0
chr5:52405629	chr5	52405481	52405777	52405523	31.478	10.9	8.903	Promoter	4338	uc011cqf.2	-32	1_TssA	102.325	K562	0	0	0	0	0	0	0	1	0	0	0	0	1	0	0	0	0	1	0	1	1	0	0	0	0	0	0	1	0	1	1	1	1	0	0
chr5:53813586	chr5	53813354	53813818	53813743	16.275	14	8.903	Promoter	112574	uc011cqg.2	-2	2_TssFlnk	82.4466	K562	0	0	0	1	1	0	0	1	0	0	0	0	1	0	0	0	0	1	0	1	1	0	0	0	0	0	0	1	0	1	0	1	1	1	0
chr5:54472413	chr5	54472201	54472626	54472369	19.259	32.1	8.903	Distal Intergenic	166979	uc003jpp.3	-3409	1_TssA	81.6229	K562	0	0	0	0	1	0	0	1	0	0	0	0	1	0	0	0	0	1	0	1	0	1	0	1	0	0	0	1	0	1	1	0	0	0	0
chr5:55290853	chr5	55290674	55291033	55290873	35.874	24.5	8.903	Promoter	3572	uc010iwb.3	-33	1_TssA	172.43	K562	0	0	0	0	0	0	0	1	0	0	0	0	1	0	0	0	0	1	0	0	1	1	0	0	0	0	0	0	0	1	1	1	1	1	0
chr5:56111274	chr5	56111175	56111374	56111348	15.396	17.3	8.903	Exon (uc003jqw.4/4214, exon 1 of 20)	4214	uc003jqw.4	375	2_TssFlnk	176.553	K562	0	0	0	0	1	0	0	0	0	0	0	0	0	0	0	0	0	1	0	0	0	0	0	0	0	0	0	1	0	1	1	0	1	0	1
chr5:56205441	chr5	56205293	56205590	56205410	21.379	8.2	8.903	Exon (uc003jqx.3/133383, exon 1 of 6)	133383	uc021xyu.1	355	1_TssA	264.756	K562	0	0	1	1	1	0	0	1	0	0	0	0	1	0	0	0	0	1	0	0	0	1	0	0	0	0	0	1	0	1	1	1	1	1	0
chr5:56205788	chr5	56205642	56205934	56205762	47.646	36.7	8.903	Intron (uc003jqx.3/133383, intron 1 of 5)	133383	uc021xyu.1	702	1_TssA	210.659	K562	0	0	0	0	1	0	0	0	0	0	0	0	1	0	0	0	0	0	0	0	0	0	0	0	0	0	0	0	0	1	1	0	1	0	0
chr5:56469669	chr5	56469445	56469894	56469627	31.868	36.9	8.903	Promoter	65056	uc003jrh.4	-105	1_TssA	236.065	K562	0	0	0	1	0	0	0	1	1	0	0	0	1	0	0	0	0	1	0	1	1	0	0	1	0	0	0	0	0	1	1	1	1	0	0
chr5:60627997	chr5	60627897	60628097	60627921	20.777	41	8.903	Promoter	57688	uc003jsr.3	-102	2_TssFlnk	166.58	K562	0	0	0	0	0	0	0	1	1	0	0	0	1	0	0	0	0	1	0	0	1	0	0	0	0	0	0	1	0	1	1	0	1	0	0
chr5:61602009	chr5	61601737	61602281	61602006	37.733	25	8.903	Exon (uc003jsx.4/3796, exon 1 of 21)	3796	uc010iwp.3	21	1_TssA	203.209	K562	0	0	0	1	0	0	0	1	0	0	0	0	1	0	0	0	0	1	0	1	1	1	0	0	0	0	0	1	0	1	0	1	1	1	0
chr5:61708511	chr5	61708421	61708601	61708512	14.909	7.1	8.903	Promoter	51194	uc003jtc.3	-61	1_TssA	140.066	K562	0	0	0	1	1	0	0	1	0	0	0	1	1	0	0	0	0	1	0	1	1	0	0	0	0	0	0	1	0	1	1	1	1	0	0
chr5:64331356	chr5	64331259	64331453	64331438	14.227	24.3	8.903	Distal Intergenic	10283	uc010iwt.1	266602	3_TssFlnkU	96.583	K562	0	0	0	1	0	0	0	1	0	0	0	0	0	0	0	0	0	1	0	1	1	0	0	1	0	0	0	1	0	1	1	1	1	0	0
chr5:65018015	chr5	65017807	65018223	65018013	35.776	35.6	8.903	Promoter	57486	uc003jue.3	-7	1_TssA	143.675	K562	0	0	0	0	0	0	0	0	0	0	0	0	1	0	0	0	0	1	0	0	1	0	0	0	0	0	0	0	0	1	1	1	1	0	0
chr5:65221573	chr5	65221360	65221786	65221548	25.692	27.1	8.903	Promoter	55914	uc003jui.2	-808	2_TssFlnk	178.91	K562	0	0	0	0	1	0	0	1	0	0	0	0	1	0	0	0	0	1	0	0	1	1	0	0	0	0	0	0	0	1	0	1	1	0	0
chr5:67511466	chr5	67511128	67511804	67511522	25.348	23.6	8.903	Promoter	5295	uc003jva.3	-117	2_TssFlnk	163.017	K562	0	0	0	0	0	0	0	1	0	0	0	0	1	0	0	0	0	1	0	1	1	0	0	0	0	0	0	0	0	1	1	1	1	1	0
chr5:67730198	chr5	67730086	67730311	67730147	15.396	15.4	8.903	Distal Intergenic	5295	uc011crb.2	141688	3_TssFlnkU	63.165	K562	1	0	1	0	0	1	0	0	0	0	0	0	1	0	0	0	0	1	0	1	1	0	1	1	1	0	0	1	0	1	1	0	1	0	1
chr5:68389747	chr5	68389579	68389916	68389601	23.506	9.7	8.903	Promoter	64924	uc003jvg.3	-28	1_TssA	168.437	K562	0	0	0	0	0	0	0	1	0	0	0	0	1	0	0	0	0	1	0	1	1	0	0	1	0	0	0	1	0	1	0	1	1	0	1
chr5:68462827	chr5	68462632	68463022	68462817	37.831	14.1	8.903	Promoter	891	uc003jvm.3	-9	1_TssA	119.463	K562	0	0	0	0	1	0	0	1	1	0	0	0	1	0	0	0	0	1	0	1	1	0	0	0	0	0	0	0	0	1	0	1	1	0	0
chr5:68513565	chr5	68513466	68513665	68513497	16.372	48.9	8.903	Promoter	92259	uc003jvq.3	-7	1_TssA	158.593	K562	0	0	0	0	0	0	0	0	0	0	0	0	0	0	0	0	0	0	0	1	0	0	0	0	0	0	0	1	0	1	0	1	1	0	0
chr5:68665552	chr5	68665191	68665913	68665428	20.511	21.1	8.903	Promoter	5884	uc003jwh.3	-86	1_TssA	145.531	K562	0	0	0	1	1	0	0	1	1	0	0	0	1	0	0	0	0	1	0	1	0	1	0	0	0	0	0	1	1	1	0	1	1	0	0
chr5:71604284	chr5	71604060	71604508	71604257	54.339	6.5	8.903	Intron (uc003kca.4/23107, intron 2 of 10)	23107	uc003kca.4	11797	1_TssA	189.903	K562	0	0	0	1	1	0	0	1	0	0	0	0	1	0	0	0	0	1	0	1	1	0	0	0	0	0	0	1	0	1	1	1	0	1	0
chr5:72112536	chr5	72112412	72112660	72112435	25.101	8.8	8.903	Exon (uc011csi.1/3842, exon 1 of 9)	3842	uc003kck.4	119	1_TssA	137.145	K562	0	0	0	1	1	0	0	1	0	0	0	0	1	0	0	1	0	1	0	1	0	1	0	0	0	0	0	1	0	1	0	1	1	1	0
chr5:72744544	chr5	72744420	72744669	72744509	13.741	8.1	8.903	Distal Intergenic	689	uc010izd.1	-49705	2_TssFlnk	53.4331	K562	0	0	0	0	0	0	0	0	0	1	0	0	1	0	0	0	0	1	0	1	0	0	0	0	0	0	0	0	0	1	0	0	1	0	0
chr5:72861588	chr5	72861448	72861729	72861518	14.95	6	8.903	Promoter	84135	uc003kcw.1	-9	1_TssA	91.3905	K562	0	0	0	0	1	0	0	0	0	0	0	0	1	0	0	0	0	1	0	1	1	0	0	0	0	0	0	1	0	1	0	1	0	0	0
chr5:73980965	chr5	73980820	73981111	73980951	31.478	40.4	8.903	Promoter	3074	uc003kdf.4	-3	1_TssA	91.6839	K562	0	0	0	1	1	0	0	1	0	0	0	0	0	0	0	0	0	1	0	1	0	1	0	0	0	0	0	1	0	1	0	1	1	0	1
chr5:74807675	chr5	74807511	74807839	74807515	20.029	36.4	8.903	Exon (uc003kdw.3/51426, exon 1 of 15)	51426	uc003kdy.3	19	1_TssA	189.769	K562	0	0	0	1	0	0	0	1	0	0	0	0	1	0	0	0	0	1	0	1	1	0	0	1	0	0	0	1	0	1	1	1	1	0	0
chr5:75013373	chr5	75013154	75013593	75013351	27.096	13	8.903	Promoter	134359	uc003keh.4	-61	1_TssA	114.442	K562	0	0	0	1	0	0	0	0	0	0	0	0	1	0	0	0	0	0	0	1	1	0	0	0	0	0	0	0	0	1	1	1	1	0	0
chr5:76788164	chr5	76787913	76788415	76788112	25.154	15.3	8.903	Exon (uc003kff.1/55255, exon 1 of 13)	55255	uc003kff.1	167	1_TssA	153.963	K562	0	0	0	1	0	0	0	1	0	0	0	0	1	0	1	0	0	1	0	1	1	0	0	0	0	0	0	1	0	1	0	1	1	0	0
chr5:77072110	chr5	77071905	77072316	77072121	22.539	11.5	8.903	Exon (uc003kfh.1/6902, exon 1 of 4)	6902	uc003kfh.1	74	1_TssA	131.486	K562	0	0	0	0	0	0	0	1	0	0	0	0	0	0	0	0	0	1	0	0	1	0	0	0	0	0	0	0	0	1	1	1	1	0	0
chr5:78810156	chr5	78810004	78810309	78810181	10.929	16.2	8.903	Promoter	9456	uc010jad.4	-498	1_TssA	161.859	K562	0	0	0	0	1	0	0	1	1	0	0	0	1	0	0	0	0	1	0	1	0	0	0	0	0	0	0	1	0	1	1	1	1	1	0
chr5:79551920	chr5	79551666	79552175	79551922	27.29	28.1	8.903	Promoter	256987	uc011ctj.2	-23	2_TssFlnk	125.315	K562	0	0	0	0	0	0	0	1	0	0	0	0	1	0	0	0	0	1	0	0	1	0	0	0	0	0	0	0	0	1	1	1	1	0	0
chr5:79703904	chr5	79703711	79704098	79703998	22.442	2.7	8.903	Exon (uc010jak.2/9765, exon 1 of 4)	9765	uc003kgs.4	67	1_TssA	159.208	K562	0	0	0	0	0	0	0	0	0	0	0	0	0	0	0	0	0	1	0	0	1	0	0	1	0	0	0	0	0	1	1	1	1	0	0
[truncated: 5,661 more rows]
[truncated: 379 more columns]

## Sheet: Table S2
Dataset prepared for HepG2
[truncated: 21,997 more rows]
[truncated: 251 more columns]

[truncated: 2 more sheets: Table S3, Table S4]
